# Supplementary material for: AMPK Enhances Transcription of Selected Nrf2 Target Genes via Negative Regulation of Bach1
Source: Front Cell Dev Biol. 2020 Jul 14;8:628. doi: 10.3389/fcell.2020.00628 (PMC7372114; doi:10.3389/fcell.2020.00628)
Supplement: Supplementary file 2 [file Table_1.XLSX]

## Sheet: Nrf2ko vs Nrf2 wt
	Symbol	Name	logFC [DMSO]	logFC [Sfn]	AveExpr	F	P.Value	adj.P.Val
TC1100002227.mm.2	Grb10	growth factor receptor bound protein 10	-8.430871e+00	-7.7080166302	5.985509	1.360823e+03	2.544513e-18	2.599983e-14
TC1100000284.mm.2	Efemp1	epidermal growth factor-containing fibulin-like extracellular matrix protein 1	-8.459214e+00	-7.9566995779	8.031898	8.333208e+02	1.161770e-16	5.935482e-13
TC0600001639.mm.2	Mgst1	microsomal glutathione S-transferase 1	-7.063234e+00	-7.5662850611	6.939231	7.787412e+02	1.967059e-16	6.699803e-13
TC1500002147.mm.2	Slc38a4	solute carrier family 38, member 4	6.607127e+00	6.5599221762	6.934961	7.059380e+02	4.216093e-16	1.077001e-12
TC1400002103.mm.2	Ripk3	receptor-interacting serine-threonine kinase 3	6.248898e+00	5.6632743998	6.141720	6.144919e+02	1.236726e-15	2.219071e-12
TC0500001590.mm.2	Hspb1	heat shock protein 1	5.674941e+00	6.3063114665	5.632858	6.103647e+02	1.303036e-15	2.219071e-12
TC0400000736.mm.2	Pappa	pregnancy-associated plasma protein A	6.964440e+00	6.3167778998	5.447640	5.947497e+02	1.592825e-15	2.325070e-12
TC0200000651.mm.2	Ptgs1	prostaglandin-endoperoxide synthase 1	5.745171e+00	6.0146144000	6.165145	5.385481e+02	3.435018e-15	4.387377e-12
TC0900001048.mm.2	Gsta4	glutathione S-transferase, alpha 4	-6.540172e+00	-7.0124311322	7.276838	5.285555e+02	3.970549e-15	4.507897e-12
TC0200003866.mm.2	Tfpi	tissue factor pathway inhibitor	-5.443436e+00	-5.5241484233	5.457229	4.582502e+02	1.196142e-14	1.144699e-11
TC1200000083.mm.2	Osr1	odd-skipped related 1 (Drosophila)	5.976533e+00	5.8956527418	8.365777	4.558882e+02	1.244805e-14	1.144699e-11
TC1200001237.mm.2	Tnfaip2	tumor necrosis factor, alpha-induced protein 2	5.374358e+00	6.0025429326	6.998571	4.513662e+02	1.344332e-14	1.144699e-11
TC0200004808.mm.2	Thbd	thrombomodulin	7.683636e+00	6.7785098336	5.772941	4.390244e+02	1.664871e-14	1.308588e-11
TC1200001281.mm.2	Crip2	cysteine rich protein 2	5.402003e+00	5.2057035500	6.062339	4.272059e+02	2.054720e-14	1.499652e-11
TC0200002212.mm.2	Syndig1	synapse differentiation inducing 1	-5.059023e+00	-3.9344693163	5.794062	4.044212e+02	3.134252e-14	2.135053e-11
TC0700003539.mm.2	Ntrk3	neurotrophic tyrosine kinase, receptor, type 3	-5.196237e+00	-4.9186173051	5.786729	3.846248e+02	4.611994e-14	2.945335e-11
TC1400001012.mm.2	Gfra2	glial cell line derived neurotrophic factor family receptor alpha 2	5.701980e+00	5.8226358419	5.872805	3.777282e+02	5.300594e-14	3.040421e-11
TC1400002368.mm.2	Fndc3a	fibronectin type III domain containing 3A	-5.069952e+00	-5.0819983866	4.822907	3.772178e+02	5.355997e-14	3.040421e-11
TC1600001752.mm.2	Tmem45a	transmembrane protein 45a	5.430361e+00	5.7503874213	5.334495	3.571892e+02	8.145775e-14	4.380712e-11
TC0900000686.mm.2	Cspg4	chondroitin sulfate proteoglycan 4	4.473441e+00	4.8848664696	6.058250	3.388586e+02	1.220577e-13	6.235928e-11
TC0100001592.mm.2	F11r	F11 receptor	5.504849e+00	5.6177005003	5.427420	3.252526e+02	1.671251e-13	8.131828e-11
TC0900001297.mm.2	Slco2a1	solute carrier organic anion transporter family, member 2a1	3.798920e+00	4.5843548926	6.150338	3.134155e+02	2.220183e-13	1.031174e-10
TC0900000791.mm.2	Itga11	integrin alpha 11	-4.644661e+00	-4.2177486021	5.845474	3.016015e+02	2.979295e-13	1.323584e-10
TC0200003666.mm.2	Scn3a	sodium channel, voltage-gated, type III, alpha	-5.823093e+00	-5.0906159462	5.602796	2.962987e+02	3.412222e-13	1.452753e-10
TC0600000577.mm.2	Gpnmb	glycoprotein (transmembrane) nmb	4.492717e+00	4.9479085912	5.000527	2.891960e+02	4.107624e-13	1.678868e-10
TC0200004363.mm.2	Grem1	gremlin 1, DAN family BMP antagonist	5.432683e+00	6.5265595855	7.146587	2.771481e+02	5.685123e-13	2.234253e-10
TC0700000961.mm.2	Ndn	necdin	4.642357e+00	4.3676029332	5.216166	2.695094e+02	7.036503e-13	2.608836e-10
TC1500000086.mm.2	C1qtnf3	C1q and tumor necrosis factor related protein 3	6.557830e+00	6.6058310195	5.354985	2.689500e+02	7.148895e-13	2.608836e-10
TC1300000876.mm.2	Irx2	Iroquois related homeobox 2 (Drosophila)	-3.562248e+00	-3.7633067002	6.297124	2.654646e+02	7.896556e-13	2.782311e-10
TC0700001669.mm.2	Pde3b	phosphodiesterase 3B, cGMP-inhibited	5.891241e+00	5.5318791612	5.588878	2.632206e+02	8.424454e-13	2.869369e-10
TC0700004119.mm.2	Dkk3	dickkopf WNT signaling pathway inhibitor 3	-4.389969e+00	-3.6052860293	5.313311	2.534280e+02	1.124541e-12	3.706632e-10
TC1700002244.mm.2	Rftn1	raftlin lipid raft linker 1	4.271017e+00	3.5555347761	5.541090	2.481920e+02	1.318212e-12	4.209217e-10
TC0900001722.mm.2	Birc3	baculoviral IAP repeat-containing 3	-5.040491e+00	-5.0315781408	7.627714	2.458497e+02	1.416820e-12	4.386989e-10
TC0900001725.mm.2	9230110C19Rik	RIKEN cDNA 9230110C19 gene	-4.317579e+00	-3.9701276239	7.715755	2.390067e+02	1.756015e-12	5.277343e-10
TC1800000538.mm.2	Prdm6	PR domain containing 6	4.843692e+00	4.3931112022	4.831285	2.374122e+02	1.847648e-12	5.394075e-10
TC0900001720.mm.2	Birc2	baculoviral IAP repeat-containing 2	-3.987476e+00	-3.8756966300	7.951569	2.362891e+02	1.915426e-12	5.436617e-10
TC1900000748.mm.2	Add3	adducin 3 (gamma)	3.736375e+00	4.2231233893	6.465199	2.347127e+02	2.015342e-12	5.442233e-10
TC0200003865.mm.2	Calcrl	calcitonin receptor-like	3.908661e+00	4.3386142024	5.625941	2.345814e+02	2.023927e-12	5.442233e-10
TC0900001020.mm.2	Bmp5	bone morphogenetic protein 5	4.054629e+00	3.2239227478	4.162966	2.178837e+02	3.543825e-12	9.206671e-10
TC0500003576.mm.2	Baiap2l1	BAI1-associated protein 2-like 1	3.831681e+00	3.5096540305	4.736138	2.173992e+02	3.604099e-12	9.206671e-10
TC1100003222.mm.2	Serpinf1	serine (or cysteine) peptidase inhibitor, clade F, member 1	3.561960e+00	3.5544672309	8.043212	2.147722e+02	3.951738e-12	9.848503e-10
TC1000002916.mm.2	Rab3ip	RAB3A interacting protein	-3.683763e+00	-3.9840055872	8.997732	2.133817e+02	4.150952e-12	1.009867e-09
TC1100001271.mm.2	Hnf1b	HNF1 homeobox B	-5.521755e+00	-4.7166729614	4.887258	2.093669e+02	4.792714e-12	1.138883e-09
TC0900000055.mm.2	Tmem123	transmembrane protein 123	-3.516201e+00	-3.6501191119	9.907979	2.012027e+02	6.474119e-12	1.503467e-09
TC1400000796.mm.2	Nynrin	NYN domain and retroviral integrase containing	-4.573659e+00	-4.6028277183	5.185521	1.982466e+02	7.239851e-12	1.643929e-09
TC0400000587.mm.2	Fktn	fukutin	3.967270e+00	3.5890667922	4.110212	1.967947e+02	7.653003e-12	1.699965e-09
TC0200003728.mm.2	Dlx2	distal-less homeobox 2	3.274567e+00	3.2879518926	6.160048	1.916583e+02	9.342999e-12	2.031208e-09
TC0400002808.mm.2	Tnfsf15	tumor necrosis factor (ligand) superfamily, member 15	4.059293e+00	3.7963200709	5.780477	1.901858e+02	9.902410e-12	2.107976e-09
TC1500001528.mm.2	Tnfrsf11b	tumor necrosis factor receptor superfamily, member 11b (osteoprotegerin)	3.271449e+00	3.9900768221	6.324627	1.866909e+02	1.138780e-11	2.374704e-09
TC0300000521.mm.2	Kcnab1	potassium voltage-gated channel, shaker-related subfamily, beta member 1	-3.368416e+00	-3.7613633360	4.449771	1.845395e+02	1.242651e-11	2.539482e-09
TC1000001936.mm.2	Rspo3	R-spondin 3	4.907724e+00	5.1212609608	5.034511	1.829431e+02	1.326642e-11	2.657967e-09
TC0400002694.mm.2	Klf4	Kruppel-like factor 4 (gut)	2.906654e+00	2.9672161947	7.427696	1.805998e+02	1.461783e-11	2.872403e-09
TC1200002242.mm.2	Fbln5	fibulin 5	3.427517e+00	3.7603077102	9.800902	1.792107e+02	1.549191e-11	2.986723e-09
TC1500000869.mm.2	Adm2	adrenomedullin 2	3.645507e+00	3.9229736591	5.093121	1.766383e+02	1.727071e-11	3.227879e-09
TC0800002399.mm.2	Gdf15	growth differentiation factor 15	4.552425e+00	3.6355567766	5.428873	1.764974e+02	1.737457e-11	3.227879e-09
TC1700000833.mm.2	Adgrf5	adhesion G protein-coupled receptor F5	-3.447975e+00	-3.4541750738	5.276529	1.759428e+02	1.779039e-11	3.246112e-09
TC0500000842.mm.2	Ppbp	pro-platelet basic protein	-4.301823e+00	-3.5404839085	4.734458	1.694655e+02	2.357743e-11	4.226565e-09
TC0700002047.mm.2	Eps8l2	EPS8-like 2	3.206839e+00	3.6215868319	4.118607	1.675841e+02	2.563662e-11	4.516464e-09
TC1400001032.mm.2	Lpar6	lysophosphatidic acid receptor 6	-4.193858e+00	-3.3747093371	4.025703	1.667275e+02	2.664072e-11	4.613812e-09
TC0300001300.mm.2	Pitx2	paired-like homeodomain transcription factor 2	-4.482340e+00	-3.3437490483	6.229865	1.656094e+02	2.801885e-11	4.771611e-09
TC1400002383.mm.2	Rb1	RB transcriptional corepressor 1	-3.193902e+00	-3.7549975008	4.134982	1.638896e+02	3.029826e-11	5.075206e-09
TC1100004144.mm.2	Tmc6	transmembrane channel-like gene family 6	3.969623e+00	4.5391604861	5.652111	1.628613e+02	3.176079e-11	5.215000e-09
TC1300002725.mm.2	Parp8	poly (ADP-ribose) polymerase family, member 8	-2.979909e+00	-3.2977395774	6.617747	1.625942e+02	3.215355e-11	5.215000e-09
TC1100001490.mm.2	Gm53	predicted gene 53	3.375461e+00	2.7715896482	5.364998	1.619795e+02	3.307848e-11	5.281186e-09
TC1200001692.mm.2	Nova1	neuro-oncological ventral antigen 1	3.548656e+00	3.4922022189	5.652540	1.608508e+02	3.485610e-11	5.404380e-09
TC1000002926.mm.2	Yeats4	YEATS domain containing 4	-2.879284e+00	-2.9118218439	9.387694	1.607879e+02	3.495834e-11	5.404380e-09
TC0400000743.mm.2	Tlr4	toll-like receptor 4	3.090000e+00	2.7427069093	5.441732	1.604792e+02	3.546476e-11	5.404380e-09
TC0400002737.mm.2	Lpar1	lysophosphatidic acid receptor 1	3.150201e+00	3.0547796502	8.185187	1.601786e+02	3.596573e-11	5.404380e-09
TC0100000524.mm.2	Adam23	a disintegrin and metallopeptidase domain 23	-4.157235e+00	-4.3180125322	4.346283	1.574227e+02	4.095106e-11	6.064317e-09
TC0400003241.mm.2	Gpx7	glutathione peroxidase 7	-3.265554e+00	-3.2565927385	5.695563	1.538320e+02	4.865704e-11	7.011217e-09
TC1300002143.mm.2	Ctla2a	cytotoxic T lymphocyte-associated protein 2 alpha	3.308934e+00	2.9639598720	4.917685	1.536030e+02	4.920153e-11	7.011217e-09
TC0300001268.mm.2	Arsj	arylsulfatase J	4.500058e+00	4.1465352299	5.060547	1.535186e+02	4.940376e-11	7.011217e-09
TC1400001031.mm.2	Rcbtb2	regulator of chromosome condensation (RCC1) and BTB (POZ) domain containing protein 2	-4.529089e+00	-3.8659463555	3.940307	1.516521e+02	5.412779e-11	7.576407e-09
TC1900001217.mm.2	Gcnt1	glucosaminyl (N-acetyl) transferase 1, core 2	4.137424e+00	3.3133853996	4.943127	1.505077e+02	5.727535e-11	7.908642e-09
TC1500001457.mm.2	Rspo2	R-spondin 2	4.357149e+00	4.1295522198	8.192793	1.499217e+02	5.896682e-11	8.033639e-09
TC1000000093.mm.2	Plagl1	pleiomorphic adenoma gene-like 1	4.247988e+00	3.3991825974	4.346072	1.443751e+02	7.809278e-11	1.049937e-08
TC0500000527.mm.2	Sod3	superoxide dismutase 3, extracellular	2.751743e+00	2.8990014285	7.377989	1.440062e+02	7.959461e-11	1.056231e-08
TC0X00000643.mm.2	Mamld1	mastermind-like domain containing 1	3.872962e+00	3.7440802382	5.256154	1.385178e+02	1.062609e-10	1.392017e-08
TC1600000193.mm.2	Pkp2	plakophilin 2	-3.284260e+00	-4.1517335183	5.092346	1.380942e+02	1.087061e-10	1.406024e-08
TC0600000014.mm.2	Peg10	paternally expressed 10	-2.419555e+00	-2.7244126882	9.850587	1.366478e+02	1.175458e-10	1.501354e-08
TC0300003135.mm.2	Ptgfr	prostaglandin F receptor	-3.993453e+00	-4.0168010902	4.491185	1.360903e+02	1.211674e-10	1.528505e-08
TC1000002921.mm.2	Frs2	fibroblast growth factor receptor substrate 2	-2.498671e+00	-2.5535704480	9.941836	1.356389e+02	1.241918e-10	1.547551e-08
TC1900000913.mm.2	Ssh3	slingshot homolog 3 (Drosophila)	3.031842e+00	2.1704335647	5.632964	1.335657e+02	1.392223e-10	1.713944e-08
TC0500002116.mm.2	Gm21671	predicted gene, 21671	-3.573002e+00	-3.8377061359	4.160903	1.332410e+02	1.417572e-10	1.724375e-08
TC1800001384.mm.2	Fbn2	fibrillin 2	4.004424e+00	3.7183723099	4.685353	1.315234e+02	1.560632e-10	1.876063e-08
TC0200000274.mm.2	Plxdc2	plexin domain containing 2	4.579581e+00	4.7090612935	6.447210	1.267421e+02	2.052593e-10	2.438767e-08
TC0700004464.mm.2	Ebf3	early B cell factor 3	3.220282e+00	3.6250823424	4.171385	1.248017e+02	2.300423e-10	2.678952e-08
TC1100002648.mm.2	9930111J21Rik2	RIKEN cDNA 9930111J21 gene 2	3.068984e+00	3.5400627055	6.254105	1.247521e+02	2.307182e-10	2.678952e-08
TC1200001284.mm.2	Tmem121	transmembrane protein 121	2.516477e+00	2.5000075543	4.600230	1.226983e+02	2.607925e-10	2.994133e-08
TC0700000903.mm.2	Htatip2	HIV-1 Tat interactive protein 2	3.918898e+00	4.0088792617	4.078332	1.221105e+02	2.701957e-10	3.048124e-08
TC0200002894.mm.2	Celf2	CUGBP, Elav-like family member 2	-3.072393e+00	-4.0798344443	6.072161	1.220332e+02	2.714614e-10	3.048124e-08
TC1100003758.mm.2	Krt19	keratin 19	3.210730e+00	2.2535685654	3.492498	1.213995e+02	2.820864e-10	3.132999e-08
TC0700004111.mm.2	Galnt18	UDP-N-acetyl-alpha-D-galactosamine:polypeptide N-acetylgalactosaminyltransferase 18	2.711866e+00	3.0401165035	7.719306	1.191579e+02	3.236102e-10	3.555536e-08
TC1500001090.mm.2	Soat2	sterol O-acyltransferase 2	3.461452e+00	3.2597256595	4.766063	1.172393e+02	3.646824e-10	3.964175e-08
TC0300001236.mm.2	F3	coagulation factor III	-3.035908e+00	-3.0212615121	8.848895	1.167395e+02	3.763230e-10	4.047651e-08
TC0800003068.mm.2	Cyba	cytochrome b-245, alpha polypeptide	2.272896e+00	2.7973122627	5.502397	1.163804e+02	3.849474e-10	4.097284e-08
TC0300000367.mm.2	Mgst2	microsomal glutathione S-transferase 2	-3.956033e+00	-3.5569452174	5.857617	1.157509e+02	4.006078e-10	4.220011e-08
TC0600000711.mm.2	Abcg2	ATP-binding cassette, sub-family G (WHITE), member 2	-3.947389e+00	-3.3852152431	6.502271	1.148554e+02	4.241391e-10	4.422299e-08
TC0200004660.mm.2	Adra1d	adrenergic receptor, alpha 1d	3.263830e+00	3.2520201198	6.079742	1.146954e+02	4.285065e-10	4.422707e-08
TC0800001903.mm.2	Plekha2	pleckstrin homology domain-containing, family A (phosphoinositide binding specific) member 2	3.041680e+00	2.6192422732	5.715721	1.143181e+02	4.390031e-10	4.485734e-08
TC0700003570.mm.2	Anpep	alanyl (membrane) aminopeptidase	-4.230722e+00	-4.0724555021	5.710090	1.140636e+02	4.462505e-10	4.514641e-08
TC0600002024.mm.2	Plxna4	plexin A4	3.920047e+00	3.8146556886	4.717204	1.131949e+02	4.720141e-10	4.710175e-08
TC0300002926.mm.2	Enpep	glutamyl aminopeptidase	-4.939495e+00	-4.8860952240	4.954985	1.131043e+02	4.747975e-10	4.710175e-08
TC0400002713.mm.2	Epb41l4b	erythrocyte membrane protein band 4.1 like 4b	2.958233e+00	2.4251147231	4.800800	1.126905e+02	4.877428e-10	4.792073e-08
TC1700002293.mm.2	Slc5a7	solute carrier family 5 (choline transporter), member 7	2.784728e+00	3.2692418323	3.607349	1.110826e+02	5.419642e-10	5.274086e-08
TC0200001624.mm.2	Bdnf	brain derived neurotrophic factor	3.422207e+00	2.6546931548	7.597219	1.107516e+02	5.539512e-10	5.339881e-08
TC1700000389.mm.2	Fbxl16	F-box and leucine-rich repeat protein 16	2.734712e+00	2.1270929467	3.983072	1.100354e+02	5.809252e-10	5.547565e-08
TC1300001851.mm.2	Tfap2a	transcription factor AP-2, alpha	-2.573567e+00	-2.5662198877	4.724925	1.084654e+02	6.453946e-10	6.078301e-08
TC0700001974.mm.2	Mgmt	O-6-methylguanine-DNA methyltransferase	2.216706e+00	2.9979548413	5.400710	1.082732e+02	6.538282e-10	6.078301e-08
TC1900000312.mm.2	Prune2	prune homolog 2	3.193354e+00	2.8204270697	7.692988	1.082614e+02	6.543483e-10	6.078301e-08
TC0900002719.mm.2	Gsta2	glutathione S-transferase, alpha 2 (Yc2)	-3.849463e+00	-4.7568608797	4.020835	1.078107e+02	6.746323e-10	6.210264e-08
TC0700002619.mm.2	Grik5	glutamate receptor, ionotropic, kainate 5 (gamma 2)	-2.403729e+00	-3.2970932840	5.424263	1.076590e+02	6.816204e-10	6.218569e-08
TC0200001627.mm.2	Lgr4	leucine-rich repeat-containing G protein-coupled receptor 4	2.743054e+00	3.8374518410	8.456437	1.072937e+02	6.987792e-10	6.307143e-08
TC0900001038.mm.2	Gclc	glutamate-cysteine ligase, catalytic subunit	-2.251276e+00	-3.0217064085	8.696332	1.071103e+02	7.075773e-10	6.307143e-08
TC0800001420.mm.2	Osgin1	oxidative stress induced growth inhibitor 1	-1.855913e+00	-2.8994072117	6.082056	1.069711e+02	7.143425e-10	6.307143e-08
TC0300003194.mm.2	Cth	cystathionase (cystathionine gamma-lyase)	2.560501e+00	2.5644872275	6.445034	1.068808e+02	7.187663e-10	6.307143e-08
TC1300000481.mm.2	Edn1	endothelin 1	3.920151e+00	3.3634199191	5.368700	1.068113e+02	7.221920e-10	6.307143e-08
TC0800001198.mm.2	Ces2g	carboxylesterase 2G	3.201848e+00	3.9304852957	6.948598	1.064094e+02	7.423773e-10	6.428484e-08
TC0700003648.mm.2	Cemip	cell migration inducing protein, hyaluronan binding	-3.169846e+00	-2.6216935486	5.318095	1.060032e+02	7.634208e-10	6.555154e-08
TC0X00003204.mm.2	Mageh1	melanoma antigen, family H, 1	3.398117e+00	2.6420585434	4.099241	1.056348e+02	7.830921e-10	6.668029e-08
TC0400003917.mm.2	Pdpn	podoplanin	3.168412e+00	2.8612867790	5.569819	1.049788e+02	8.195499e-10	6.920794e-08
TC1200000951.mm.2	Flrt2	fibronectin leucine rich transmembrane protein 2	3.429656e+00	3.1084128323	7.564887	1.041554e+02	8.680503e-10	7.270277e-08
TC1900000415.mm.2	Vldlr	very low density lipoprotein receptor	2.841921e+00	3.7860777214	7.575227	1.033014e+02	9.218022e-10	7.598577e-08
TC1600000324.mm.2	Fetub	fetuin beta	3.056304e+00	2.3499694870	4.113995	1.032366e+02	9.260306e-10	7.598577e-08
TC1600000335.mm.2	St6gal1	beta galactoside alpha 2,6 sialyltransferase 1	-2.265359e+00	-3.1186386735	5.698934	1.031828e+02	9.295577e-10	7.598577e-08
TC0700001186.mm.2	Adamtsl3	ADAMTS-like 3	-4.305640e+00	-3.3896301428	4.378466	1.029859e+02	9.425991e-10	7.644030e-08
TC0X00000122.mm.2	Sytl5	synaptotagmin-like 5	-4.295070e+00	-3.4514263796	4.807829	1.024169e+02	9.814594e-10	7.896498e-08
TC0700004571.mm.2	Igf2	insulin-like growth factor 2	-4.642181e+00	-4.3626497550	6.041158	1.021401e+02	1.001021e-09	7.990966e-08
TC1200000751.mm.2	Smoc1	SPARC related modular calcium binding 1	3.255619e+00	4.1277873551	4.475343	1.017097e+02	1.032303e-09	8.176797e-08
TC1100003396.mm.2	Ccl5	chemokine (C-C motif) ligand 5	-2.250014e+00	-2.5758312486	5.083937	1.012992e+02	1.063179e-09	8.356586e-08
TC0300002023.mm.2	Tm4sf1	transmembrane 4 superfamily member 1	4.717604e+00	5.4387384101	8.188097	1.011137e+02	1.077463e-09	8.404215e-08
TC0100001985.mm.2	Eya1	EYA transcriptional coactivator and phosphatase 1	2.856837e+00	2.2912655900	5.708223	1.007242e+02	1.108183e-09	8.578347e-08
TC1300000262.mm.2	Hist1h1a	histone cluster 1, H1a	-4.180923e+00	-3.5387250628	6.121778	1.005557e+02	1.121778e-09	8.605945e-08
TC0300003142.mm.2	Miga1	mitoguardin 1	2.641223e+00	2.3869129447	4.664529	1.004721e+02	1.128593e-09	8.605945e-08
TC0200000048.mm.2	Ccdc3	coiled-coil domain containing 3	2.428094e+00	3.2856121081	3.906336	9.821053e+01	1.331876e-09	1.008082e-07
TC0X00000525.mm.2	Fhl1	four and a half LIM domains 1	2.694677e+00	2.4585595951	8.281369	9.764154e+01	1.389318e-09	1.043828e-07
TC0800001031.mm.2	Adcy7	adenylate cyclase 7	2.961117e+00	2.8681164048	4.200725	9.732619e+01	1.422354e-09	1.060848e-07
TC1600001643.mm.2	Boc	biregional cell adhesion molecule-related/down-regulated by oncogenes (Cdon) binding protein	2.991142e+00	2.5010096185	6.485978	9.683567e+01	1.475516e-09	1.092523e-07
TC0500002843.mm.2	Hpse	heparanase	2.405043e+00	2.9885978545	4.335431	9.645892e+01	1.517871e-09	1.115799e-07
TC0100001692.mm.2	Kif26b	kinesin family member 26B	-2.400661e+00	-2.2148044208	5.193691	9.600286e+01	1.570986e-09	1.138026e-07
TSUnmapped00000040.mm.2	Rorb	RAR-related orphan receptor beta	-2.743241e+00	-2.5486647632	3.173824	9.597865e+01	1.573864e-09	1.138026e-07
TC1500002258.mm.2	Krt80	keratin 80	-2.862789e+00	-2.3585795177	5.666122	9.586409e+01	1.587562e-09	1.138026e-07
TC0500000877.mm.2	Stbd1	starch binding domain 1	2.859349e+00	3.0640050695	4.797433	9.575352e+01	1.600910e-09	1.138026e-07
TC1000000193.mm.2	Vnn1	vanin 1	3.932600e+00	3.3835007948	4.611447	9.572976e+01	1.603795e-09	1.138026e-07
TC0300001260.mm.2	Tram1l1	translocation associated membrane protein 1-like 1	-2.693068e+00	-2.5664220720	4.897643	9.553498e+01	1.627667e-09	1.147000e-07
TC0900001726.mm.2	Cep126	centrosomal protein 126	-2.637581e+00	-2.3502213691	7.318373	9.510788e+01	1.681427e-09	1.176768e-07
TC0200003354.mm.2	Phf19	PHD finger protein 19	2.557903e+00	2.8650505289	4.831732	9.473012e+01	1.730648e-09	1.202977e-07
TC0200002399.mm.2	Myl9	myosin, light polypeptide 9, regulatory	-2.849379e+00	-2.4070587449	6.084203	9.440588e+01	1.774195e-09	1.211613e-07
TC1600001191.mm.2	Emp2	epithelial membrane protein 2	2.447348e+00	2.5769496064	6.941317	9.439374e+01	1.775849e-09	1.211613e-07
TC0X00001633.mm.2	Adgrg2	adhesion G protein-coupled receptor G2	2.813681e+00	3.2997544729	5.994073	9.437325e+01	1.778646e-09	1.211613e-07
TC0300002802.mm.2	Vcam1	vascular cell adhesion molecule 1	-2.794334e+00	-3.4886068590	6.119944	9.411412e+01	1.814438e-09	1.227809e-07
TC1200002082.mm.2	Ltbp2	latent transforming growth factor beta binding protein 2	-2.189851e+00	-2.5936311610	4.784005	9.396015e+01	1.836088e-09	1.234286e-07
TC0400003445.mm.2	Exo5	exonuclease 5	2.629088e+00	2.2452857946	4.914606	9.375686e+01	1.865122e-09	1.245609e-07
TC0500002814.mm.2	Prkg2	protein kinase, cGMP-dependent, type II	2.272932e+00	2.4932259701	7.346529	9.360973e+01	1.886459e-09	1.251678e-07
TC0400001651.mm.2	Runx3	runt related transcription factor 3	2.534323e+00	2.4156917138	7.485164	9.336194e+01	1.923017e-09	1.267703e-07
TC1500000298.mm.2	Fzd6	frizzled class receptor 6	-2.983947e+00	-2.1724988119	5.382271	9.265092e+01	2.032435e-09	1.331245e-07
TC1000002940.mm.2	Mdm2	transformed mouse 3T3 cell double minute 2	-2.253959e+00	-1.9811863533	10.946365	9.220039e+01	2.105392e-09	1.370248e-07
TC1400002714.mm.2	Abcc4	ATP-binding cassette, sub-family C (CFTR/MRP), member 4	-1.666704e+00	-2.8863320517	7.383134	9.210865e+01	2.120607e-09	1.371415e-07
TC1400000958.mm.2	Ebf2	early B cell factor 2	2.778783e+00	2.6959020252	5.968339	9.177678e+01	2.176693e-09	1.398834e-07
TC0400002733.mm.2	Svep1	sushi, von Willebrand factor type A, EGF and pentraxin domain containing 1	3.129059e+00	3.2234820158	8.470266	9.121216e+01	2.276002e-09	1.453512e-07
TC1700001484.mm.2	Thbs2	thrombospondin 2	2.476918e+00	3.2945611862	9.834900	9.091565e+01	2.330191e-09	1.478875e-07
TC0X00000443.mm.2	Arhgap36	Rho GTPase activating protein 36	-2.553241e+00	-2.6637523871	6.949354	9.021490e+01	2.464138e-09	1.554232e-07
TC1000001044.mm.2	Timp3	tissue inhibitor of metalloproteinase 3	1.963709e+00	2.8444293596	10.034625	8.963341e+01	2.581901e-09	1.618519e-07
TC1000002943.mm.2	Slc35e3	solute carrier family 35, member E3	-2.478518e+00	-2.4286265574	8.720276	8.918848e+01	2.676298e-09	1.655190e-07
TC0400003702.mm.2	Trnp1	TMF1-regulated nuclear protein 1	3.263143e+00	2.7331724350	5.610298	8.913452e+01	2.688008e-09	1.655190e-07
TC0100001381.mm.2	Rgs16	regulator of G-protein signaling 16	-4.276093e+00	-2.9169226647	4.099410	8.912999e+01	2.688996e-09	1.655190e-07
TC0100003412.mm.2	Gorab	golgin, RAB6-interacting	2.344086e+00	1.7766747277	7.021081	8.874941e+01	2.773285e-09	1.696852e-07
TC0800002807.mm.2	Rrad	Ras-related associated with diabetes	-3.156724e+00	-2.1316926210	4.381851	8.853820e+01	2.821346e-09	1.707017e-07
TC0600000131.mm.2	Met	met proto-oncogene	-2.452691e+00	-2.4731024420	7.673370	8.852965e+01	2.823310e-09	1.707017e-07
TC1000002846.mm.2	Nav3	neuron navigator 3	-2.016630e+00	-2.5632871856	5.954517	8.765133e+01	3.033667e-09	1.823412e-07
TC0800000845.mm.2	Hmox1	heme oxygenase 1	-1.238943e+00	-3.0066479268	10.457007	8.725464e+01	3.134425e-09	1.872956e-07
TC0Y00000235.mm.2	Ddx3y	DEAD (Asp-Glu-Ala-Asp) box polypeptide 3, Y-linked	-3.172709e+00	-3.2608062950	3.805563	8.651944e+01	3.331297e-09	1.979023e-07
TC0X00001710.mm.2	Mid1	midline 1	1.771370e+00	2.0541786711	9.703377	8.545684e+01	3.640966e-09	2.150485e-07
TC0100003099.mm.2	Prelp	proline arginine-rich end leucine-rich repeat	3.867846e+00	4.4538983515	7.068576	8.519792e+01	3.721258e-09	2.185277e-07
TC0200003118.mm.2	Cacna1b	calcium channel, voltage-dependent, N type, alpha 1B subunit	-4.259660e+00	-3.6717222113	4.401628	8.406291e+01	4.097597e-09	2.392528e-07
TC1900000373.mm.2	Klf9	Kruppel-like factor 9	2.511198e+00	2.1680145752	7.769738	8.381195e+01	4.186488e-09	2.430542e-07
TC0X00002990.mm.2	Trmt2b	TRM2 tRNA methyltransferase 2B	-3.984804e+00	-3.4427251957	4.265814	8.264789e+01	4.628286e-09	2.671855e-07
TC0600000648.mm.2	Chn2	chimerin 2	2.934340e+00	2.2469886215	4.416683	8.219841e+01	4.812761e-09	2.762741e-07
TC0300001482.mm.2	Ddah1	dimethylarginine dimethylaminohydrolase 1	-2.158961e+00	-1.8273851178	8.844418	8.195726e+01	4.915139e-09	2.794218e-07
TC1200001028.mm.2	Otub2	OTU domain, ubiquitin aldehyde binding 2	2.386946e+00	2.3670189388	6.784256	8.194064e+01	4.922286e-09	2.794218e-07
TC1100002702.mm.2	Jade2	jade family PHD finger 2	-2.101918e+00	-2.3096206853	7.436914	8.156917e+01	5.085098e-09	2.870693e-07
TC0800001217.mm.2	Plekhg4	pleckstrin homology domain containing, family G (with RhoGef domain) member 4	-2.965978e+00	-2.8955484027	6.868316	8.148779e+01	5.121572e-09	2.875397e-07
TC0800002905.mm.2	Hp	haptoglobin	-3.106228e+00	-3.3513696299	3.766546	8.122351e+01	5.242070e-09	2.926965e-07
TC1900000399.mm.2	Dock8	dedicator of cytokinesis 8	2.321999e+00	2.1134472158	3.680782	8.107604e+01	5.310698e-09	2.949169e-07
TC0200001681.mm.2	Fmn1	formin 1	2.123733e+00	2.3351535216	6.215136	8.057454e+01	5.551770e-09	3.066377e-07
TC1100001219.mm.2	Ccl2	chemokine (C-C motif) ligand 2	-2.305560e+00	-3.5250375674	8.481548	8.050999e+01	5.583685e-09	3.067424e-07
TC0300001408.mm.2	Adh7	alcohol dehydrogenase 7 (class IV), mu or sigma polypeptide	2.441365e+00	2.8194105859	4.676583	8.039534e+01	5.640884e-09	3.082276e-07
TC0600002284.mm.2	Hoxa10	homeobox A10	2.483420e+00	2.9231192460	4.798152	8.027987e+01	5.699158e-09	3.097030e-07
TC0800000736.mm.2	Hapln4	hyaluronan and proteoglycan link protein 4	1.581052e+00	3.0127057765	5.688689	8.022222e+01	5.728506e-09	3.097030e-07
TC1700000694.mm.2	Cdsn	corneodesmosin	2.844534e+00	2.7318104864	8.601474	7.994189e+01	5.873669e-09	3.158797e-07
TC1400001898.mm.2	Ero1l	ERO1-like (S. cerevisiae)	2.214180e+00	2.1760929809	8.882837	7.821590e+01	6.864340e-09	3.672242e-07
TC0100001218.mm.2	Fmod	fibromodulin	-3.091429e+00	-3.3499040741	6.723985	7.784731e+01	7.099535e-09	3.778284e-07
TC0400001990.mm.2	Errfi1	ERBB receptor feedback inhibitor 1	-2.348627e+00	-1.9943336032	7.149968	7.694849e+01	7.712114e-09	4.083025e-07
TC1700002490.mm.2	Emilin2	elastin microfibril interfacer 2	2.650371e+00	2.7596418020	6.447487	7.587563e+01	8.522745e-09	4.488938e-07
TC0200002275.mm.2	Srxn1	sulfiredoxin 1 homolog (S. cerevisiae)	-9.657508e-01	-2.3888211334	8.280219	7.571033e+01	8.655985e-09	4.535736e-07
TC0700002217.mm.2	Peg3	paternally expressed 3	3.350582e+00	2.5246651850	3.813742	7.495732e+01	9.293439e-09	4.821946e-07
TC1300001526.mm.2	Gpr141	G protein-coupled receptor 141	2.093319e+00	2.3131468729	3.537826	7.495377e+01	9.296569e-09	4.821946e-07
TC1500000503.mm.2	Khdrbs3	KH domain containing, RNA binding, signal transduction associated 3	-3.014187e+00	-2.6916385295	4.367578	7.464134e+01	9.576563e-09	4.942087e-07
TC0X00001271.mm.2	Srpx2	sushi-repeat-containing protein, X-linked 2	2.843162e+00	2.9591830739	7.085560	7.455618e+01	9.654519e-09	4.948306e-07
TC1400002217.mm.2	Gata4	GATA binding protein 4	2.730717e+00	3.1137500061	6.037192	7.452259e+01	9.685468e-09	4.948306e-07
TC0X00002453.mm.2	G6pdx	glucose-6-phosphate dehydrogenase X-linked	-1.798495e+00	-2.0278668503	9.899626	7.381128e+01	1.036780e-08	5.270555e-07
TC1600000553.mm.2	Cd80	CD80 antigen	2.347982e+00	2.8951382515	8.958912	7.341685e+01	1.076942e-08	5.447622e-07
TC1600000179.mm.2	Abcc1	ATP-binding cassette, sub-family C (CFTR/MRP), member 1	-1.870767e+00	-2.0760308862	9.207264	7.334860e+01	1.084067e-08	5.456462e-07
TC0100001570.mm.2	Olfml2b	olfactomedin-like 2B	2.535506e+00	2.5361858192	7.454828	7.329814e+01	1.089370e-08	5.456462e-07
TC1100000374.mm.2	Slit3	slit homolog 3 (Drosophila)	-2.319239e+00	-1.9447469949	5.844593	7.315085e+01	1.105017e-08	5.505925e-07
TC1200000700.mm.2	Gphn	gephyrin	1.930980e+00	2.1043840018	5.817379	7.310423e+01	1.110022e-08	5.505925e-07
TC0500000422.mm.2	Crmp1	collapsin response mediator protein 1	-2.844604e+00	-1.8083348695	3.540292	7.291609e+01	1.130481e-08	5.580316e-07
TC1700001671.mm.2	Msln	mesothelin	-3.018548e+00	-2.5920269274	4.703232	7.260312e+01	1.165464e-08	5.725343e-07
TC0800002877.mm.2	Nqo1	NAD(P)H dehydrogenase, quinone 1	-1.378901e+00	-2.7172247563	6.595939	7.237031e+01	1.192280e-08	5.829053e-07
TC1100001592.mm.2	Igfbp4	insulin-like growth factor binding protein 4	2.191280e+00	2.3373762584	7.434303	7.191857e+01	1.246319e-08	6.058343e-07
TC0100001957.mm.2	Cpa6	carboxypeptidase A6	3.244196e+00	3.3662134068	4.711245	7.188018e+01	1.251038e-08	6.058343e-07
TC0800000482.mm.2	Slc7a2	solute carrier family 7 (cationic amino acid transporter, y+ system), member 2	-2.914132e+00	-2.4814751413	4.412415	7.154518e+01	1.293077e-08	6.180314e-07
TC1100000041.mm.2	Lif	leukemia inhibitory factor	-2.376198e+00	-2.2603332456	5.716690	7.153835e+01	1.293951e-08	6.180314e-07
TC1100002938.mm.2	Cenpv	centromere protein V	3.814096e+00	3.7299395406	7.091938	7.153507e+01	1.294370e-08	6.180314e-07
TC1100000776.mm.2	Aldh3a1	aldehyde dehydrogenase family 3, subfamily A1	3.981470e+00	2.2807978050	5.810428	7.147426e+01	1.302180e-08	6.188687e-07
TC0600002279.mm.2	Hoxa5	homeobox A5	2.448880e+00	2.3793050977	7.941215	7.137424e+01	1.315140e-08	6.219072e-07
TC0600000935.mm.2	Vax2	ventral anterior homeobox 2	3.409810e+00	2.7252413579	6.066861	7.133132e+01	1.320746e-08	6.219072e-07
TC0900002862.mm.2	Chst2	carbohydrate sulfotransferase 2	2.352502e+00	2.5796497834	4.724455	7.127571e+01	1.328050e-08	6.224779e-07
TC0100000450.mm.2	Fzd7	frizzled class receptor 7	2.467561e+00	1.8421279059	7.228665	7.118746e+01	1.339734e-08	6.250871e-07
TC1000002583.mm.2	Aldh1l2	aldehyde dehydrogenase 1 family, member L2	2.556545e+00	2.0241876298	8.809139	7.053586e+01	1.429684e-08	6.640231e-07
TC0500003742.mm.2	Tmem184a	transmembrane protein 184a	2.710366e+00	3.0648011225	4.796555	6.992401e+01	1.520387e-08	7.029552e-07
TC0800001074.mm.2	Irx5	Iroquois related homeobox 5 (Drosophila)	-1.874673e+00	-1.6389608042	5.341625	6.924095e+01	1.629395e-08	7.499621e-07
TC1400000368.mm.2	Anxa8	annexin A8	2.934783e+00	3.8825841631	8.187964	6.890985e+01	1.685386e-08	7.695788e-07
TC1700000535.mm.2	Pde9a	phosphodiesterase 9A	-2.762438e+00	-2.8875026468	4.468118	6.887668e+01	1.691115e-08	7.695788e-07
TC0500002122.mm.2	Gm10471	predicted gene 10471	-2.451524e+00	-2.7662257413	4.032295	6.885650e+01	1.694610e-08	7.695788e-07
TC1300000147.mm.2	Sfrp4	secreted frizzled-related protein 4	3.313051e+00	3.1830709460	4.670135	6.802532e+01	1.845913e-08	8.333824e-07
TC0500000860.mm.2	Parm1	prostate androgen-regulated mucin-like protein 1	2.567912e+00	3.1917416167	6.924988	6.799654e+01	1.851417e-08	8.333824e-07
TC0400003742.mm.2	Man1c1	mannosidase, alpha, class 1C, member 1	2.299864e+00	3.1114743351	6.085892	6.763506e+01	1.922164e-08	8.614331e-07
TC0100003487.mm.2	Pbx1	pre B cell leukemia homeobox 1	2.046331e+00	1.7692964706	8.393763	6.731067e+01	1.988256e-08	8.871615e-07
TC0400002397.mm.2	Mob3b	MOB kinase activator 3B	-1.792704e+00	-2.5292892831	4.672449	6.725899e+01	1.999020e-08	8.880863e-07
TC1400001914.mm.2	Bmp4	bone morphogenetic protein 4	2.504823e+00	2.7891149574	9.104134	6.667405e+01	2.125543e-08	9.402079e-07
TC1500000688.mm.2	Apobec3	apolipoprotein B mRNA editing enzyme, catalytic polypeptide 3	-3.112535e+00	-2.8460648587	5.928951	6.619715e+01	2.235400e-08	9.845396e-07
TC0X00003327.mm.2	Car5b	carbonic anhydrase 5b, mitochondrial	2.212406e+00	1.9811339517	6.899805	6.613732e+01	2.249629e-08	9.858140e-07
TC1200001275.mm.2	Btbd6	BTB (POZ) domain containing 6	1.950183e+00	1.8812137245	5.130750	6.610404e+01	2.257589e-08	9.858140e-07
TC0600002912.mm.2	Lhfpl4	lipoma HMGIC fusion partner-like protein 4	2.058368e+00	1.9139476649	5.282310	6.544594e+01	2.421680e-08	1.052967e-06
TC0600002099.mm.2	Zc3hav1	zinc finger CCCH type, antiviral 1	2.227351e+00	2.9404853385	6.553445	6.500343e+01	2.539572e-08	1.099549e-06
TC1700002597.mm.2	Slc8a1	solute carrier family 8 (sodium/calcium exchanger), member 1	3.013577e+00	2.6994955113	4.666244	6.488589e+01	2.571965e-08	1.108875e-06
TC0400001701.mm.2	Wnt4	wingless-type MMTV integration site family, member 4	-2.816487e+00	-1.6564168713	5.107585	6.483267e+01	2.586786e-08	1.110579e-06
TC0300001330.mm.2	Lef1	lymphoid enhancer binding factor 1	-2.075077e+00	-2.2907840321	4.460556	6.424301e+01	2.757592e-08	1.176800e-06
TC0900002889.mm.2	Pxylp1	2-phosphoxylose phosphatase 1	-3.113491e+00	-2.9873511414	5.552817	6.422149e+01	2.764062e-08	1.176800e-06
TC1100003584.mm.2	Itga3	integrin alpha 3	-1.762600e+00	-2.0529061306	8.604292	6.401973e+01	2.825560e-08	1.195907e-06
TC0600002106.mm.2	Klrg2	killer cell lectin-like receptor subfamily G, member 2	1.746584e+00	2.0554568593	5.180935	6.399776e+01	2.832350e-08	1.195907e-06
TC0500002753.mm.2	Naaa	N-acylethanolamine acid amidase	2.016786e+00	1.8182691825	8.686943	6.385008e+01	2.878464e-08	1.210376e-06
TC1700001877.mm.2	Angptl4	angiopoietin-like 4	1.844400e+00	2.6401825452	6.682560	6.364186e+01	2.944934e-08	1.233251e-06
TC0400002132.mm.2	Plag1	pleiomorphic adenoma gene 1	2.117933e+00	2.8504340667	3.968456	6.333602e+01	3.045723e-08	1.270253e-06
TC1200000145.mm.2	Hpcal1	hippocalcin-like 1	-2.462340e+00	-2.5823212170	6.594663	6.303303e+01	3.149426e-08	1.308164e-06
TC0200004207.mm.2	Ldlrad3	low density lipoprotein receptor class A domain containing 3	1.590281e+00	1.8892970517	8.047802	6.292325e+01	3.187978e-08	1.318816e-06
TC0300002711.mm.2	Slc6a17	solute carrier family 6 (neurotransmitter transporter), member 17	2.850062e+00	1.9014793948	6.532023	6.277968e+01	3.239198e-08	1.334602e-06
TC1400002608.mm.2	Klf12	Kruppel-like factor 12	-2.798950e+00	-2.8521507885	4.390933	6.271280e+01	3.263378e-08	1.339164e-06
TC0X00002982.mm.2	Pcdh19	protocadherin 19	1.759688e+00	2.3338979384	8.489631	6.238434e+01	3.385111e-08	1.383562e-06
TC0400000455.mm.2	Reck	reversion-inducing-cysteine-rich protein with kazal motifs	2.797405e+00	2.9227291404	4.580109	6.223647e+01	3.441578e-08	1.401038e-06
TC1300001784.mm.2	Slc22a23	solute carrier family 22, member 23	2.796665e+00	2.0376995347	5.107463	6.211757e+01	3.487755e-08	1.414202e-06
TC1100001133.mm.2	Myo18a	myosin XVIIIA	-1.863209e+00	-1.9032661552	7.964065	6.203422e+01	3.520543e-08	1.421854e-06
TC0800000348.mm.2	Adgra2	adhesion G protein-coupled receptor A2	1.983953e+00	2.0014217714	8.405551	6.198117e+01	3.541593e-08	1.424724e-06
TC1500000297.mm.2	Baalc	brain and acute leukemia, cytoplasmic	-2.238010e+00	-1.5279572306	5.140374	6.176399e+01	3.629253e-08	1.454263e-06
TC0200000850.mm.2	Galnt13	UDP-N-acetyl-alpha-D-galactosamine:polypeptide N-acetylgalactosaminyltransferase 13	-2.842858e+00	-3.0759265014	4.572782	6.156302e+01	3.712557e-08	1.481832e-06
TC1300001956.mm.2	Fgd3	FYVE, RhoGEF and PH domain containing 3	-1.549198e+00	-2.2691696339	6.867516	6.144514e+01	3.762419e-08	1.495891e-06
TC1200000811.mm.2	Rnf113a2	ring finger protein 113A2	1.846033e+00	2.1689087144	5.423706	6.129199e+01	3.828338e-08	1.516200e-06
TC0500000093.mm.2	Sema3e	sema domain, immunoglobulin domain (Ig), short basic domain, secreted, (semaphorin) 3E	-2.321844e+00	-2.1534243185	8.410210	6.033602e+01	4.270443e-08	1.684764e-06
TC0200004525.mm.2	Fbn1	fibrillin 1	2.299989e+00	2.3534203657	9.270071	5.963664e+01	4.630410e-08	1.819751e-06
TC0200000392.mm.2	Dph7	diphthamine biosynethesis 7	-3.640340e+00	-2.3360122937	4.077662	5.960095e+01	4.649682e-08	1.820324e-06
TC1500000804.mm.2	Fbln1	fibulin 1	-2.914960e+00	-3.2919546405	6.703789	5.937600e+01	4.773216e-08	1.861554e-06
TC0600000948.mm.2	Dysf	dysferlin	-1.930781e+00	-2.5892430224	5.593491	5.917777e+01	4.885153e-08	1.897966e-06
TC1400001988.mm.2	Tep1	telomerase associated protein 1	-2.761724e+00	-2.2150866002	5.004902	5.906839e+01	4.948188e-08	1.915174e-06
TC1000003019.mm.2	Irak3	interleukin-1 receptor-associated kinase 3	3.680051e+00	2.4598218778	4.578954	5.854310e+01	5.263949e-08	2.029699e-06
TC0100003129.mm.2	Nav1	neuron navigator 1	1.786670e+00	1.8087100286	7.909246	5.850784e+01	5.285943e-08	2.030518e-06
TC0100001308.mm.2	Kcnt2	potassium channel, subfamily T, member 2	2.310552e+00	3.2731201178	4.311558	5.835387e+01	5.383211e-08	2.053730e-06
TC0200001006.mm.2	Dhrs9	dehydrogenase/reductase (SDR family) member 9	2.354753e+00	3.6661067000	5.377604	5.834861e+01	5.386570e-08	2.053730e-06
TC0300002236.mm.2	Tlr2	toll-like receptor 2	2.099218e+00	3.1957212725	8.009887	5.811473e+01	5.538320e-08	2.103738e-06
TC0100001227.mm.2	Cyb5r1	cytochrome b5 reductase 1	2.133548e+00	1.4981651748	7.609310	5.801315e+01	5.605720e-08	2.121454e-06
TC0900003163.mm.2	Fbxl2	F-box and leucine-rich repeat protein 2	2.277858e+00	2.5137026845	5.807286	5.756559e+01	5.913932e-08	2.225329e-06
TC0400001506.mm.2	Trim62	tripartite motif-containing 62	2.821987e+00	2.1185699292	4.968625	5.754323e+01	5.929821e-08	2.225329e-06
TC0700001721.mm.2	Tmem159	transmembrane protein 159	2.534218e+00	2.0548833420	4.240788	5.752119e+01	5.945535e-08	2.225329e-06
TC0200001226.mm.2	Slc43a3	solute carrier family 43, member 3	1.829741e+00	2.4928433056	7.437378	5.747533e+01	5.978376e-08	2.226277e-06
TC0100003138.mm.2	Pkp1	plakophilin 1	3.385092e+00	2.3467299331	5.605556	5.745688e+01	5.991643e-08	2.226277e-06
TC0500002280.mm.2	Nsg1	neuron specific gene family member 1	2.275400e+00	2.4349722351	6.734112	5.731190e+01	6.097089e-08	2.257248e-06
TC0500003063.mm.2	Trpv4	transient receptor potential cation channel, subfamily V, member 4	2.669126e+00	2.1055088287	4.071976	5.712060e+01	6.239434e-08	2.301608e-06
TC0200004802.mm.2	Foxa2	forkhead box A2	2.985545e+00	2.5063187220	4.879045	5.697968e+01	6.346691e-08	2.332752e-06
TC1900000160.mm.2	Bscl2	Berardinelli-Seip congenital lipodystrophy 2 (seipin)	2.032691e+00	1.8924185134	5.653334	5.666352e+01	6.594980e-08	2.408527e-06
TC0200000319.mm.2	Etl4	enhancer trap locus 4	-1.924411e+00	-1.8987714727	3.165570	5.665727e+01	6.599996e-08	2.408527e-06
TC1400000290.mm.2	Wnt5a	wingless-type MMTV integration site family, member 5A	2.563172e+00	1.7665133854	5.645138	5.647156e+01	6.751062e-08	2.454888e-06
TC0X00000108.mm.2	Lancl3	LanC lantibiotic synthetase component C-like 3 (bacterial)	-1.960042e+00	-2.6972189130	3.836407	5.636720e+01	6.837661e-08	2.477561e-06
TC0700001631.mm.2	Ampd3	adenosine monophosphate deaminase 3	-1.924347e+00	-2.6253789226	6.503068	5.579710e+01	7.333424e-08	2.647807e-06
TC1800000575.mm.2	Megf10	multiple EGF-like-domains 10	2.019000e+00	2.2323733127	5.933771	5.532503e+01	7.774744e-08	2.788958e-06
TC0100002308.mm.2	Myo1b	myosin IB	-1.206673e+00	-2.1436982970	6.810819	5.532068e+01	7.778948e-08	2.788958e-06
TC0X00000888.mm.2	Pcyt1b	phosphate cytidylyltransferase 1, choline, beta isoform	-2.535247e+00	-2.0889266265	4.864506	5.497376e+01	8.122583e-08	2.901978e-06
TC0100001644.mm.2	Spta1	spectrin alpha, erythrocytic 1	-1.891118e+00	-2.8052760110	4.903141	5.478191e+01	8.319946e-08	2.962133e-06
TC0100003142.mm.2	5730559C18Rik	RIKEN cDNA 5730559C18 gene	-2.007554e+00	-1.9948474967	4.566636	5.458073e+01	8.532736e-08	3.027344e-06
TC0X00002470.mm.2	Mpp1	membrane protein, palmitoylated	-1.551434e+00	-1.6408478150	7.669945	5.415594e+01	9.002507e-08	3.182963e-06
TC1800000890.mm.2	Cyb5a	cytochrome b5 type A (microsomal)	-2.289352e+00	-2.7500422274	8.209661	5.405474e+01	9.118672e-08	3.212917e-06
TC1500001111.mm.2	Hoxc13	homeobox C13	2.652845e+00	2.8861769361	4.365090	5.401177e+01	9.168511e-08	3.219376e-06
TC0400000018.mm.2	Chchd7	coiled-coil-helix-coiled-coil-helix domain containing 7	1.950129e+00	2.8325566307	6.018483	5.380331e+01	9.414694e-08	3.287190e-06
TC1500002100.mm.2	Prickle1	prickle planar cell polarity protein 1	-1.824411e+00	-2.0600638907	5.068195	5.379390e+01	9.425980e-08	3.287190e-06
TC0700004165.mm.2	Arl6ip1	ADP-ribosylation factor-like 6 interacting protein 1	-1.423952e+00	-2.4048340387	7.665188	5.351748e+01	9.764439e-08	3.393641e-06
TC1600001154.mm.2	Ppl	periplakin	-2.636240e+00	-2.6248286162	4.021227	5.343617e+01	9.866595e-08	3.417521e-06
TC1500000217.mm.2	Sema5a	sema domain, seven thrombospondin repeats (type 1 and type 1-like), transmembrane domain (TM) and short cytoplasmic domain, (semaphorin) 5A	-1.638229e+00	-1.6835165376	5.008158	5.318326e+01	1.019211e-07	3.518346e-06
TC1700001390.mm.2	Ezr	ezrin	2.380197e+00	1.6247248513	7.090399	5.292946e+01	1.053101e-07	3.623094e-06
TC0900000842.mm.2	Rasl12	RAS-like, family 12	-2.945949e+00	-2.5899401157	4.453447	5.281135e+01	1.069304e-07	3.666493e-06
TC0X00002242.mm.2	Cxx1b	CAAX box 1B	-1.546379e+00	-1.9743365597	6.370199	5.278483e+01	1.072981e-07	3.666795e-06
TC0700002503.mm.2	Bcl3	B cell leukemia/lymphoma 3	-2.393661e+00	-2.4490876430	4.088421	5.248367e+01	1.115748e-07	3.793735e-06
TC1500002186.mm.2	Fkbp11	FK506 binding protein 11	2.024717e+00	1.8331629899	8.398988	5.247125e+01	1.117552e-07	3.793735e-06
TC0100000343.mm.2	Col3a1	collagen, type III, alpha 1	2.784695e+00	2.7780314800	9.557216	5.229214e+01	1.143945e-07	3.870473e-06
TC0600003335.mm.2	Mgp	matrix Gla protein	-2.181471e+00	-1.7730524925	9.223964	5.222189e+01	1.154488e-07	3.893253e-06
TC1100001220.mm.2	Ccl7	chemokine (C-C motif) ligand 7	-3.619565e+00	-3.5298269445	7.728807	5.189041e+01	1.205738e-07	4.052706e-06
TC0400000811.mm.2	Lurap1l	leucine rich adaptor protein 1-like	2.143734e+00	1.8510121942	8.761283	5.158579e+01	1.255106e-07	4.204811e-06
TC1300000607.mm.2	Gadd45g	growth arrest and DNA-damage-inducible 45 gamma	-1.715278e+00	-1.8473747657	8.343196	5.153366e+01	1.263780e-07	4.213037e-06
TC0400004034.mm.2	Pgd	phosphogluconate dehydrogenase	-1.458017e+00	-1.8721468064	9.420499	5.151232e+01	1.267351e-07	4.213037e-06
TC0700004608.mm.2	Ano1	anoctamin 1, calcium activated chloride channel	1.657589e+00	1.9327764551	7.599205	5.149694e+01	1.269931e-07	4.213037e-06
TC0100000942.mm.2	Bok	BCL2-related ovarian killer	1.990060e+00	2.1952687089	5.521284	5.128541e+01	1.306028e-07	4.318770e-06
TC0200004896.mm.2	Trib3	tribbles pseudokinase 3	2.026488e+00	1.5999510921	7.381000	5.118610e+01	1.323373e-07	4.341716e-06
TC1600001439.mm.2	Mb21d2	Mab-21 domain containing 2	1.635749e+00	1.7938115031	5.794168	5.116884e+01	1.326414e-07	4.341716e-06
TC1200001549.mm.2	Rnf144a	ring finger protein 144A	-1.604253e+00	-2.1431300092	4.758467	5.116162e+01	1.327690e-07	4.341716e-06
TC1600001742.mm.2	Nfkbiz	nuclear factor of kappa light polypeptide gene enhancer in B cells inhibitor, zeta	-1.166948e+00	-1.7624901229	6.387661	5.114875e+01	1.329964e-07	4.341716e-06
TC0800002188.mm.2	Tenm3	teneurin transmembrane protein 3	-2.108878e+00	-2.5316182314	5.600006	5.110650e+01	1.337463e-07	4.352293e-06
TC0200002298.mm.2	Id1	inhibitor of DNA binding 1	1.787547e+00	1.7620057237	8.616029	5.102114e+01	1.352762e-07	4.388101e-06
TC0600000182.mm.2	Cped1	cadherin-like and PC-esterase domain containing 1	2.958237e+00	2.6622992312	7.119741	5.098957e+01	1.358469e-07	4.392670e-06
TC1100000526.mm.2	Gfpt2	glutamine fructose-6-phosphate transaminase 2	2.232354e+00	2.8779945680	4.856392	5.095501e+01	1.364750e-07	4.399057e-06
TC0100001533.mm.2	Ildr2	immunoglobulin-like domain containing receptor 2	1.867441e+00	1.8023880049	3.866473	5.088030e+01	1.378437e-07	4.429205e-06
TC0200000478.mm.2	Col5a1	collagen, type V, alpha 1	1.675914e+00	1.3571424123	8.160528	5.076461e+01	1.399938e-07	4.477325e-06
TC0200000382.mm.2	Il1rn	interleukin 1 receptor antagonist	-2.669870e+00	-3.4162575700	6.566397	5.074428e+01	1.403755e-07	4.477325e-06
TC0400003033.mm.2	Cdkn2a	cyclin-dependent kinase inhibitor 2A	2.935353e+00	2.9770349533	8.514138	5.072939e+01	1.406558e-07	4.477325e-06
TC1400002392.mm.2	Itm2b	integral membrane protein 2B	-2.595667e+00	-2.6769942129	9.578968	5.058621e+01	1.433838e-07	4.549987e-06
TC0200005438.mm.2	Helz2	helicase with zinc finger 2, transcriptional coactivator	2.555608e+00	1.4676710607	5.876080	5.056129e+01	1.438648e-07	4.551115e-06
TC0300002393.mm.2	Sprr1a	small proline-rich protein 1A	-3.326560e+00	-2.8720509809	4.491632	5.031466e+01	1.487232e-07	4.690289e-06
TC0300000711.mm.2	Nes	nestin	-2.337591e+00	-2.3871000947	4.381053	5.028571e+01	1.493057e-07	4.694170e-06
TC0200001441.mm.2	Chst1	carbohydrate (keratan sulfate Gal-6) sulfotransferase 1	-1.254633e+00	-2.0873611275	7.224872	5.025656e+01	1.498946e-07	4.698232e-06
TC0200001866.mm.2	Sema6d	sema domain, transmembrane domain (TM), and cytoplasmic domain, (semaphorin) 6D	1.687120e+00	1.3563530531	3.362645	5.015253e+01	1.520178e-07	4.750209e-06
TC0200003654.mm.2	Grb14	growth factor receptor bound protein 14	-2.812945e+00	-3.0972579283	4.276183	4.986016e+01	1.581691e-07	4.927355e-06
TC0500001995.mm.2	Gnai1	guanine nucleotide binding protein (G protein), alpha inhibiting 1	-2.448654e+00	-1.6453556406	4.400790	4.965240e+01	1.627110e-07	5.053436e-06
TC1300002098.mm.2	2210016F16Rik	RIKEN cDNA 2210016F16 gene	2.217666e+00	1.6404839390	4.655090	4.944670e+01	1.673530e-07	5.181857e-06
TC1500000543.mm.2	Them6	thioesterase superfamily member 6	-1.676474e+00	-1.8489960575	6.907634	4.942339e+01	1.678885e-07	5.182734e-06
TC1300002140.mm.2	4930486L24Rik	RIKEN cDNA 4930486L24 gene	2.808398e+00	2.7713898202	4.394409	4.924034e+01	1.721606e-07	5.293812e-06
TC0700004288.mm.2	Nupr1	nuclear protein transcription regulator 1	1.848596e+00	1.3115027584	9.111114	4.922505e+01	1.725229e-07	5.293812e-06
TC0200000543.mm.2	Prrx2	paired related homeobox 2	1.867689e+00	2.8759148033	9.123326	4.918034e+01	1.735875e-07	5.310530e-06
TC1400000938.mm.2	Scara5	scavenger receptor class A, member 5	3.194265e+00	2.0485770081	4.338638	4.908428e+01	1.758997e-07	5.365204e-06
TC0800000426.mm.2	Mfhas1	malignant fibrous histiocytoma amplified sequence 1	1.736055e+00	1.5063955052	6.233186	4.893000e+01	1.796867e-07	5.464401e-06
TC0400004062.mm.2	Car6	carbonic anhydrase 6	2.603489e+00	2.9224373972	4.534811	4.888193e+01	1.808853e-07	5.484528e-06
TC0700003978.mm.2	Prkcdbp	protein kinase C, delta binding protein	1.986105e+00	2.4696804817	6.962615	4.881080e+01	1.826754e-07	5.522417e-06
TC1600000938.mm.2	Jam2	junction adhesion molecule 2	2.760382e+00	3.3294028794	6.090906	4.873221e+01	1.846765e-07	5.566443e-06
TC1900000161.mm.2	Lrrn4cl	LRRN4 C-terminal like	2.262990e+00	1.6529056283	4.177316	4.866303e+01	1.864586e-07	5.603629e-06
TC0500000361.mm.2	Fgfr3	fibroblast growth factor receptor 3	1.402148e+00	1.8030703891	4.137525	4.848083e+01	1.912452e-07	5.730625e-06
TC0500000848.mm.2	Cxcl1	chemokine (C-X-C motif) ligand 1	-2.165133e+00	-2.2738617714	4.499427	4.845285e+01	1.919925e-07	5.736197e-06
TC1100001748.mm.2	Mrc2	mannose receptor, C type 2	1.565068e+00	1.9750271087	9.538712	4.842851e+01	1.926454e-07	5.738922e-06
TC0200003753.mm.2	Gpr155	G protein-coupled receptor 155	1.508530e+00	2.1798403122	5.131167	4.831694e+01	1.956696e-07	5.812070e-06
TC1800000319.mm.2	Cxxc5	CXXC finger 5	1.804608e+00	1.8629109052	7.309673	4.825704e+01	1.973155e-07	5.843969e-06
TC0300000408.mm.2	Postn	periostin, osteoblast specific factor	2.654075e+00	2.5464682916	8.338107	4.781286e+01	2.100182e-07	6.194041e-06
TC0800002169.mm.2	Stox2	storkhead box 2	-3.094155e+00	-2.6452962166	3.766789	4.780174e+01	2.103476e-07	6.194041e-06
TC0X00000061.mm.2	Prickle3	prickle planar cell polarity protein 3	2.170780e+00	2.2008498944	4.627126	4.765382e+01	2.147885e-07	6.306636e-06
TC0200000250.mm.2	Cacnb2	calcium channel, voltage-dependent, beta 2 subunit	2.249642e+00	2.9111999114	5.281996	4.745671e+01	2.208712e-07	6.466652e-06
TC0300001244.mm.2	Gclm	glutamate-cysteine ligase, modifier subunit	-1.171988e+00	-1.9954900133	8.144547	4.672301e+01	2.452823e-07	7.160843e-06
TC1500000389.mm.2	Nov	nephroblastoma overexpressed gene	3.594650e+00	3.7486688477	8.816769	4.666867e+01	2.472077e-07	7.196490e-06
TC0500002799.mm.2	Paqr3	progestin and adipoQ receptor family member III	1.642851e+00	2.0923955222	6.449417	4.641777e+01	2.563228e-07	7.440642e-06
TC1000000100.mm.2	Hivep2	human immunodeficiency virus type I enhancer binding protein 2	3.067235e+00	2.7774676032	5.193545	4.639070e+01	2.573287e-07	7.448681e-06
TC1500001285.mm.2	Fbxl7	F-box and leucine-rich repeat protein 7	1.533587e+00	2.2891452351	6.471657	4.629167e+01	2.610465e-07	7.534952e-06
TC0800002431.mm.2	Bst2	bone marrow stromal cell antigen 2	-2.217248e+00	-2.0899984706	5.722519	4.623451e+01	2.632200e-07	7.576288e-06
TC1000002253.mm.2	Tspan15	tetraspanin 15	-1.597881e+00	-2.1367365730	3.807178	4.610151e+01	2.683566e-07	7.702437e-06
TC1200001742.mm.2	Egln3	egl-9 family hypoxia-inducible factor 3	2.072725e+00	2.5270189451	5.181037	4.597639e+01	2.732925e-07	7.822137e-06
TC0100000870.mm.2	Ackr3	atypical chemokine receptor 3	3.456962e+00	3.0199193318	6.716836	4.588946e+01	2.767819e-07	7.899882e-06
TC0600002381.mm.2	Fam13a	family with sequence similarity 13, member A	-1.615755e+00	-2.2261870497	3.560135	4.558644e+01	2.893440e-07	8.235423e-06
TC0700001169.mm.2	Pde8a	phosphodiesterase 8A	1.890136e+00	2.1647410245	2.960917	4.554457e+01	2.911298e-07	8.263234e-06
TC1000002076.mm.2	Sobp	sine oculis-binding protein homolog (Drosophila)	2.382246e+00	1.7266345390	3.298729	4.549301e+01	2.933458e-07	8.303069e-06
TC1200002411.mm.2	Ckb	creatine kinase, brain	1.838881e+00	1.4298903382	6.512735	4.539928e+01	2.974237e-07	8.395236e-06
TC1400000072.mm.2	Abhd6	abhydrolase domain containing 6	1.812364e+00	1.8560230042	6.382154	4.523790e+01	3.045953e-07	8.573979e-06
TC1000002725.mm.2	Socs2	suppressor of cytokine signaling 2	2.973051e+00	3.0899343495	7.409244	4.507643e+01	3.119662e-07	8.757337e-06
TC1000000934.mm.2	Eid3	EP300 interacting inhibitor of differentiation 3	-1.690349e-01	-2.3678516636	6.290982	4.488027e+01	3.211930e-07	8.991645e-06
TC1100002052.mm.2	Slc16a3	solute carrier family 16 (monocarboxylic acid transporters), member 3	2.187983e+00	3.0020874601	4.918057	4.477071e+01	3.264797e-07	9.114670e-06
TC1100000211.mm.2	Vps54	VPS54 GARP complex subunit	-1.746523e+00	-1.3630215295	5.946414	4.438864e+01	3.456999e-07	9.614332e-06
TC0600002977.mm.2	Zfp422	zinc finger protein 422	-1.920166e+00	-2.1400167487	5.981234	4.437788e+01	3.462590e-07	9.614332e-06
TC0X00002803.mm.2	Zdhhc15	zinc finger, DHHC domain containing 15	-2.266621e+00	-2.3357652280	3.465521	4.428558e+01	3.511005e-07	9.722344e-06
TC0800001414.mm.2	Cdh13	cadherin 13	2.333831e+00	2.0380279027	6.554938	4.407698e+01	3.623250e-07	1.000605e-05
TC0200000561.mm.2	Aif1l	allograft inflammatory factor 1-like	-1.467972e+00	-1.7477818818	5.828469	4.401872e+01	3.655321e-07	1.006741e-05
TC1100003397.mm.2	Ccl9	chemokine (C-C motif) ligand 9	-2.776373e+00	-2.4466790020	7.443082	4.378828e+01	3.785342e-07	1.039748e-05
TC0500002120.mm.2	Gm5862	predicted gene 5862	-3.848053e+00	-3.1511048730	4.192782	4.340525e+01	4.013153e-07	1.099367e-05
TCX_GL456233_random00000007.mm.2	Spry3	sprouty homolog 3 (Drosophila)	1.572336e+00	1.6892692218	3.380638	4.336853e+01	4.035794e-07	1.102614e-05
TC0300001626.mm.2	Zfp704	zinc finger protein 704	-1.495976e+00	-1.5652095924	6.726156	4.319840e+01	4.142586e-07	1.127075e-05
TC0500003735.mm.2	2610524H06Rik	RIKEN cDNA 2610524H06 gene	1.809275e+00	2.3904931908	4.971633	4.319086e+01	4.147390e-07	1.127075e-05
TC0100003827.mm.2	Hhat	hedgehog acyltransferase	-2.136509e+00	-2.2319974980	6.110416	4.305195e+01	4.237071e-07	1.148392e-05
TC0200003300.mm.2	Dnm1	dynamin 1	2.390427e+00	2.9143525546	5.803592	4.288155e+01	4.350078e-07	1.175902e-05
TC0400001130.mm.2	Glis1	GLIS family zinc finger 1	1.358468e+00	1.8130812590	7.380762	4.278212e+01	4.417583e-07	1.189852e-05
TC0200003885.mm.2	P2rx3	purinergic receptor P2X, ligand-gated ion channel, 3	3.040445e+00	3.4990841791	6.190600	4.277135e+01	4.424972e-07	1.189852e-05
TC1900001428.mm.2	Pank1	pantothenate kinase 1	1.984246e+00	1.3662967245	5.063893	4.268938e+01	4.481615e-07	1.201920e-05
TC0100002789.mm.2	Col6a3	collagen, type VI, alpha 3	1.965568e+00	1.8931611801	7.443751	4.263577e+01	4.519108e-07	1.208802e-05
TC1600000982.mm.2	Hunk	hormonally upregulated Neu-associated kinase	-1.875094e+00	-1.8195531981	4.361002	4.257679e+01	4.560767e-07	1.216760e-05
TC0400002782.mm.2	Zfp37	zinc finger protein 37	1.983035e+00	2.1434772921	5.201909	4.237046e+01	4.709935e-07	1.253284e-05
TC0600002861.mm.2	Pdzrn3	PDZ domain containing RING finger 3	1.969389e+00	2.7810001830	5.815912	4.232267e+01	4.745267e-07	1.257755e-05
TC0900000351.mm.2	Fez1	fasciculation and elongation protein zeta 1 (zygin I)	1.787107e+00	1.0457241520	5.823275	4.231448e+01	4.751355e-07	1.257755e-05
TC1500000565.mm.2	Gsdmd	gasdermin D	-2.526647e+00	-1.3660268017	4.310354	4.225996e+01	4.792083e-07	1.265259e-05
TC0400003079.mm.2	Jun	jun proto-oncogene	2.019787e+00	1.6653655078	8.696988	4.221341e+01	4.827170e-07	1.271238e-05
TC0500002486.mm.2	Ugdh	UDP-glucose dehydrogenase	1.534407e+00	2.0560381916	9.393502	4.208291e+01	4.927094e-07	1.294217e-05
TC1200001106.mm.2	Hhipl1	hedgehog interacting protein-like 1	1.178944e+00	1.7950025222	5.979272	4.196911e+01	5.016128e-07	1.314226e-05
TC0X00000963.mm.2	Dlg3	discs, large homolog 3 (Drosophila)	-1.803852e+00	-2.1664839316	5.552482	4.166900e+01	5.259776e-07	1.374537e-05
TC0700004598.mm.2	Mrgpre	MAS-related GPR, member E	-2.498849e+00	-1.5525661219	5.256510	4.152484e+01	5.381532e-07	1.402768e-05
TC1400001157.mm.2	Klf5	Kruppel-like factor 5	-2.648775e+00	-2.4516496971	4.659266	4.145231e+01	5.443989e-07	1.415437e-05
TC0500002552.mm.2	Gnpda2	glucosamine-6-phosphate deaminase 2	1.491336e+00	1.7118644190	6.240092	4.141659e+01	5.475050e-07	1.418195e-05
TC0400004171.mm.2	Isg15	ISG15 ubiquitin-like modifier	-1.755293e+00	-1.6127826693	3.034479	4.140823e+01	5.482354e-07	1.418195e-05
TC1900000432.mm.2	Rcl1	RNA terminal phosphate cyclase-like 1	-1.495069e+00	-1.8044465500	8.406842	4.104827e+01	5.807243e-07	1.498445e-05
TC0300002725.mm.2	Gstm1	glutathione S-transferase, mu 1	-2.390862e+00	-2.5810780917	9.490501	4.078213e+01	6.061438e-07	1.560095e-05
TC1500000002.mm.2	Selenop	selenoprotein P	-4.519259e+00	-3.7582501885	5.700211	4.052831e+01	6.315597e-07	1.621426e-05
TC0400003653.mm.2	Epb41	erythrocyte membrane protein band 4.1	1.630106e+00	1.8495177659	7.368695	4.032336e+01	6.529608e-07	1.672169e-05
TC0X00003278.mm.2	Cdkl5	cyclin-dependent kinase-like 5	1.514356e+00	1.8955842879	4.808479	4.029828e+01	6.556351e-07	1.674820e-05
TC1200001125.mm.2	Dlk1	delta-like 1 homolog (Drosophila)	2.168017e+00	2.5308504687	5.355464	4.022614e+01	6.633975e-07	1.690423e-05
TC1300000351.mm.2	Foxf2	forkhead box F2	2.108409e+00	1.6273719142	3.904380	4.015920e+01	6.706931e-07	1.704762e-05
TC0Y00000006.mm.2	Eif2s3y	eukaryotic translation initiation factor 2, subunit 3, structural gene Y-linked	-2.622152e+00	-2.1642777555	3.113724	4.011168e+01	6.759269e-07	1.713802e-05
TC0800002525.mm.2	Hhip	Hedgehog-interacting protein	-1.765276e+00	-1.5979212990	3.832581	4.005687e+01	6.820215e-07	1.724974e-05
TC0400002043.mm.2	Megf6	multiple EGF-like-domains 6	-1.393033e+00	-1.7670231270	4.592354	3.998988e+01	6.895539e-07	1.739719e-05
TC1500000246.mm.2	Osr2	odd-skipped related 2	2.019459e+00	2.4992950685	4.173148	3.996546e+01	6.923231e-07	1.742403e-05
TC0400000234.mm.2	Epha7	Eph receptor A7	-1.376695e+00	-2.1846924845	7.116396	3.975088e+01	7.172026e-07	1.800584e-05
TC0500001327.mm.2	Tbx3	T-box 3	-2.075505e+00	-1.5722220935	4.093526	3.937997e+01	7.626229e-07	1.909922e-05
TC1200000348.mm.2	Etv1	ets variant 1	1.855851e+00	1.9679045906	3.939157	3.925834e+01	7.782158e-07	1.944208e-05
TC1800001269.mm.2	Dpysl3	dihydropyrimidinase-like 3	1.874773e+00	1.3827849414	9.938732	3.908229e+01	8.014267e-07	1.996998e-05
TC1900000040.mm.2	Pcx	pyruvate carboxylase	-1.948878e+00	-2.4889224150	5.830293	3.906867e+01	8.032551e-07	1.996998e-05
TC1300002290.mm.2	Irx1	Iroquois related homeobox 1 (Drosophila)	-1.449235e+00	-1.5957945367	5.514666	3.883051e+01	8.359914e-07	2.068414e-05
TC0300000137.mm.2	Cp	ceruloplasmin	2.614846e+00	1.9564165765	5.266031	3.883024e+01	8.360294e-07	2.068414e-05
TC1500001347.mm.2	Rida	reactive intermediate imine deaminase A homolog	-1.496358e+00	-1.6055510969	8.290424	3.876347e+01	8.454763e-07	2.086733e-05
TC0200004556.mm.2	Kcnip3	Kv channel interacting protein 3, calsenilin	1.605728e+00	2.0824652311	6.360602	3.854836e+01	8.767371e-07	2.158675e-05
TC0300002972.mm.2	Npnt	nephronectin	-2.475602e+00	-1.8564264299	5.810664	3.852053e+01	8.808770e-07	2.163654e-05
TC1700000277.mm.2	Gm10509	zinc finger protein 51 pseudogene	1.159950e+00	1.7350357009	5.393019	3.849962e+01	8.840008e-07	2.166120e-05
TC1400000271.mm.2	Arhgef3	Rho guanine nucleotide exchange factor (GEF) 3	1.738047e+00	1.4129540360	4.964124	3.823493e+01	9.246479e-07	2.260300e-05
TC0800001143.mm.2	Ndrg4	N-myc downstream regulated gene 4	1.716292e+00	2.3803045568	5.252928	3.788693e+01	9.813336e-07	2.393142e-05
TC1400002757.mm.2	Tmtc4	transmembrane and tetratricopeptide repeat containing 4	-1.588384e+00	-1.7245644383	7.707242	3.784138e+01	9.890406e-07	2.406195e-05
TC0700003657.mm.2	Fah	fumarylacetoacetate hydrolase	-2.404851e+00	-2.3032805066	7.508678	3.777473e+01	1.000438e-06	2.428140e-05
TC1600001976.mm.2	Adamts5	a disintegrin-like and metallopeptidase (reprolysin type) with thrombospondin type 1 motif, 5 (aggrecanase-2)	2.025398e+00	1.7212410261	10.374525	3.768983e+01	1.015172e-06	2.447712e-05
TC0500000084.mm.2	Sema3a	sema domain, immunoglobulin domain (Ig), short basic domain, secreted, (semaphorin) 3A	1.507694e+00	1.5106524332	8.181108	3.768504e+01	1.016011e-06	2.447712e-05
TC0300001624.mm.2	Tpd52	tumor protein D52	-1.636837e+00	-1.3686473146	6.068610	3.766753e+01	1.019083e-06	2.447712e-05
TC1800000179.mm.2	Dtna	dystrobrevin alpha	-3.100542e+00	-2.2607019429	5.517953	3.766183e+01	1.020085e-06	2.447712e-05
TC1800001535.mm.2	Rab27b	RAB27B, member RAS oncogene family	1.409522e+00	1.6968356279	7.155015	3.765959e+01	1.020479e-06	2.447712e-05
TC0200001204.mm.2	Fam171b	family with sequence similarity 171, member B	2.359134e+00	2.7796656987	5.397625	3.740216e+01	1.066947e-06	2.553177e-05
TC0100002606.mm.2	Ptprn	protein tyrosine phosphatase, receptor type, N	-1.856271e+00	-1.7594079438	7.078739	3.737167e+01	1.072607e-06	2.560723e-05
TC0400003822.mm.2	Cda	cytidine deaminase	-1.708628e+00	-1.4997366942	7.165150	3.720402e+01	1.104338e-06	2.630333e-05
TC0900002542.mm.2	Tln2	talin 2	1.652862e+00	1.3989867809	6.931697	3.718691e+01	1.107636e-06	2.632053e-05
TC1700000047.mm.2	Synj2	synaptojanin 2	1.072258e+00	1.7265700158	6.213362	3.693898e+01	1.156687e-06	2.742234e-05
TC1300002520.mm.2	Map1b	microtubule-associated protein 1B	-1.527629e+00	-1.2654813709	9.928579	3.686290e+01	1.172227e-06	2.772642e-05
TC0400000015.mm.2	Lyn	LYN proto-oncogene, Src family tyrosine kinase	1.840868e+00	1.8654548324	3.822625	3.682377e+01	1.180310e-06	2.785314e-05
TC0500000306.mm.2	Khk	ketohexokinase	1.237613e+00	2.0127708171	5.447342	3.676232e+01	1.193132e-06	2.809085e-05
TC0X00002207.mm.2	Gpc4	glypican 4	1.428958e+00	1.3820891115	8.282886	3.664120e+01	1.218869e-06	2.863081e-05
TC1000000794.mm.2	Slc1a6	solute carrier family 1 (high affinity aspartate/glutamate transporter), member 6	1.584871e+00	1.5933995301	3.948585	3.654984e+01	1.238693e-06	2.902974e-05
TC0100000404.mm.2	Plcl1	phospholipase C-like 1	1.405016e+00	1.6346939615	3.940792	3.640238e+01	1.271466e-06	2.972961e-05
TC0X00002867.mm.2	Hdx	highly divergent homeobox	-2.657652e+00	-2.0509957718	3.270808	3.636561e+01	1.279790e-06	2.985379e-05
TC1400002333.mm.2	Pdlim2	PDZ and LIM domain 2	-2.297771e+00	-2.1606124096	6.792891	3.635317e+01	1.282620e-06	2.985379e-05
TC1700001755.mm.2	Tead3	TEA domain family member 3	1.748705e+00	1.3026965318	7.585284	3.634007e+01	1.285608e-06	2.985532e-05
TC1300000330.mm.2	Mboat1	membrane bound O-acyltransferase domain containing 1	-1.508415e+00	-1.0807488155	6.738938	3.602473e+01	1.359950e-06	3.151014e-05
TC0700001362.mm.2	Pak1	p21 protein (Cdc42/Rac)-activated kinase 1	-1.674384e+00	-1.4879218964	7.737837	3.600827e+01	1.363961e-06	3.153157e-05
TC0400001160.mm.2	Rab3b	RAB3B, member RAS oncogene family	2.143616e+00	2.9154797941	7.051503	3.595356e+01	1.377389e-06	3.177013e-05
TC1800001449.mm.2	Piezo2	piezo-type mechanosensitive ion channel component 2	2.255781e+00	1.4210833510	7.082984	3.582103e+01	1.410546e-06	3.246161e-05
TC1900000467.mm.2	Papss2	3'-phosphoadenosine 5'-phosphosulfate synthase 2	1.903973e+00	2.5144769750	7.161628	3.578333e+01	1.420140e-06	3.260897e-05
TC0100001373.mm.2	Nmnat2	nicotinamide nucleotide adenylyltransferase 2	1.880370e+00	1.9619862565	5.436323	3.568757e+01	1.444844e-06	3.310183e-05
TC1700002571.mm.2	Cyp1b1	cytochrome P450, family 1, subfamily b, polypeptide 1	1.698269e+00	2.0101210767	9.938881	3.561626e+01	1.463557e-06	3.345553e-05
TC0X00000479.mm.2	Cxx1c	CAAX box 1C	-1.674767e+00	-1.6973971972	4.631308	3.559035e+01	1.470423e-06	3.346311e-05
TC1100000343.mm.2	Stk10	serine/threonine kinase 10	-1.370553e+00	-1.7891570141	6.834691	3.559029e+01	1.470438e-06	3.346311e-05
TC0200002876.mm.2	Camk1d	calcium/calmodulin-dependent protein kinase ID	-1.157154e+00	-1.6011614654	8.131289	3.547440e+01	1.501596e-06	3.409625e-05
TC0800002505.mm.2	Ednra	endothelin receptor type A	-2.503197e+00	-2.4306807322	4.956832	3.528517e+01	1.554091e-06	3.520997e-05
TC0200001552.mm.2	Cd59a	CD59a antigen	-3.743260e+00	-3.0225497530	4.260480	3.509049e+01	1.610263e-06	3.640193e-05
TC1100003990.mm.2	Slc16a6	solute carrier family 16 (monocarboxylic acid transporters), member 6	9.556224e-01	1.9091389914	2.432151	3.507755e+01	1.614076e-06	3.640758e-05
TC1100002167.mm.2	Tmed4	transmembrane p24 trafficking protein 4	-1.119760e+00	-1.3460184024	8.248584	3.495135e+01	1.651813e-06	3.717670e-05
TC0100003320.mm.2	Tor3a	torsin family 3, member A	9.960761e-01	2.0494378011	6.280443	3.480735e+01	1.696093e-06	3.800670e-05
TC0X00000613.mm.2	Fmr1	fragile X mental retardation syndrome 1	-1.799162e+00	-1.1644811904	9.904893	3.480723e+01	1.696130e-06	3.800670e-05
TC1100002659.mm.2	Cnot6	CCR4-NOT transcription complex, subunit 6	-1.427214e+00	-1.5003650538	7.774654	3.467663e+01	1.737450e-06	3.884741e-05
TC0200004213.mm.2	Trim44	tripartite motif-containing 44	-1.775960e+00	-1.4057367079	7.607748	3.465456e+01	1.744545e-06	3.892087e-05
TC1200000021.mm.2	Adcy3	adenylate cyclase 3	2.075329e+00	2.3982767252	5.369551	3.455775e+01	1.776051e-06	3.953744e-05
TC1000000240.mm.2	Arhgap18	Rho GTPase activating protein 18	-1.642642e+00	-2.3193708216	6.581672	3.441751e+01	1.822835e-06	4.049072e-05
TC0900000212.mm.2	Cnn1	calponin 1	-3.702655e+00	-3.2420192802	4.379124	3.436790e+01	1.839718e-06	4.077708e-05
TC0800002146.mm.2	Tlr3	toll-like receptor 3	-1.881122e+00	-2.2986143712	6.259070	3.411675e+01	1.927933e-06	4.263987e-05
TC0800002440.mm.2	B3gnt3	UDP-GlcNAc:betaGal beta-1,3-N-acetylglucosaminyltransferase 3	2.486497e+00	1.6339066994	3.537456	3.402769e+01	1.960354e-06	4.326327e-05
TC0800001696.mm.2	Col4a1	collagen, type IV, alpha 1	-1.219714e+00	-1.4769705111	7.700222	3.395509e+01	1.987237e-06	4.376204e-05
TC0500000878.mm.2	Shroom3	shroom family member 3	-1.478593e+00	-2.4915347784	5.876185	3.387089e+01	2.018937e-06	4.436452e-05
TC1500002243.mm.2	Pou6f1	POU domain, class 6, transcription factor 1	-1.718244e+00	-1.3423417869	4.968232	3.385932e+01	2.023337e-06	4.436580e-05
TC1200002296.mm.2	Clmn	calmin	1.350543e+00	1.9601765375	4.980171	3.381200e+01	2.041447e-06	4.466703e-05
TC1100000459.mm.2	Clint1	clathrin interactor 1	-1.010938e+00	-1.3292912778	9.937015	3.366474e+01	2.098983e-06	4.579025e-05
TC1100003013.mm.2	Ntn1	netrin 1	1.227289e+00	1.9343947625	7.636089	3.365779e+01	2.101745e-06	4.579025e-05
TC1100002512.mm.2	Wwc1	WW, C2 and coiled-coil domain containing 1	-1.584842e+00	-1.9879356188	6.451728	3.350833e+01	2.162105e-06	4.700508e-05
TC0800001801.mm.2	Xkr5	X-linked Kx blood group related 5	-2.057272e+00	-2.4955783318	4.891715	3.343474e+01	2.192544e-06	4.756564e-05
TC1700002333.mm.2	Lonp1	lon peptidase 1, mitochondrial	1.363645e+00	1.4296661850	8.515602	3.338082e+01	2.215152e-06	4.795428e-05
TC1800001640.mm.2	Setbp1	SET binding protein 1	1.517356e+00	1.2096776151	7.886614	3.324180e+01	2.274666e-06	4.913855e-05
TC1600000834.mm.2	Robo1	roundabout guidance receptor 1	1.158509e+00	2.0561301244	4.458673	3.315883e+01	2.311040e-06	4.981900e-05
TC0700002117.mm.2	Mrgprf	MAS-related GPR, member F	1.475646e+00	1.7118667361	5.716042	3.306005e+01	2.355207e-06	5.066421e-05
TC1000001744.mm.2	Rab32	RAB32, member RAS oncogene family	-1.688319e+00	-1.4044470320	6.900314	3.303622e+01	2.366004e-06	5.078956e-05
TC1000000524.mm.2	Sh3rf3	SH3 domain containing ring finger 3	1.464421e+00	1.9177644085	6.853123	3.279897e+01	2.476596e-06	5.305211e-05
TC0400002101.mm.2	Fam132a	family with sequence similarity 132, member A	-2.042976e+00	-2.6706519391	5.742101	3.276403e+01	2.493369e-06	5.326026e-05
TC1100004286.mm.2	Drg1	developmentally regulated GTP binding protein 1	-1.227665e+00	-1.3688035667	6.452902	3.275704e+01	2.496738e-06	5.326026e-05
TC0200002157.mm.2	Slc24a3	solute carrier family 24 (sodium/potassium/calcium exchanger), member 3	1.548503e+00	1.2631272650	7.329532	3.273405e+01	2.507864e-06	5.338616e-05
TC0500002288.mm.2	Zfp518b	zinc finger protein 518B	1.322904e+00	1.1799628793	6.499011	3.272162e+01	2.513902e-06	5.340344e-05
TC0800000394.mm.2	Gsr	glutathione reductase	-9.645616e-01	-1.9877417944	9.177067	3.270118e+01	2.523862e-06	5.350378e-05
TC0900000033.mm.2	Casp12	caspase 12	-1.906598e+00	-1.8765417925	4.594177	3.268320e+01	2.532667e-06	5.357929e-05
TC1200000797.mm.2	Acot2	acyl-CoA thioesterase 2	1.735582e+00	2.6396760693	9.512797	3.263186e+01	2.557987e-06	5.400313e-05
TC1700001384.mm.2	Tmem181b-ps	transmembrane protein 181B, pseudogene	1.250514e+00	1.1965150153	7.670752	3.259356e+01	2.577063e-06	5.429368e-05
TC0400001209.mm.2	Trabd2b	TraB domain containing 2B	1.978967e+00	2.3569635545	5.367184	3.254139e+01	2.603310e-06	5.473379e-05
TC0600002773.mm.2	Lrig1	leucine-rich repeats and immunoglobulin-like domains 1	-1.002517e+00	-1.6168385794	7.134129	3.244498e+01	2.652602e-06	5.565561e-05
TC0700004404.mm.2	Chst15	carbohydrate (N-acetylgalactosamine 4-sulfate 6-O) sulfotransferase 15	-1.765969e+00	-2.3167646082	5.188850	3.242458e+01	2.663171e-06	5.576286e-05
TC0500003323.mm.2	Wbscr17	Williams-Beuren syndrome chromosome region 17 homolog (human)	2.255693e+00	1.5793020762	5.987048	3.239339e+01	2.679414e-06	5.598090e-05
TC1300001960.mm.2	Cenpp	centromere protein P	-1.569246e+00	-1.3244119896	5.518080	3.238359e+01	2.684541e-06	5.598090e-05
TC0100003119.mm.2	Lgr6	leucine-rich repeat-containing G protein-coupled receptor 6	-1.578819e+00	-1.6288640658	4.537090	3.228794e+01	2.735170e-06	5.692049e-05
TC1500001073.mm.2	Krt7	keratin 7	-1.742269e+00	-1.5316154816	4.127481	3.222648e+01	2.768270e-06	5.749223e-05
TC0600001852.mm.2	Ica1	islet cell autoantigen 1	1.760971e+00	1.6377033924	5.644643	3.216893e+01	2.799675e-06	5.791025e-05
TC1200001638.mm.2	Ahr	aryl-hydrocarbon receptor	1.907965e+00	1.1431766308	7.610090	3.216882e+01	2.799732e-06	5.791025e-05
TSUnmapped00000016.mm.2	Ddit3	DNA-damage inducible transcript 3	1.482426e+00	1.4801308948	8.162235	3.204021e+01	2.871375e-06	5.927214e-05
TC0400003097.mm.2	Cyp2j6	cytochrome P450, family 2, subfamily j, polypeptide 6	1.547793e+00	1.5542230140	5.641052	3.199061e+01	2.899559e-06	5.973325e-05
TC0100002776.mm.2	Arl4c	ADP-ribosylation factor-like 4C	-1.387196e+00	-1.5016000265	7.843206	3.196972e+01	2.911521e-06	5.985900e-05
TC1300000887.mm.2	Slc12a7	solute carrier family 12, member 7	-1.501881e+00	-1.7512621579	7.289985	3.195903e+01	2.917659e-06	5.986474e-05
TC0900001022.mm.2	Hmgcll1	3-hydroxymethyl-3-methylglutaryl-Coenzyme A lyase-like 1	1.979561e+00	1.1576052989	3.055059	3.194597e+01	2.925187e-06	5.989893e-05
TC0900002915.mm.2	Pik3cb	phosphatidylinositol 3-kinase, catalytic, beta polypeptide	-8.363432e-01	-1.7794784369	7.645034	3.182347e+01	2.996836e-06	6.124335e-05
TC1400002267.mm.2	Ptk2b	PTK2 protein tyrosine kinase 2 beta	-8.098351e-01	-2.1373750988	6.125101	3.180982e+01	3.004947e-06	6.128652e-05
TC1800000526.mm.2	1700034E13Rik	RIKEN cDNA 1700034E13 gene	1.492400e+00	1.3271527821	3.991609	3.178990e+01	3.016818e-06	6.140606e-05
TC0100001497.mm.2	Selp	selectin, platelet	2.319835e+00	2.0976629979	3.987977	3.175938e+01	3.035114e-06	6.165566e-05
TC0200005291.mm.2	Pmepa1	prostate transmembrane protein, androgen induced 1	1.596982e+00	1.8381283066	8.253833	3.158108e+01	3.144526e-06	6.375151e-05
TC1900000500.mm.2	Ifit2	interferon-induced protein with tetratricopeptide repeats 2	1.649132e+00	1.4331557500	5.685223	3.148599e+01	3.204694e-06	6.484270e-05
TC0600001530.mm.2	Clec2d	C-type lectin domain family 2, member d	-2.329108e+00	-2.2029104513	5.600630	3.137279e+01	3.278014e-06	6.619515e-05
TC0200004512.mm.2	Slc30a4	solute carrier family 30 (zinc transporter), member 4	1.204439e+00	1.3894800543	8.680974	3.135024e+01	3.292847e-06	6.636354e-05
TC0600001229.mm.2	Lmcd1	LIM and cysteine-rich domains 1	-1.396429e+00	-1.5423502275	4.496722	3.128903e+01	3.333490e-06	6.705039e-05
TC1300000919.mm.2	Glrx	glutaredoxin	-9.964307e-01	-1.6234692943	8.290993	3.126847e+01	3.347266e-06	6.709537e-05
TC0200005097.mm.2	Ada	adenosine deaminase	-1.091852e+00	-1.3968445729	7.139533	3.126610e+01	3.348859e-06	6.709537e-05
TC0X00002671.mm.2	Las1l	LAS1-like (S. cerevisiae)	-1.625335e+00	-1.6661535387	7.453373	3.115390e+01	3.425226e-06	6.849112e-05
TC1100002154.mm.2	Polm	polymerase (DNA directed), mu	-1.404308e+00	-2.0600498718	6.077097	3.112215e+01	3.447190e-06	6.879569e-05
TC1500001728.mm.2	Ly6a	lymphocyte antigen 6 complex, locus A	1.516023e+00	1.8983068224	9.309035	3.098513e+01	3.543824e-06	7.058634e-05
TC0300001528.mm.2	Fubp1	far upstream element (FUSE) binding protein 1	-1.377296e+00	-1.9075160889	9.674366	3.092540e+01	3.586900e-06	7.130534e-05
TC0500002119.mm.2	Gm1979	predicted gene 1979	-2.456478e+00	-2.3729210329	4.292899	3.087088e+01	3.626734e-06	7.195721e-05
TC1700000276.mm.2	Zfp983	zinc finger protein 983	1.692017e+00	2.1442807306	4.008103	3.066857e+01	3.778982e-06	7.483263e-05
TC0300003173.mm.2	Acadm	acyl-Coenzyme A dehydrogenase, medium chain	-1.338972e+00	-1.5259991201	7.486867	3.065740e+01	3.787593e-06	7.485808e-05
TC0100003888.mm.2	Ifi204	interferon activated gene 204	-1.065530e+00	-1.2955941393	7.560095	3.053637e+01	3.882355e-06	7.658282e-05
TC0500000934.mm.2	Bmp2k	BMP2 inducible kinase	1.149084e+00	1.4681936112	8.274320	3.051498e+01	3.899375e-06	7.677036e-05
TSUnmapped00000031.mm.2	Cd99	CD99 antigen	1.312984e+00	1.4075404037	9.107251	3.047484e+01	3.931549e-06	7.725493e-05
TC1100002155.mm.2	Pold2	polymerase (DNA directed), delta 2, regulatory subunit	-1.282406e+00	-1.4806819688	9.017594	3.045362e+01	3.948676e-06	7.744256e-05
TC0400003629.mm.2	Serinc2	serine incorporator 2	1.706678e+00	1.8028514983	5.154386	3.043034e+01	3.967564e-06	7.766393e-05
TC0200004283.mm.2	Arl14ep	ADP-ribosylation factor-like 14 effector protein	1.290542e+00	0.9586756810	9.589846	3.034133e+01	4.040732e-06	7.894494e-05
TC0400002854.mm.2	Tle1	transducin-like enhancer of split 1	1.337582e+00	1.1407051718	6.727882	3.013001e+01	4.220614e-06	8.230198e-05
TC1800000516.mm.2	Prr16	proline rich 16	-2.695110e+00	-1.8341890667	4.325329	3.009394e+01	4.252208e-06	8.276011e-05
TC0700001264.mm.2	Fzd4	frizzled class receptor 4	1.691646e+00	1.5583437054	4.796993	3.007728e+01	4.266897e-06	8.277598e-05
TC1500001729.mm.2	Ly6c1	lymphocyte antigen 6 complex, locus C1	1.839834e+00	2.1423115384	10.416526	3.006925e+01	4.273993e-06	8.277598e-05
TC0X00001270.mm.2	Tnmd	tenomodulin	1.693164e+00	1.4626513688	2.909407	3.006548e+01	4.277326e-06	8.277598e-05
TC1300000967.mm.2	Mblac2	metallo-beta-lactamase domain containing 2	-1.294033e+00	-1.5674979522	3.763948	2.996271e+01	4.369438e-06	8.439871e-05
TC0400000535.mm.2	Tmeff1	transmembrane protein with EGF-like and two follistatin-like domains 1	1.066544e+00	1.1614163825	7.589212	2.978602e+01	4.533068e-06	8.739414e-05
TC1000002405.mm.2	Col6a2	collagen, type VI, alpha 2	-1.472692e+00	-1.6199239156	10.046137	2.977394e+01	4.544505e-06	8.743298e-05
TC0700004326.mm.2	Zfp764	zinc finger protein 764	-3.198205e+00	-2.0699296772	4.133766	2.976584e+01	4.552197e-06	8.743298e-05
TC1900000167.mm.2	Eml3	echinoderm microtubule associated protein like 3	1.344051e+00	1.5805243380	6.672572	2.972802e+01	4.588282e-06	8.796073e-05
TC0900000457.mm.2	Clmp	CXADR-like membrane protein	1.503699e+00	1.5228533407	7.704330	2.969658e+01	4.618525e-06	8.834210e-05
TC0400001607.mm.2	Map3k6	mitogen-activated protein kinase kinase kinase 6	1.859190e+00	1.5405812115	4.825610	2.968940e+01	4.625467e-06	8.834210e-05
TC0600003460.mm.2	Tmtc1	transmembrane and tetratricopeptide repeat containing 1	2.291003e+00	1.5423566549	3.673715	2.965050e+01	4.663266e-06	8.889786e-05
TC1100004289.mm.2	B3gnt2	UDP-GlcNAc:betaGal beta-1,3-N-acetylglucosaminyltransferase 2	-1.370601e+00	-1.2507723859	6.647428	2.955659e+01	4.755952e-06	9.049594e-05
TC0500000541.mm.2	Rbpj	recombination signal binding protein for immunoglobulin kappa J region	1.008794e+00	1.8162254219	8.814808	2.954258e+01	4.769959e-06	9.059375e-05
TC1600000861.mm.2	Usp25	ubiquitin specific peptidase 25	-1.210543e+00	-1.1577944516	7.988667	2.948681e+01	4.826171e-06	9.149131e-05
TC0100001180.mm.2	Slc45a3	solute carrier family 45, member 3	1.032389e+00	1.5423973938	3.077594	2.937753e+01	4.938503e-06	9.334050e-05
TC1500001658.mm.2	St3gal1	ST3 beta-galactoside alpha-2,3-sialyltransferase 1	1.309744e+00	1.3963779231	5.040075	2.937419e+01	4.941986e-06	9.334050e-05
TC1000001894.mm.2	Enpp1	ectonucleotide pyrophosphatase/phosphodiesterase 1	-3.276919e+00	-2.0580390082	4.819781	2.929620e+01	5.024020e-06	9.471482e-05
TC0400003545.mm.2	Ago4	argonaute RISC catalytic subunit 4	1.953399e+00	0.9872991745	3.907160	2.918901e+01	5.139292e-06	9.664051e-05
TC0600001252.mm.2	Il17rc	interleukin 17 receptor C	-1.319910e+00	-1.3309548403	9.451980	2.918369e+01	5.145081e-06	9.664051e-05
TC1300001861.mm.2	Nedd9	neural precursor cell expressed, developmentally down-regulated gene 9	1.328579e+00	1.3077868127	7.501874	2.911167e+01	5.224310e-06	9.776814e-05
TC1300000566.mm.2	Aspn	asporin	2.859319e+00	3.5953698368	8.628666	2.910658e+01	5.229962e-06	9.776814e-05
TC1300001349.mm.2	Tmem267	transmembrane protein 267	1.623484e+00	1.0845184664	5.433397	2.910310e+01	5.233820e-06	9.776814e-05
TC0X00002440.mm.2	Renbp	renin binding protein	-1.952122e+00	-1.8577200210	3.384045	2.907320e+01	5.267187e-06	9.821188e-05
TC1200000155.mm.2	5730507C01Rik	RIKEN cDNA 5730507C01 gene	1.809402e+00	1.1281941083	5.107709	2.905241e+01	5.290529e-06	9.846744e-05
TC1100004291.mm.2	Psme2b	protease (prosome, macropain) activator subunit 2B	1.459097e+00	2.0910360751	6.220067	2.901222e+01	5.335975e-06	9.913271e-05
TC1100002160.mm.2	Nudcd3	NudC domain containing 3	-1.255910e+00	-1.5672685247	7.451682	2.897068e+01	5.383413e-06	9.983251e-05
TC1000002269.mm.2	Tet1	tet methylcytosine dioxygenase 1	-1.395683e+00	-1.9788283938	3.355666	2.888309e+01	5.485003e-06	1.015322e-04
TC1000000021.mm.2	Akap12	A kinase (PRKA) anchor protein (gravin) 12	-1.961899e+00	-1.5533054588	9.936383	2.865567e+01	5.759015e-06	1.064116e-04
TC1500001712.mm.2	Arc	activity regulated cytoskeletal-associated protein	-2.112936e+00	-1.4472162327	4.020768	2.862479e+01	5.797392e-06	1.069273e-04
TC1800001139.mm.2	Nrep	neuronal regeneration related protein	1.994709e+00	1.4395552257	5.867940	2.859185e+01	5.838664e-06	1.074945e-04
TC0900002387.mm.2	Islr	immunoglobulin superfamily containing leucine-rich repeat	-3.298167e+00	-3.5098297727	6.703837	2.857940e+01	5.854335e-06	1.075892e-04
TC0300000037.mm.2	Zc2hc1a	zinc finger, C2HC-type containing 1A	-1.298434e+00	-0.9081487905	8.873381	2.851980e+01	5.930070e-06	1.087854e-04
TC1300002096.mm.2	Gkap1	G kinase anchoring protein 1	-1.156278e+00	-1.3387167404	7.887192	2.843028e+01	6.045901e-06	1.107115e-04
TC0700003946.mm.2	Trim30d	tripartite motif-containing 30D	2.359304e+00	2.4841505061	3.876548	2.836629e+01	6.130261e-06	1.120555e-04
TC0500003378.mm.2	Limk1	LIM-domain containing, protein kinase	1.383929e+00	1.1219747398	7.007994	2.828442e+01	6.240141e-06	1.138603e-04
TC0700002719.mm.2	2200002D01Rik	RIKEN cDNA 2200002D01 gene	1.690185e+00	1.7330490063	5.730450	2.823308e+01	6.310184e-06	1.149331e-04
TC0300003208.mm.2	Fgf2	fibroblast growth factor 2	1.335540e+00	2.9939363176	4.741506	2.810401e+01	6.490199e-06	1.178498e-04
TC1100000049.mm.2	Zmat5	zinc finger, matrin type 5	-8.741256e-01	-1.6196949621	6.045099	2.810176e+01	6.493389e-06	1.178498e-04
TC1000001557.mm.2	Ddit3	DNA-damage inducible transcript 3	1.435871e+00	1.1757340042	8.104243	2.793194e+01	6.739260e-06	1.220953e-04
TC1600001414.mm.2	P3h2	prolyl 3-hydroxylase 2	-1.603614e+00	-1.4643270751	9.095502	2.786665e+01	6.836574e-06	1.236391e-04
TC0500001896.mm.2	Fzd1	frizzled class receptor 1	1.538515e+00	1.6390305674	9.228395	2.784403e+01	6.870646e-06	1.240358e-04
TC0900002239.mm.2	Nnmt	nicotinamide N-methyltransferase	1.490958e+00	1.1071329472	7.759441	2.782732e+01	6.895951e-06	1.242731e-04
TC0600003338.mm.2	Rerg	RAS-like, estrogen-regulated, growth-inhibitor	-1.969911e+00	-1.2667902585	3.919052	2.779600e+01	6.943653e-06	1.249124e-04
TC0800001522.mm.2	Tubb3	tubulin, beta 3 class III	1.088250e+00	1.7566763172	6.471206	2.774692e+01	7.019157e-06	1.260488e-04
TC0800003171.mm.2	Agt	angiotensinogen (serpin peptidase inhibitor, clade A, member 8)	-2.019271e+00	-2.4130251279	7.705831	2.769645e+01	7.097769e-06	1.272368e-04
TC1300001263.mm.2	Ankrd55	ankyrin repeat domain 55	-1.735259e+00	-1.4379265116	5.468828	2.766601e+01	7.145658e-06	1.278710e-04
TC1900000159.mm.2	Hnrnpul2	heterogeneous nuclear ribonucleoprotein U-like 2	7.760514e-01	1.3310407117	9.217755	2.758145e+01	7.280625e-06	1.300584e-04
TC0500002738.mm.2	Btc	betacellulin, epidermal growth factor family member	-1.296787e+00	-1.9352771375	5.221149	2.753829e+01	7.350628e-06	1.308539e-04
TC1700001147.mm.2	Lbh	limb-bud and heart	1.267808e+00	0.9648595566	6.859792	2.753599e+01	7.354370e-06	1.308539e-04
TC0200005052.mm.2	Mafb	v-maf musculoaponeurotic fibrosarcoma oncogene family, protein B (avian)	-2.237375e+00	-1.9655664972	4.962501	2.753036e+01	7.363571e-06	1.308539e-04
TC0400000867.mm.2	Rraga	Ras-related GTP binding A	9.521516e-01	1.6079394255	8.384066	2.747207e+01	7.459500e-06	1.323284e-04
TC0400002665.mm.2	Abca1	ATP-binding cassette, sub-family A (ABC1), member 1	-1.812693e+00	-2.3571229019	3.801953	2.738878e+01	7.599014e-06	1.345697e-04
TC1000001708.mm.2	Ust	uronyl-2-sulfotransferase	1.490930e+00	0.8479616454	5.609077	2.732775e+01	7.703124e-06	1.361774e-04
TC1100002397.mm.2	Vrk2	vaccinia related kinase 2	-1.275380e+00	-1.4706143533	5.790619	2.729212e+01	7.764635e-06	1.370277e-04
TC0X00000832.mm.2	Tab3	TGF-beta activated kinase 1/MAP3K7 binding protein 3	-1.706424e+00	-1.4880152772	5.490155	2.727512e+01	7.794191e-06	1.373121e-04
TC1700000471.mm.2	Scube3	signal peptide, CUB domain, EGF-like 3	-1.480135e+00	-1.6018508972	5.286986	2.725108e+01	7.836191e-06	1.378145e-04
TC1000002418.mm.2	Col18a1	collagen, type XVIII, alpha 1	-1.920598e+00	-1.8279611723	4.790975	2.714420e+01	8.026032e-06	1.409107e-04
TC0400004216.mm.2	Podn	podocan	1.775424e+00	1.4907409319	4.105565	2.704810e+01	8.201168e-06	1.437385e-04
TC1000000933.mm.2	Txnrd1	thioredoxin reductase 1	-8.830763e-01	-1.6434857259	10.437459	2.691831e+01	8.444574e-06	1.477511e-04
TC0200005486.mm.2	Dbndd2	dysbindin (dystrobrevin binding protein 1) domain containing 2	1.336478e+00	1.5610379525	6.852308	2.683004e+01	8.614768e-06	1.504713e-04
TC1400002534.mm.2	Pcdh9	protocadherin 9	-1.156856e+00	-1.5981239535	3.219581	2.680282e+01	8.668032e-06	1.509921e-04
TSUnmapped00000005.mm.2	Amot	angiomotin	-1.227137e+00	-1.6169406344	7.317908	2.679971e+01	8.674140e-06	1.509921e-04
TC1100002134.mm.2	Znrf3	zinc and ring finger 3	-1.363633e+00	-1.5044809130	6.381223	2.676800e+01	8.736709e-06	1.518121e-04
TC1200001109.mm.2	Eml1	echinoderm microtubule associated protein like 1	9.651503e-01	1.3385742221	6.903024	2.675879e+01	8.754969e-06	1.518121e-04
TC1000001590.mm.2	Gls2	glutaminase 2 (liver, mitochondrial)	1.485269e+00	1.5580458146	4.206647	2.675333e+01	8.765821e-06	1.518121e-04
TC0800000690.mm.2	Npy1r	neuropeptide Y receptor Y1	-1.536957e+00	-1.6252146856	3.664219	2.672248e+01	8.827414e-06	1.526202e-04
TC0400000536.mm.2	Murc	muscle-related coiled-coil protein	1.360423e+00	0.9667559091	5.099681	2.670172e+01	8.869143e-06	1.530078e-04
TC0400000726.mm.2	Tmem268	transmembrane protein 268	1.111806e+00	1.3752575110	5.231000	2.669644e+01	8.879785e-06	1.530078e-04
TC0500000580.mm.2	G6pd2	glucose-6-phosphate dehydrogenase 2	-1.593369e+00	-0.9976620146	3.901849	2.659595e+01	9.085165e-06	1.562832e-04
TC0600001192.mm.2	Setmar	SET domain without mariner transposase fusion	-1.229294e+00	-1.3057675698	5.462750	2.644494e+01	9.403961e-06	1.614953e-04
TC0X00003241.mm.2	Ptchd1	patched domain containing 1	-2.280923e+00	-2.1997359040	4.277803	2.643472e+01	9.425995e-06	1.616020e-04
TC0300002245.mm.2	Fhdc1	FH2 domain containing 1	1.549110e+00	2.0976815817	7.327004	2.631704e+01	9.683856e-06	1.657448e-04
TC0300002324.mm.2	Syt11	synaptotagmin XI	-1.418019e+00	-1.0308963698	6.322920	2.628871e+01	9.747127e-06	1.665487e-04
TC0400002918.mm.2	Mpdz	multiple PDZ domain protein	1.313926e+00	1.0981570328	7.050456	2.620375e+01	9.939641e-06	1.695547e-04
TC0600000124.mm.2	Tes	testis derived transcript	-1.622533e+00	-1.5002258338	7.275131	2.611866e+01	1.013677e-05	1.726292e-04
TC1200002359.mm.2	Wars	tryptophanyl-tRNA synthetase	8.462328e-01	1.3514448127	8.887407	2.608418e+01	1.021792e-05	1.737216e-04
TC0200000228.mm.2	Pter	phosphotriesterase related	1.312270e+00	1.2766941277	6.115651	2.602834e+01	1.035086e-05	1.756895e-04
TC0700002080.mm.2	Mrpl23	mitochondrial ribosomal protein L23	-1.220374e+00	-1.1216787669	6.872825	2.595856e+01	1.051975e-05	1.782600e-04
TC1700000391.mm.2	Jmjd8	jumonji domain containing 8	-1.549436e+00	-1.4267559039	5.995800	2.589380e+01	1.067928e-05	1.806637e-04
TC0100003804.mm.2	Atf3	activating transcription factor 3	1.431671e+00	1.1085041784	5.921795	2.582434e+01	1.085342e-05	1.833062e-04
TC0200000087.mm.2	Sfmbt2	Scm-like with four mbt domains 2	-1.651203e+00	-1.2072352001	5.349178	2.580938e+01	1.089135e-05	1.836432e-04
TC0600002811.mm.2	Gm765	predicted gene 765	1.573308e+00	2.0007201071	2.770820	2.577188e+01	1.098706e-05	1.846881e-04
TC1100002329.mm.2	Mdh1	malate dehydrogenase 1, NAD (soluble)	-1.117775e+00	-1.0560803245	8.627077	2.576878e+01	1.099502e-05	1.846881e-04
TC0900001155.mm.2	Ctsh	cathepsin H	1.055868e+00	1.3645287720	6.523340	2.576390e+01	1.100754e-05	1.846881e-04
TC0X00002192.mm.2	Mbnl3	muscleblind-like 3 (Drosophila)	1.360892e+00	1.2460485076	6.147356	2.574643e+01	1.105256e-05	1.851395e-04
TC1400001441.mm.2	4930452B06Rik	RIKEN cDNA 4930452B06 gene	1.671694e+00	1.7403517735	4.268160	2.572892e+01	1.109787e-05	1.855941e-04
TC1400001047.mm.2	Esd	esterase D/formylglutathione hydrolase	-1.214034e+00	-1.4710388906	8.809934	2.570865e+01	1.115060e-05	1.861713e-04
TC0800000521.mm.2	Pdlim3	PDZ and LIM domain 3	-2.520140e+00	-2.1250897051	3.744431	2.569494e+01	1.118643e-05	1.864648e-04
TC1000000402.mm.2	Cd24a	CD24a antigen	-1.489686e+00	-1.1480155140	7.223604	2.568467e+01	1.121335e-05	1.866091e-04
TC0200002759.mm.2	Fam217b	family with sequence similarity 217, member B	2.052728e+00	1.6786639789	4.135572	2.561176e+01	1.140657e-05	1.895160e-04
TC1500000142.mm.2	Cdh18	cadherin 18	1.928174e+00	1.2581332426	4.846085	2.557204e+01	1.151343e-05	1.909808e-04
TC0800002618.mm.2	Neto2	neuropilin (NRP) and tolloid (TLL)-like 2	-1.384125e+00	-1.9941414269	5.703245	2.554499e+01	1.158682e-05	1.918868e-04
TC1500001714.mm.2	Slurp1	secreted Ly6/Plaur domain containing 1	1.736417e+00	1.3056759932	4.761919	2.552112e+01	1.165204e-05	1.926546e-04
TC1900001562.mm.2	Scd1	stearoyl-Coenzyme A desaturase 1	1.089137e+00	1.5872781613	9.376149	2.546054e+01	1.181942e-05	1.951063e-04
TC1100002001.mm.2	Slc26a11	solute carrier family 26, member 11	8.984565e-01	1.5342980966	5.319923	2.542173e+01	1.192810e-05	1.965827e-04
TC0200004140.mm.2	Cry2	cryptochrome 2 (photolyase-like)	1.788847e+00	2.0544703142	6.529984	2.534795e+01	1.213775e-05	1.997158e-04
TC0900002113.mm.2	Sorl1	sortilin-related receptor, LDLR class A repeats-containing	-1.825267e+00	-2.1384818435	5.480982	2.531327e+01	1.223775e-05	2.010375e-04
TC1200001314.mm.2	Rapgef5	Rap guanine nucleotide exchange factor (GEF) 5	-1.021742e+00	-1.4589504060	2.391785	2.530236e+01	1.226939e-05	2.012338e-04
TC0300001137.mm.2	Sort1	sortilin 1	-1.652510e+00	-1.3294033662	5.101426	2.526996e+01	1.236395e-05	2.024596e-04
TC0400000834.mm.2	Snapc3	small nuclear RNA activating complex, polypeptide 3	1.205784e+00	1.3791054084	6.755172	2.522328e+01	1.250157e-05	2.043857e-04
TC0400001515.mm.2	Yars	tyrosyl-tRNA synthetase	1.068223e+00	1.3088815716	9.148153	2.519451e+01	1.258726e-05	2.054579e-04
TC0200003809.mm.2	Ccdc141	coiled-coil domain containing 141	-1.988167e+00	-1.4847670344	3.568260	2.517685e+01	1.264019e-05	2.059928e-04
TC0Y00000223.mm.2	Erdr1	erythroid differentiation regulator 1	1.312055e+00	1.3664546073	10.917910	2.502628e+01	1.310182e-05	2.131757e-04
TC1400000781.mm.2	Pck2	phosphoenolpyruvate carboxykinase 2 (mitochondrial)	1.089450e+00	1.2255365154	9.121200	2.500495e+01	1.316874e-05	2.139240e-04
TC0400002621.mm.2	Erp44	endoplasmic reticulum protein 44	1.020003e+00	1.4749420730	7.666699	2.495893e+01	1.331443e-05	2.159474e-04
TC0600002460.mm.2	Thnsl2	threonine synthase-like 2 (bacterial)	-1.856773e+00	-1.1149490016	4.644808	2.494949e+01	1.334453e-05	2.160926e-04
TC1200002089.mm.2	Pgf	placental growth factor	1.743471e+00	1.9172830550	4.097241	2.494049e+01	1.337331e-05	2.162160e-04
TC1600000746.mm.2	Abi3bp	ABI gene family, member 3 (NESH) binding protein	2.678990e+00	3.4335571386	8.194987	2.490367e+01	1.349179e-05	2.177869e-04
TC1100000680.mm.2	Mrpl22	mitochondrial ribosomal protein L22	-8.910850e-01	-1.8568268239	6.696268	2.488751e+01	1.354414e-05	2.182871e-04
TC1900001203.mm.2	Psat1	phosphoserine aminotransferase 1	1.266144e+00	1.1612720009	10.044029	2.484010e+01	1.369910e-05	2.201803e-04
TC0200004312.mm.2	Ano3	anoctamin 3	-1.702241e+00	-1.6990405404	4.130082	2.483840e+01	1.370470e-05	2.201803e-04
TC1600000957.mm.2	Map3k7cl	Map3k7 C-terminal like	1.538600e+00	2.3304185242	5.150570	2.479088e+01	1.386208e-05	2.223591e-04
TC1400000757.mm.2	1700123O20Rik	RIKEN cDNA 1700123O20 gene	1.188703e+00	1.1202011321	7.226995	2.475577e+01	1.397969e-05	2.238942e-04
TC0400000057.mm.2	Chd7	chromodomain helicase DNA binding protein 7	1.619256e+00	1.7342374062	5.184222	2.471902e+01	1.410399e-05	2.255315e-04
TC0400000269.mm.2	Casp8ap2	caspase 8 associated protein 2	8.611345e-01	1.2586795649	6.154492	2.467041e+01	1.427035e-05	2.278351e-04
TC1100002664.mm.2	Sqstm1	sequestosome 1	-7.581779e-01	-1.4399020466	10.151602	2.450374e+01	1.485769e-05	2.368422e-04
TC0200002668.mm.2	Cass4	Cas scaffolding protein family member 4	1.372147e+00	1.0343603965	4.362427	2.438026e+01	1.531041e-05	2.436788e-04
TC1300000829.mm.2	Zfp493	zinc finger protein 493	1.584456e+00	1.6571744349	4.753885	2.435580e+01	1.540191e-05	2.447538e-04
TC0200004930.mm.2	Nol4l	nucleolar protein 4-like	-1.701393e+00	-1.1393597675	4.718688	2.431392e+01	1.556004e-05	2.468827e-04
TC0400001437.mm.2	Meaf6	MYST/Esa1-associated factor 6	1.194931e+00	1.0825875330	6.275756	2.429569e+01	1.562943e-05	2.474029e-04
TC1300000562.mm.2	Bicd2	bicaudal D homolog 2 (Drosophila)	-7.104020e-01	-1.2467189828	7.475684	2.429260e+01	1.564125e-05	2.474029e-04
TC0900001018.mm.2	Lysmd2	LysM, putative peptidoglycan-binding, domain containing 2	1.219319e+00	1.2331841946	6.072411	2.425754e+01	1.577583e-05	2.491459e-04
TC0800000088.mm.2	Col4a2	collagen, type IV, alpha 2	-9.486898e-01	-1.5753542827	7.478971	2.422327e+01	1.590862e-05	2.508553e-04
TC0200002213.mm.2	Gm14139	predicted gene 14139	1.037721e+00	1.4990777078	2.951093	2.420548e+01	1.597807e-05	2.515622e-04
TC0500001405.mm.2	Orai1	ORAI calcium release-activated calcium modulator 1	1.122459e+00	1.3948988821	5.897592	2.416213e+01	1.614870e-05	2.535415e-04
TC1800000646.mm.2	Apcdd1	adenomatosis polyposis coli down-regulated 1	-1.518019e+00	-1.0299605163	7.772302	2.415666e+01	1.617035e-05	2.535415e-04
TC0500003529.mm.2	Radil	Ras association and DIL domains	1.323076e+00	1.3546313131	6.556727	2.414847e+01	1.620287e-05	2.535415e-04
TC1900000237.mm.2	Osbp	oxysterol binding protein	1.084938e+00	1.2183464096	8.124951	2.414843e+01	1.620303e-05	2.535415e-04
TC1300000148.mm.2	Elmo1	engulfment and cell motility 1	1.812150e+00	1.5349754865	6.344513	2.408434e+01	1.646005e-05	2.571694e-04
TC0900001732.mm.2	Arhgap42	Rho GTPase activating protein 42	-8.709149e-01	-1.3840142279	7.150443	2.406123e+01	1.655385e-05	2.582400e-04
TC1100000573.mm.2	Nhp2	NHP2 ribonucleoprotein	-1.435759e+00	-1.9866417864	9.250075	2.404172e+01	1.663350e-05	2.590606e-04
TC0600002280.mm.2	Hoxa6	homeobox A6	1.473273e+00	1.1254903023	6.492976	2.403356e+01	1.666698e-05	2.590606e-04
TC0100002413.mm.2	Raph1	Ras association (RalGDS/AF-6) and pleckstrin homology domains 1	-1.856564e+00	-1.1797102158	6.773599	2.402977e+01	1.668251e-05	2.590606e-04
TC0400003351.mm.2	Toe1	target of EGR1, member 1 (nuclear)	1.076924e+00	1.0290411198	7.231660	2.396908e+01	1.693392e-05	2.625657e-04
TC0800000947.mm.2	Podnl1	podocan-like 1	-1.283171e+00	-1.3281391668	5.756072	2.392366e+01	1.712486e-05	2.651240e-04
TC0X00002241.mm.2	Cxx1a	CAAX box 1A	-1.034837e+00	-1.5683296659	6.552201	2.386094e+01	1.739256e-05	2.688611e-04
TC0400001785.mm.2	Epha2	Eph receptor A2	-1.037415e+00	-1.2959146530	8.594745	2.383559e+01	1.750207e-05	2.701452e-04
TC1100002574.mm.2	Ttc1	tetratricopeptide repeat domain 1	-1.024469e+00	-1.2052939528	6.197774	2.378760e+01	1.771156e-05	2.729664e-04
TC0600003375.mm.2	Ldhb	lactate dehydrogenase B	-1.056463e+00	-2.1103372051	6.025789	2.373747e+01	1.793342e-05	2.759040e-04
TC0500001911.mm.2	Cfap69	cilia and flagella associated protein 69	-1.464758e+00	-1.4586658177	4.711327	2.373237e+01	1.795617e-05	2.759040e-04
TC1900000035.mm.2	Clcf1	cardiotrophin-like cytokine factor 1	-1.088118e+00	-1.0495201021	6.936487	2.369500e+01	1.812382e-05	2.780618e-04
TC1800001141.mm.2	Epb41l4a	erythrocyte membrane protein band 4.1 like 4a	1.952230e+00	1.4344167527	5.019949	2.365139e+01	1.832169e-05	2.799100e-04
TC0800002814.mm.2	4931428F04Rik	RIKEN cDNA 4931428F04 gene	-1.139016e+00	-1.5627706682	5.269831	2.365121e+01	1.832252e-05	2.799100e-04
TC1100002473.mm.2	Nprl3	nitrogen permease regulator-like 3	-1.065282e+00	-1.2198963521	6.702424	2.365035e+01	1.832646e-05	2.799100e-04
TC0200002011.mm.2	Ap5s1	adaptor-related protein 5 complex, sigma 1 subunit	1.221265e+00	1.3170670778	6.341926	2.360051e+01	1.855565e-05	2.829875e-04
TC0800000297.mm.2	Sfrp1	secreted frizzled-related protein 1	-2.241567e+00	-1.4037861064	4.165729	2.356112e+01	1.873910e-05	2.853593e-04
TC0500003415.mm.2	Orai2	ORAI calcium release-activated calcium modulator 2	1.058412e+00	1.4511390464	5.769854	2.353681e+01	1.885335e-05	2.866719e-04
TC0300000413.mm.2	Smad9	SMAD family member 9	9.210579e-01	1.6212528713	5.082544	2.349543e+01	1.904959e-05	2.892255e-04
TC0400003697.mm.2	Wdtc1	WD and tetratricopeptide repeats 1	1.177309e+00	1.0898478685	6.916792	2.343563e+01	1.933727e-05	2.929483e-04
TC0400004219.mm.2	B4galt2	UDP-Gal:betaGlcNAc beta 1,4- galactosyltransferase, polypeptide 2	1.050734e+00	1.2890053578	6.944689	2.343257e+01	1.935213e-05	2.929483e-04
TC0800000823.mm.2	Klf2	Kruppel-like factor 2 (lung)	1.531997e+00	1.0220452203	6.292772	2.342218e+01	1.940268e-05	2.932790e-04
TC0200004217.mm.2	Fjx1	four jointed box 1 (Drosophila)	-1.513564e+00	-2.0558273620	4.869145	2.331909e+01	1.991213e-05	3.005350e-04
TC0500002252.mm.2	Htra3	HtrA serine peptidase 3	1.898605e+00	1.1550234451	7.181115	2.329002e+01	2.005854e-05	3.022982e-04
TC0500000856.mm.2	Ereg	epiregulin	-1.527038e+00	-1.4302913556	3.115664	2.328232e+01	2.009748e-05	3.024390e-04
TC0800003184.mm.2	Sipa1l2	signal-induced proliferation-associated 1 like 2	-9.006918e-01	-1.2169731867	8.608778	2.326849e+01	2.016774e-05	3.030499e-04
TC1600001070.mm.2	Kcnj15	potassium inwardly-rectifying channel, subfamily J, member 15	-1.673626e+00	-1.1316576205	4.498705	2.324316e+01	2.029704e-05	3.045451e-04
TC1800000583.mm.2	Slc12a2	solute carrier family 12, member 2	1.478342e+00	1.3094040666	7.694825	2.320823e+01	2.047692e-05	3.063860e-04
TC0900002791.mm.2	Tbx18	T-box18	-1.829708e+00	-1.9447390595	6.357800	2.320769e+01	2.047971e-05	3.063860e-04
TC0300000228.mm.2	Usp13	ubiquitin specific peptidase 13 (isopeptidase T-3)	1.853184e+00	1.1977700271	3.909044	2.318866e+01	2.057850e-05	3.073697e-04
TC1400000507.mm.2	Samd4	sterile alpha motif domain containing 4	9.482845e-01	1.3110236010	8.105068	2.318345e+01	2.060562e-05	3.073697e-04
TC0X00003376.mm.2	Hccs	holocytochrome c synthetase	1.000214e+00	1.3215846401	6.920438	2.315004e+01	2.078060e-05	3.095279e-04
TC0X00003133.mm.2	Amot	angiomotin	-1.152026e+00	-1.3959951581	7.941939	2.313227e+01	2.087433e-05	3.104715e-04
TC1400002262.mm.2	Scara3	scavenger receptor class A, member 3	1.515581e+00	1.4642174783	6.701652	2.310817e+01	2.100222e-05	3.116716e-04
TC1900000448.mm.2	Il33	interleukin 33	-1.469470e+00	-1.6864157165	5.590267	2.310558e+01	2.101603e-05	3.116716e-04
TC0500003329.mm.2	Auts2	autism susceptibility candidate 2	-1.246406e+00	-1.6980795198	5.104357	2.309201e+01	2.108852e-05	3.122934e-04
TC1700000070.mm.2	Rps6ka2	ribosomal protein S6 kinase, polypeptide 2	8.957408e-01	1.4034853131	7.915795	2.307493e+01	2.118009e-05	3.131956e-04
TC0300000627.mm.2	Fam198b	family with sequence similarity 198, member B	1.206323e+00	1.0918034373	9.695891	2.305123e+01	2.130796e-05	3.142220e-04
TC1700001187.mm.2	Vit	vitrin	2.351728e+00	3.2835131148	3.681005	2.305066e+01	2.131100e-05	3.142220e-04
TC0300001014.mm.2	Igsf3	immunoglobulin superfamily, member 3	1.290993e+00	1.3060232660	5.620382	2.299366e+01	2.162214e-05	3.180853e-04
TC1700002819.mm.2	H2-T23	histocompatibility 2, T region locus 23	-2.224070e+00	-2.2286730239	4.513478	2.299127e+01	2.163528e-05	3.180853e-04
TC0400000078.mm.2	2610301B20Rik	RIKEN cDNA 2610301B20 gene	8.776986e-01	1.3598089142	5.343069	2.298193e+01	2.168680e-05	3.183846e-04
TC1100002451.mm.2	Chac2	ChaC, cation transport regulator 2	-1.167170e+00	-1.3511596493	5.817622	2.293929e+01	2.192367e-05	3.214003e-04
TC0400003187.mm.2	Prkaa2	protein kinase, AMP-activated, alpha 2 catalytic subunit	-1.450167e+00	-1.8469155278	3.617946	2.289453e+01	2.217547e-05	3.246261e-04
TC1500001167.mm.2	Osmr	oncostatin M receptor	-1.225462e+00	-1.1512687468	7.351033	2.280040e+01	2.271571e-05	3.320588e-04
TC0400000696.mm.2	Slc31a2	solute carrier family 31, member 2	1.287240e+00	2.5264809627	7.080877	2.278917e+01	2.278114e-05	3.325396e-04
TC0100002894.mm.2	Bcl2	B cell leukemia/lymphoma 2	1.335013e+00	1.7821001285	7.386227	2.276478e+01	2.292401e-05	3.341477e-04
TC1300000522.mm.2	Mylip	myosin regulatory light chain interacting protein	1.496745e+00	1.6752106349	5.880515	2.273374e+01	2.310724e-05	3.360382e-04
TC0900003199.mm.2	Tgfbr2	transforming growth factor, beta receptor II	-9.257052e-01	-1.1472662420	8.828123	2.272796e+01	2.314157e-05	3.360382e-04
TC1300000366.mm.2	Serpinb1b	serine (or cysteine) peptidase inhibitor, clade B, member 1b	2.674703e-01	1.7733529961	3.809978	2.272614e+01	2.315237e-05	3.360382e-04
TC0600003314.mm.2	Hebp1	heme binding protein 1	1.502671e+00	1.6981810986	6.258459	2.269554e+01	2.333509e-05	3.382099e-04
TC0200004940.mm.2	Snta1	syntrophin, acidic 1	1.110473e+00	1.1259408743	6.796038	2.262167e+01	2.378284e-05	3.442111e-04
TC1700001822.mm.2	Cbs	cystathionine beta-synthase	-1.781420e+00	-1.1818840568	4.016314	2.259500e+01	2.394688e-05	3.460951e-04
TC0200004811.mm.2	Cd93	CD93 antigen	-2.478683e+00	-2.4819191352	3.847008	2.255928e+01	2.416854e-05	3.483427e-04
TC0800000017.mm.2	Stxbp2	syntaxin binding protein 2	9.988427e-01	1.3736331036	6.720710	2.255896e+01	2.417058e-05	3.483427e-04
TC0X00000618.mm.2	Aff2	AF4/FMR2 family, member 2	1.583137e+00	1.0259723394	5.293543	2.251430e+01	2.445103e-05	3.518882e-04
TC1100002207.mm.2	Tns3	tensin 3	-1.124086e+00	-1.5123355900	7.763499	2.245684e+01	2.481730e-05	3.566570e-04
TC1500000676.mm.2	Kdelr3	KDEL (Lys-Asp-Glu-Leu) endoplasmic reticulum protein retention receptor 3	1.290462e+00	1.1488927249	8.179619	2.245048e+01	2.485819e-05	3.567430e-04
TC1100000234.mm.2	Cct4	chaperonin containing Tcp1, subunit 4 (delta)	-1.234832e+00	-1.0366493125	10.605478	2.243698e+01	2.494534e-05	3.574915e-04
TC0500002346.mm.2	Lcorl	ligand dependent nuclear receptor corepressor-like	8.514552e-01	1.5483095553	6.303455	2.239740e+01	2.520267e-05	3.606735e-04
TC1100000647.mm.2	G3bp1	GTPase activating protein (SH3 domain) binding protein 1	-1.289312e+00	-1.1882858902	7.178998	2.228858e+01	2.592589e-05	3.705046e-04
TC1500001040.mm.2	Mettl7a1	methyltransferase like 7A1	-1.046299e+00	-1.6755144324	6.965953	2.227311e+01	2.603057e-05	3.714810e-04
TC1100002324.mm.2	Ugp2	UDP-glucose pyrophosphorylase 2	-1.308983e+00	-1.3081968457	8.734094	2.226236e+01	2.610364e-05	3.720041e-04
TC1700000366.mm.2	Unkl	unkempt family like zinc finger	1.754419e+00	1.5366903323	4.361508	2.217247e+01	2.672346e-05	3.803069e-04
TC1600001847.mm.2	Chmp2b	charged multivesicular body protein 2B	1.233761e+00	1.1282532255	7.206462	2.216282e+01	2.679100e-05	3.807377e-04
TC1100002364.mm.2	Ahsa2	AHA1, activator of heat shock protein ATPase 2	-1.006146e+00	-1.3983702720	8.343640	2.214347e+01	2.692693e-05	3.821381e-04
TC1100000964.mm.2	Eno3	enolase 3, beta muscle	1.144834e+00	1.1522145432	6.924090	2.213742e+01	2.696965e-05	3.821824e-04
TC0100002963.mm.2	Tmem37	transmembrane protein 37	-2.081119e+00	-2.1767252174	3.871377	2.213243e+01	2.700487e-05	3.821824e-04
TC0200002678.mm.2	Rbm38	RNA binding motif protein 38	-8.633468e-01	-1.5517090376	5.889677	2.209591e+01	2.726448e-05	3.853228e-04
TC1800000201.mm.2	Fhod3	formin homology 2 domain containing 3	-1.588274e+00	-0.8160198182	4.516267	2.207378e+01	2.742314e-05	3.870299e-04
TC0300000288.mm.2	Spry1	sprouty homolog 1 (Drosophila)	1.543056e+00	1.9066652920	7.149559	2.203331e+01	2.771600e-05	3.902506e-04
TC0X00001679.mm.2	Gemin8	gem (nuclear organelle) associated protein 8	-1.656755e+00	-1.5501688761	4.964902	2.203170e+01	2.772773e-05	3.902506e-04
TC0600003540.mm.2	Hoxa2	homeobox A2	1.386151e+00	1.7099504915	7.285968	2.199422e+01	2.800225e-05	3.935722e-04
TC0X00001665.mm.2	Pir	pirin	1.881810e+00	1.4797491361	5.682594	2.196624e+01	2.820924e-05	3.959369e-04
TC0100000662.mm.2	Inha	inhibin alpha	9.847948e-01	1.3484598948	4.767840	2.191339e+01	2.860476e-05	4.009375e-04
TC1200000655.mm.2	Snapc1	small nuclear RNA activating complex, polypeptide 1	1.162640e+00	1.7361903741	6.219687	2.184655e+01	2.911407e-05	4.075172e-04
TC1100003638.mm.2	Tbkbp1	TBK1 binding protein 1	-1.341300e+00	-1.8038530503	4.421175	2.181899e+01	2.932705e-05	4.096719e-04
TC0500002805.mm.2	Antxr2	anthrax toxin receptor 2	1.776310e+00	2.0869399741	6.690199	2.181627e+01	2.934819e-05	4.096719e-04
TC0700001910.mm.2	Plekha1	pleckstrin homology domain containing, family A (phosphoinositide binding specific) member 1	1.311929e+00	1.1898758160	6.579753	2.178027e+01	2.962928e-05	4.130313e-04
TC0800001094.mm.2	Mt2	metallothionein 2	1.727835e+00	1.3915078960	8.571482	2.175274e+01	2.984624e-05	4.154889e-04
TC0200000591.mm.2	Sh2d3c	SH2 domain containing 3C	-1.225903e+00	-1.8822786138	6.248472	2.172354e+01	3.007835e-05	4.181504e-04
TC1100002372.mm.2	Pex13	peroxisomal biogenesis factor 13	-9.406498e-01	-1.5245703261	6.263271	2.165040e+01	3.066867e-05	4.257778e-04
TC0200004636.mm.2	Slc4a11	solute carrier family 4, sodium bicarbonate transporter-like, member 11	1.969011e+00	1.8353286784	5.152647	2.159676e+01	3.110998e-05	4.313186e-04
TC1100001935.mm.2	Sphk1	sphingosine kinase 1	1.747224e+00	1.2192114324	4.930010	2.154856e+01	3.151259e-05	4.363084e-04
TC1600000379.mm.2	Ccdc50	coiled-coil domain containing 50	-9.604601e-01	-0.9888503553	8.822470	2.151307e+01	3.181283e-05	4.398694e-04
TC0X00000214.mm.2	Usp11	ubiquitin specific peptidase 11	1.857251e+00	2.4408773169	6.910857	2.150480e+01	3.188324e-05	4.402472e-04
TC0400003749.mm.2	Tmem50a	transmembrane protein 50A	9.610384e-01	1.1895939913	7.792846	2.147888e+01	3.210514e-05	4.421579e-04
TC1800000662.mm.2	Onecut2	one cut domain, family member 2	1.957875e+00	1.3766419707	4.301405	2.147852e+01	3.210816e-05	4.421579e-04
TC0600000714.mm.2	Herc3	hect domain and RLD 3	-1.798870e+00	-1.4197961754	4.247750	2.141175e+01	3.268777e-05	4.495339e-04
TC0500001717.mm.2	Wipi2	WD repeat domain, phosphoinositide interacting 2	1.002475e+00	1.1303590207	8.088747	2.138886e+01	3.288924e-05	4.516966e-04
TC0600000553.mm.2	Sspo	SCO-spondin	1.917212e+00	0.1520235007	3.243855	2.136951e+01	3.306063e-05	4.530137e-04
TC0700002837.mm.2	Kctd15	potassium channel tetramerisation domain containing 15	1.666431e+00	0.9853693192	6.096392	2.136802e+01	3.307381e-05	4.530137e-04
TC1100001853.mm.2	Sox9	SRY (sex determining region Y)-box 9	1.156730e+00	1.0299318985	9.379827	2.135742e+01	3.316818e-05	4.536981e-04
TC0900002212.mm.2	Tagln	transgelin	-2.205098e+00	-1.8131824774	8.361221	2.133668e+01	3.335359e-05	4.556243e-04
TC1300000612.mm.2	Syk	spleen tyrosine kinase	1.169929e+00	1.0567867426	5.410907	2.132753e+01	3.343578e-05	4.561372e-04
TC0800001513.mm.2	Spata33	spermatogenesis associated 33	8.411671e-01	1.3561288888	5.263536	2.131932e+01	3.350972e-05	4.565365e-04
TC1500000542.mm.2	Psca	prostate stem cell antigen	-1.253659e+00	-1.6827236449	3.219528	2.130832e+01	3.360910e-05	4.572807e-04
TC0X00000941.mm.2	Eda	ectodysplasin-A	-1.193518e+00	-0.7761608191	4.069291	2.128396e+01	3.383037e-05	4.596791e-04
TC0100003743.mm.2	Mark1	MAP/microtubule affinity regulating kinase 1	1.073890e+00	1.3215325279	4.285851	2.124751e+01	3.416443e-05	4.636018e-04
TC0700003075.mm.2	E2f8	E2F transcription factor 8	-1.501098e+00	-1.5159019739	6.342014	2.119755e+01	3.462838e-05	4.692743e-04
TC0800001429.mm.2	Klhl36	kelch-like 36	5.711367e-01	1.6720742811	3.644561	2.116761e+01	3.490983e-05	4.724618e-04
TC0400003385.mm.2	Kdm4a	lysine (K)-specific demethylase 4A	8.775715e-01	1.1826506059	8.072395	2.115260e+01	3.505191e-05	4.737571e-04
TC0400003386.mm.2	Ptprf	protein tyrosine phosphatase, receptor type, F	8.069042e-01	1.1510387129	7.350714	2.107480e+01	3.579888e-05	4.832139e-04
TC1100002975.mm.2	Arhgap44	Rho GTPase activating protein 44	1.089448e+00	1.2411677946	4.758119	2.105173e+01	3.602379e-05	4.856083e-04
TC0400002717.mm.2	Ptpn3	protein tyrosine phosphatase, non-receptor type 3	8.342951e-01	1.9220232655	4.210346	2.102707e+01	3.626593e-05	4.876049e-04
TC0100003439.mm.2	Sft2d2	SFT2 domain containing 2	-2.626869e+00	-1.5878293210	4.620605	2.102693e+01	3.626735e-05	4.876049e-04
TC1900001227.mm.2	Ostf1	osteoclast stimulating factor 1	1.074622e+00	0.9585833629	8.306459	2.101144e+01	3.642044e-05	4.890198e-04
TC0900002401.mm.2	Neo1	neogenin	6.639957e-01	1.9497972894	8.750858	2.098704e+01	3.666298e-05	4.916303e-04
TC1000002497.mm.2	Adamtsl5	ADAMTS-like 5	1.474763e+00	1.5174059404	6.615275	2.097683e+01	3.676506e-05	4.923531e-04
TC1900001774.mm.2	Lipo3	lipase, member O3	1.097016e+00	1.1885991961	2.554493	2.092802e+01	3.725739e-05	4.982932e-04
TC1200000837.mm.2	Jdp2	Jun dimerization protein 2	1.037334e+00	0.9503230426	8.512893	2.091319e+01	3.740851e-05	4.990123e-04
TC1900000552.mm.2	Plce1	phospholipase C, epsilon 1	1.087946e+00	1.5666268056	4.860158	2.091211e+01	3.741954e-05	4.990123e-04
TC0X00001082.mm.2	Lpar4	lysophosphatidic acid receptor 4	-1.181063e+00	-1.5940000640	6.037131	2.090837e+01	3.745766e-05	4.990123e-04
TC0400002159.mm.2	Tox	thymocyte selection-associated high mobility group box	1.653470e+00	0.8561725394	5.321160	2.089889e+01	3.755481e-05	4.996551e-04
TC0300002473.mm.2	Anxa9	annexin A9	-1.273908e+00	-1.1600997600	4.379922	2.089113e+01	3.763444e-05	5.000634e-04
TC0100003449.mm.2	Mpzl1	myelin protein zero-like 1	1.299729e+00	0.7232408063	7.090209	2.087116e+01	3.784038e-05	5.021468e-04
TC0500001663.mm.2	Fam20c	family with sequence similarity 20, member C	1.442256e+00	0.6019126721	7.183579	2.084397e+01	3.812270e-05	5.048416e-04
TC0400002597.mm.2	Trmo	tRNA methyltransferase O	1.318656e+00	1.5163692970	4.163159	2.084210e+01	3.814227e-05	5.048416e-04
TC1500000963.mm.2	Slc48a1	solute carrier family 48 (heme transporter), member 1	-1.016384e+00	-1.4359066501	8.858687	2.076545e+01	3.895162e-05	5.148870e-04
TC0X00002556.mm.2	Gk	glycerol kinase	-1.465818e+00	-1.4788806444	5.434203	2.070425e+01	3.961172e-05	5.229361e-04
TC0400003776.mm.2	Pithd1	PITH (C-terminal proteasome-interacting domain of thioredoxin-like) domain containing 1	1.484337e+00	0.6919583273	5.673097	2.062663e+01	4.046726e-05	5.335413e-04
TC0500001487.mm.2	Glt1d1	glycosyltransferase 1 domain containing 1	-2.116878e+00	-1.6875466366	3.191885	2.061475e+01	4.059999e-05	5.346014e-04
TC1600000089.mm.2	Abat	4-aminobutyrate aminotransferase	-7.228361e-01	-1.6694701680	4.634365	2.057096e+01	4.109363e-05	5.403820e-04
TC0500003629.mm.2	Flt1	FMS-like tyrosine kinase 1	1.133235e+00	1.6276189890	7.066280	2.056646e+01	4.114476e-05	5.403820e-04
TC1100000582.mm.2	Cdkn2aipnl	CDKN2A interacting protein N-terminal like	-1.230660e+00	-1.1068212713	8.183315	2.055415e+01	4.128500e-05	5.412968e-04
TC1900001273.mm.2	Tjp2	tight junction protein 2	-8.695823e-01	-1.2614059489	6.536977	2.055105e+01	4.132037e-05	5.412968e-04
TC0300001249.mm.2	Pde5a	phosphodiesterase 5A, cGMP-specific	2.016220e+00	1.7694191397	4.023283	2.052751e+01	4.159019e-05	5.441339e-04
TC1700002162.mm.2	Vegfa	vascular endothelial growth factor A	1.515130e+00	1.1357385848	7.308634	2.049348e+01	4.198376e-05	5.485806e-04
TC1200002077.mm.2	Entpd5	ectonucleoside triphosphate diphosphohydrolase 5	1.298436e+00	1.1142859900	6.493429	2.048508e+01	4.208150e-05	5.491555e-04
TC0800000416.mm.2	Dusp4	dual specificity phosphatase 4	2.066734e+00	1.3107655183	5.825147	2.045198e+01	4.246944e-05	5.535111e-04
TC1500001548.mm.2	Has2	hyaluronan synthase 2	-1.910854e+00	-1.1640493050	5.360521	2.044047e+01	4.260523e-05	5.545736e-04
TC0100001491.mm.2	Kifap3	kinesin-associated protein 3	1.108953e+00	1.5858501073	7.744697	2.041816e+01	4.286991e-05	5.567864e-04
TC0X00002865.mm.2	Rps6ka6	ribosomal protein S6 kinase polypeptide 6	7.701116e-01	1.4005296396	3.182226	2.041696e+01	4.288422e-05	5.567864e-04
TC0300001478.mm.2	Znhit6	zinc finger, HIT type 6	-8.865554e-01	-1.1795490164	7.620118	2.041116e+01	4.295329e-05	5.569755e-04
TC0X00000131.mm.2	Mid1ip1	Mid1 interacting protein 1 (gastrulation specific G12-like (zebrafish))	1.170610e+00	1.3874150471	7.220405	2.039514e+01	4.314491e-05	5.580722e-04
TC0200000312.mm.2	Msrb2	methionine sulfoxide reductase B2	1.316695e+00	1.8200872515	3.976182	2.039496e+01	4.314710e-05	5.580722e-04
TC1900001355.mm.2	Gldc	glycine decarboxylase	-7.030405e-01	-1.2176055069	2.793053	2.037295e+01	4.341195e-05	5.603342e-04
TC0200003560.mm.2	Nr4a2	nuclear receptor subfamily 4, group A, member 2	1.264508e+00	1.4511179452	6.770741	2.037132e+01	4.343166e-05	5.603342e-04
TC1100002251.mm.2	Pno1	partner of NOB1 homolog	-1.402104e+00	-1.4055636058	8.085765	2.034433e+01	4.375899e-05	5.638454e-04
TC0400003674.mm.2	Sesn2	sestrin 2	1.651709e+00	1.9253490309	8.279170	2.030195e+01	4.427882e-05	5.698249e-04
TC1700001154.mm.2	Ehd3	EH-domain containing 3	-1.693817e+00	-1.4849623836	4.414178	2.027804e+01	4.457508e-05	5.729159e-04
TC1600001375.mm.2	Igf2bp2	insulin-like growth factor 2 mRNA binding protein 2	1.441162e+00	1.9837583092	8.220581	2.027295e+01	4.463853e-05	5.729375e-04
TC0600003387.mm.2	C2cd5	C2 calcium-dependent domain containing 5	-9.021049e-01	-1.0735640978	7.211892	2.026891e+01	4.468890e-05	5.729375e-04
TC0300001958.mm.2	Setd7	SET domain containing (lysine methyltransferase) 7	-1.102908e+00	-1.0570968870	7.982749	2.016400e+01	4.601951e-05	5.885743e-04
TC0700000007.mm.2	Cacng7	calcium channel, voltage-dependent, gamma subunit 7	-1.316607e+00	-1.1067655919	7.006022	2.016367e+01	4.602377e-05	5.885743e-04
TC0300000802.mm.2	S100a16	S100 calcium binding protein A16	-7.880746e-01	-1.2350226286	6.246198	2.015336e+01	4.615695e-05	5.893297e-04
TC0100002229.mm.2	Chst10	carbohydrate sulfotransferase 10	1.313239e+00	1.1989922273	4.324891	2.014705e+01	4.623874e-05	5.893297e-04
TC1500000439.mm.2	Trib1	tribbles pseudokinase 1	-1.136760e+00	-1.3580516634	7.005122	2.014573e+01	4.625587e-05	5.893297e-04
TC0400004190.mm.2	Tesk2	testis-specific kinase 2	1.224716e+00	1.7134951284	7.136966	2.013878e+01	4.634602e-05	5.897430e-04
TC0800002783.mm.2	Cdh11	cadherin 11	-1.746952e+00	-1.1561309356	5.164979	2.012997e+01	4.646070e-05	5.904669e-04
TC1500000821.mm.2	Ppara	peroxisome proliferator activated receptor alpha	1.527593e+00	1.2350801869	3.329480	2.011754e+01	4.662301e-05	5.917937e-04
TC0X00000981.mm.2	Ogt	O-linked N-acetylglucosamine (GlcNAc) transferase (UDP-N-acetylglucosamine:polypeptide-N-acetylglucosaminyl transferase)	-8.535255e-01	-1.3284701796	7.840085	2.011060e+01	4.671401e-05	5.922131e-04
TC0300000752.mm.2	Thbs3	thrombospondin 3	1.228854e+00	1.0017229883	7.837170	2.009949e+01	4.685996e-05	5.933272e-04
TC0800000948.mm.2	4930432K21Rik	RIKEN cDNA 4930432K21 gene	-7.559890e-01	-1.7760667597	4.221370	2.002837e+01	4.780660e-05	6.045641e-04
TC1400000513.mm.2	Lgals3	lectin, galactose binding, soluble 3	1.206552e+00	1.2818269296	7.126084	2.002132e+01	4.790155e-05	6.050161e-04
TC0100003300.mm.2	Ier5	immediate early response 5	-4.949557e-01	-1.2879772663	7.569172	1.999616e+01	4.824240e-05	6.085170e-04
TC1400002080.mm.2	Ap1g2	adaptor protein complex AP-1, gamma 2 subunit	-1.006367e+00	-1.1574675281	5.621835	1.999208e+01	4.829784e-05	6.085170e-04
TC0100002645.mm.2	Serpine2	serine (or cysteine) peptidase inhibitor, clade E, member 2	1.637069e+00	2.0549681763	7.584413	1.998295e+01	4.842235e-05	6.093345e-04
TC0300000866.mm.2	Tdrkh	tudor and KH domain containing protein	-1.943649e+00	-1.7818348859	5.806664	1.996236e+01	4.870448e-05	6.121308e-04
TC0100002950.mm.2	Epb41l5	erythrocyte membrane protein band 4.1 like 5	-1.692000e+00	-1.2142736042	3.610998	1.994701e+01	4.891595e-05	6.140333e-04
TC0500002458.mm.2	Arap2	ArfGAP with RhoGAP domain, ankyrin repeat and PH domain 2	1.244697e+00	1.3086006982	5.081840	1.987983e+01	4.985394e-05	6.250400e-04
TC0400002962.mm.2	Bnc2	basonuclin 2	1.216255e+00	1.2759840058	7.153494	1.986824e+01	5.001781e-05	6.263260e-04
TC1700000644.mm.2	Tnxb	tenascin XB	1.318597e+00	1.1304828501	4.371284	1.982866e+01	5.058205e-05	6.326161e-04
TC1200000798.mm.2	Acot1	acyl-CoA thioesterase 1	1.445077e+00	1.3425299989	4.117802	1.981216e+01	5.081932e-05	6.348066e-04
TC0200001843.mm.2	Sord	sorbitol dehydrogenase	1.321861e+00	0.9422748831	8.345331	1.977953e+01	5.129247e-05	6.399346e-04
TC1100000245.mm.2	Pus10	pseudouridylate synthase 10	-1.606222e+00	-1.0955119882	6.177353	1.976545e+01	5.149808e-05	6.417164e-04
TC0600003541.mm.2	Hoxa3	homeobox A3	1.292498e+00	1.1740766688	4.284574	1.975350e+01	5.167336e-05	6.431162e-04
TC0100002534.mm.2	Ikzf2	IKAROS family zinc finger 2	-1.387051e+00	-1.0009733429	6.173055	1.973824e+01	5.189809e-05	6.451274e-04
TC1400001045.mm.2	Htr2a	5-hydroxytryptamine (serotonin) receptor 2A	-1.874382e+00	-0.7190466641	3.343237	1.972992e+01	5.202112e-05	6.458710e-04
TC0900002391.mm.2	Loxl1	lysyl oxidase-like 1	1.064397e+00	0.9132642553	9.432338	1.972237e+01	5.213308e-05	6.464755e-04
TC0400003267.mm.2	Rnf11	ring finger protein 11	1.086884e+00	1.2290920800	7.497036	1.971094e+01	5.230305e-05	6.473193e-04
TC0800002683.mm.2	Rpgrip1l	Rpgrip1-like	-1.562608e+00	-1.2415447111	6.625391	1.970679e+01	5.236481e-05	6.473193e-04
TC0300002804.mm.2	Cdc14a	CDC14 cell division cycle 14A	8.424363e-01	1.4127721142	4.413343	1.970503e+01	5.239118e-05	6.473193e-04
TC0100001076.mm.2	Tmem185b	transmembrane protein 185B	-1.335527e+00	-0.5331129759	5.477567	1.968800e+01	5.264600e-05	6.496822e-04
TC0200002367.mm.2	Acss2	acyl-CoA synthetase short-chain family member 2	1.652017e+00	1.2685248501	5.482772	1.966609e+01	5.297586e-05	6.529642e-04
TC1200002416.mm.2	Ppp1r13b	protein phosphatase 1, regulatory (inhibitor) subunit 13B	-1.370322e+00	-0.9897733468	7.965469	1.960163e+01	5.396029e-05	6.642966e-04
TC0400000140.mm.2	Nbn	nibrin	1.149589e+00	1.5901225951	6.985058	1.959140e+01	5.411831e-05	6.650697e-04
TC0400001273.mm.2	Hectd3	HECT domain containing 3	9.179405e-01	1.2233182712	5.233468	1.958915e+01	5.415326e-05	6.650697e-04
TC0500001914.mm.2	Steap1	six transmembrane epithelial antigen of the prostate 1	-9.205290e-01	-1.0069273002	9.187493	1.956651e+01	5.450517e-05	6.685880e-04
TC1100000341.mm.2	Sh3pxd2b	SH3 and PX domains 2B	-9.589177e-01	-1.1362852394	8.299761	1.954915e+01	5.477688e-05	6.711153e-04
TC1100003037.mm.2	Chd3	chromodomain helicase DNA binding protein 3	-8.971823e-01	-1.0442993931	8.332862	1.949538e+01	5.562812e-05	6.807283e-04
TC1500002183.mm.2	Rnd1	Rho family GTPase 1	1.159437e+00	1.4535719398	7.783791	1.947287e+01	5.598895e-05	6.843243e-04
TC0800000960.mm.2	G430095P16Rik	RIKEN cDNA G430095P16 gene	1.804883e+00	0.7996681264	4.006183	1.946633e+01	5.609417e-05	6.847912e-04
TC1100004302.mm.2	Trim65	tripartite motif-containing 65	9.120574e-01	1.2127500134	5.080829	1.945927e+01	5.620816e-05	6.853640e-04
TC0900001645.mm.2	Tcaim	T cell activation inhibitor, mitochondrial	-8.616211e-01	-1.3513724560	3.098631	1.939654e+01	5.723202e-05	6.970164e-04
TC1600001155.mm.2	Nagpa	N-acetylglucosamine-1-phosphodiester alpha-N-acetylglucosaminidase	1.014254e+00	0.8147002337	7.314913	1.936895e+01	5.768901e-05	7.017457e-04
TC0700001822.mm.2	Hirip3	HIRA interacting protein 3	-1.739979e+00	-2.0940870832	3.841404	1.931592e+01	5.857890e-05	7.117232e-04
TC0700004553.mm.2	Dusp8	dual specificity phosphatase 8	1.207021e+00	2.2342318741	4.913080	1.926438e+01	5.945861e-05	7.215536e-04
TC0100003069.mm.2	Cdk18	cyclin-dependent kinase 18	-1.061613e+00	-1.0759915649	8.215708	1.925965e+01	5.954010e-05	7.216853e-04
TC0600000655.mm.2	Plekha8	pleckstrin homology domain containing, family A (phosphoinositide binding specific) member 8	-9.506711e-01	-1.2426295600	6.070331	1.924807e+01	5.974009e-05	7.232515e-04
TC1700002564.mm.2	Cdc42ep3	CDC42 effector protein (Rho GTPase binding) 3	1.469721e+00	1.0290377390	9.110385	1.923728e+01	5.992720e-05	7.246582e-04
TC0400004178.mm.2	Dnajc25	DnaJ heat shock protein family (Hsp40) member C25	1.147091e+00	0.9650576998	7.436092	1.923108e+01	6.003497e-05	7.251032e-04
TC0400001856.mm.2	Dhrs3	dehydrogenase/reductase (SDR family) member 3	1.212119e+00	2.0946106940	5.520067	1.921948e+01	6.023715e-05	7.266861e-04
TC1300000460.mm.2	Gcnt2	glucosaminyl (N-acetyl) transferase 2, I-branching enzyme	-1.103924e+00	-1.3725841326	5.726577	1.921285e+01	6.035318e-05	7.272273e-04
TC1300002188.mm.2	Ptch1	patched 1	-1.223454e+00	-1.0859822202	7.546213	1.920293e+01	6.052707e-05	7.284636e-04
TC0400000039.mm.2	Sdcbp	syndecan binding protein	8.181971e-01	1.2449508678	9.875557	1.918945e+01	6.076426e-05	7.302071e-04
TC1100000383.mm.2	Pank3	pantothenate kinase 3	-1.182240e+00	-0.6653990107	8.052549	1.918659e+01	6.081486e-05	7.302071e-04
TC1400001747.mm.2	Ghitm	growth hormone inducible transmembrane protein	1.099423e+00	0.9787306445	9.616338	1.917399e+01	6.103778e-05	7.320235e-04
TC1500001450.mm.2	Angpt1	angiopoietin 1	-1.039332e+00	-1.5103490837	8.080736	1.916586e+01	6.118214e-05	7.328946e-04
TC1200001544.mm.2	Id2	inhibitor of DNA binding 2	1.420677e+00	0.7852349925	8.441324	1.915613e+01	6.135536e-05	7.341089e-04
TC0500003308.mm.2	Psph	phosphoserine phosphatase	1.535258e+00	1.9603928428	8.129621	1.914328e+01	6.158500e-05	7.359948e-04
TC1700001386.mm.2	Tmem181c-ps	transmembrane protein 181C, pseudogene	1.300510e+00	1.2013925163	6.290600	1.909811e+01	6.239998e-05	7.448633e-04
TC1800000809.mm.2	Zbtb7c	zinc finger and BTB domain containing 7C	1.252474e+00	0.9766588211	4.623539	1.908291e+01	6.267692e-05	7.472961e-04
TC0X00000181.mm.2	Maoa	monoamine oxidase A	-9.311284e-01	-1.0888380574	8.282508	1.907488e+01	6.282377e-05	7.481740e-04
TC0200004633.mm.2	Lzts3	leucine zipper, putative tumor suppressor family member 3	8.248371e-01	1.4505346337	5.595999	1.906915e+01	6.292892e-05	7.485538e-04
TC1400001937.mm.2	Atg14	autophagy related 14	1.323165e+00	0.9720109167	5.356075	1.906033e+01	6.309093e-05	7.496083e-04
TC1700000347.mm.2	Zfp598	zinc finger protein 598	7.652501e-01	1.0612866530	6.703837	1.903658e+01	6.352965e-05	7.539442e-04
TC1100000792.mm.2	Adora2b	adenosine A2b receptor	5.985790e-01	1.6836920756	5.477903	1.902388e+01	6.376576e-05	7.558684e-04
TC0200002606.mm.2	Pard6b	par-6 family cell polarity regulator beta	-9.594900e-01	-1.7237706251	4.660771	1.900707e+01	6.407973e-05	7.587099e-04
TC1000001189.mm.2	Dcn	decorin	1.743663e+00	1.8807899757	3.843805	1.899156e+01	6.437095e-05	7.612759e-04
TC1700000473.mm.2	Def6	differentially expressed in FDCP 6	-1.481418e+00	-1.4449494507	4.869175	1.898128e+01	6.456484e-05	7.626862e-04
TC1900000756.mm.2	Dusp5	dual specificity phosphatase 5	-1.214986e+00	-1.2488583006	8.113383	1.897728e+01	6.464046e-05	7.626977e-04
TC0100001526.mm.2	Creg1	cellular repressor of E1A-stimulated genes 1	8.377105e-01	1.0459466509	6.988139	1.895978e+01	6.497228e-05	7.641972e-04
TC1000001949.mm.2	Hey2	hairy/enhancer-of-split related with YRPW motif 2	-2.063709e+00	-1.2613107032	3.381584	1.895687e+01	6.502771e-05	7.641972e-04
TC0900002283.mm.2	Layn	layilin	-5.299222e-01	-1.2947725835	6.966503	1.895672e+01	6.503061e-05	7.641972e-04
TC1500000825.mm.2	Ttc38	tetratricopeptide repeat domain 38	-1.372931e+00	-1.3748843661	3.378521	1.895483e+01	6.506670e-05	7.641972e-04
TC1500001585.mm.2	Mtss1	metastasis suppressor 1	-1.501159e+00	-1.5763816389	5.295523	1.893832e+01	6.538196e-05	7.669004e-04
TC0100003273.mm.2	Lamc1	laminin, gamma 1	1.150488e+00	0.9153698365	8.619273	1.893493e+01	6.544697e-05	7.669004e-04
TC1100002457.mm.2	Stc2	stanniocalcin 2	8.790680e-01	1.1510672039	2.870905	1.892639e+01	6.561104e-05	7.679422e-04
TC1900000169.mm.2	Tut1	terminal uridylyl transferase 1, U6 snRNA-specific	1.284052e+00	0.6488686593	6.409265	1.887908e+01	6.652825e-05	7.774754e-04
TC1100001012.mm.2	Camkk1	calcium/calmodulin-dependent protein kinase kinase 1, alpha	1.247203e+00	1.2404982236	5.701077	1.887655e+01	6.657771e-05	7.774754e-04
TC0100000064.mm.2	Sulf1	sulfatase 1	1.109529e+00	1.0459245033	7.440466	1.885363e+01	6.702754e-05	7.818349e-04
TC0600000228.mm.2	Fam71f1	family with sequence similarity 71, member F1	1.500550e+00	1.0079812528	4.610334	1.883406e+01	6.741443e-05	7.854511e-04
TC0800002236.mm.2	Spcs3	signal peptidase complex subunit 3 homolog (S. cerevisiae)	-8.736324e-01	-1.2497059397	8.804155	1.882688e+01	6.755688e-05	7.862144e-04
TC0400002008.mm.2	Klhl21	kelch-like 21	-6.784224e-02	-1.4501195542	5.224931	1.882054e+01	6.768302e-05	7.867862e-04
TC0500002221.mm.2	Tmem129	transmembrane protein 129	1.005150e+00	0.9599783721	7.130273	1.879463e+01	6.820142e-05	7.915111e-04
TC0700001368.mm.2	Lrrc32	leucine rich repeat containing 32	-1.821865e+00	-1.0126413914	6.913363	1.879242e+01	6.824594e-05	7.915111e-04
TC0100003264.mm.2	Rgl1	ral guanine nucleotide dissociation stimulator,-like 1	1.281538e+00	1.4798804958	6.586256	1.878864e+01	6.832187e-05	7.915111e-04
TC0500002744.mm.2	Cdkl2	cyclin-dependent kinase-like 2 (CDC2-related kinase)	9.554015e-01	1.6593198203	3.658518	1.877777e+01	6.854119e-05	7.931527e-04
TC1100004301.mm.2	Trim47	tripartite motif-containing 47	1.172140e+00	1.7618481881	7.079872	1.876068e+01	6.888751e-05	7.962585e-04
TC0X00001286.mm.2	Armcx1	armadillo repeat containing, X-linked 1	1.114992e+00	1.2980406470	5.312840	1.868852e+01	7.037153e-05	8.124930e-04
TC1100004173.mm.2	Cbx4	chromobox 4	-6.899680e-01	-1.1323935645	7.355448	1.865555e+01	7.106159e-05	8.189479e-04
TC0800000286.mm.2	Plat	plasminogen activator, tissue	-9.500160e-01	-1.3312990934	9.245785	1.865416e+01	7.109090e-05	8.189479e-04
TC0400003218.mm.2	Lrrc42	leucine rich repeat containing 42	9.758503e-01	0.8848261837	8.079632	1.862919e+01	7.161883e-05	8.241004e-04
TC1300000885.mm.2	Tert	telomerase reverse transcriptase	-1.036317e+00	-1.3456809116	4.378378	1.862203e+01	7.177093e-05	8.249216e-04
TC1300002667.mm.2	Map3k1	mitogen-activated protein kinase kinase kinase 1	-7.048130e-01	-1.1238570919	6.736803	1.861353e+01	7.195207e-05	8.260745e-04
TC0300001124.mm.2	Gstm5	glutathione S-transferase, mu 5	1.140558e+00	1.4413589597	6.433608	1.859017e+01	7.245262e-05	8.308876e-04
TC1900000165.mm.2	Ganab	alpha glucosidase 2 alpha neutral subunit	9.711358e-01	1.1000302098	8.893578	1.857608e+01	7.275645e-05	8.328447e-04
TC0200002296.mm.2	Mcts2	malignant T cell amplified sequence 2	-1.118320e+00	-1.5337581638	6.158575	1.857470e+01	7.278629e-05	8.328447e-04
TC1100002548.mm.2	Mat2b	methionine adenosyltransferase II, beta	-7.279969e-01	-1.0941238926	7.537461	1.856290e+01	7.304201e-05	8.348358e-04
TC1500001112.mm.2	Hoxc12	homeobox C12	-1.380659e+00	-1.3745109777	3.079889	1.853470e+01	7.365688e-05	8.409230e-04
TC0400003746.mm.2	Ldlrap1	low density lipoprotein receptor adaptor protein 1	9.337414e-01	1.0632728962	7.378021	1.852058e+01	7.396707e-05	8.435218e-04
TC0400003234.mm.2	Scp2	sterol carrier protein 2, liver	1.056313e+00	1.6504680999	5.923579	1.849407e+01	7.455342e-05	8.492607e-04
TC0800000585.mm.2	Aga	aspartylglucosaminidase	1.078995e+00	0.9809085850	7.753601	1.848516e+01	7.475160e-05	8.505700e-04
TC0200001047.mm.2	Pdk1	pyruvate dehydrogenase kinase, isoenzyme 1	1.042001e+00	2.3254524941	5.652898	1.843850e+01	7.579961e-05	8.615355e-04
TC1100002124.mm.2	Gas2l1	growth arrest-specific 2 like 1	-8.364638e-01	-0.9872582057	8.208246	1.840860e+01	7.647961e-05	8.682986e-04
TC0400001239.mm.2	Mknk1	MAP kinase-interacting serine/threonine kinase 1	1.353364e+00	0.6845126577	6.514057	1.839147e+01	7.687251e-05	8.700849e-04
TC0500002461.mm.2	Rell1	RELT-like 1	6.561752e-01	1.3640010450	6.880685	1.839101e+01	7.688290e-05	8.700849e-04
TC1900001163.mm.2	Dtx4	deltex 4, E3 ubiquitin ligase	-8.831821e-01	-1.2986752002	4.671844	1.839060e+01	7.689241e-05	8.700849e-04
TC0600001033.mm.2	Ruvbl1	RuvB-like protein 1	-7.132477e-01	-1.1683179521	8.808072	1.835389e+01	7.774198e-05	8.787251e-04
TC0800003224.mm.2	Zdhhc2	zinc finger, DHHC domain containing 2	-1.487682e+00	-1.5836339297	4.681935	1.834883e+01	7.786010e-05	8.790879e-04
TC1700001938.mm.2	D17H6S56E-5	DNA segment, Chr 17, human D6S56E 5	-1.352749e+00	-1.5380728754	6.854900	1.829780e+01	7.906080e-05	8.915964e-04
TC0400001427.mm.2	Mtf1	metal response element binding transcription factor 1	1.018757e+00	0.8303823684	6.894579	1.829274e+01	7.918110e-05	8.915964e-04
TC0400000092.mm.2	Gem	GTP binding protein (gene overexpressed in skeletal muscle)	2.098805e+00	0.4934376079	3.967220	1.829069e+01	7.922974e-05	8.915964e-04
TC0800000343.mm.2	Zfp703	zinc finger protein 703	9.400749e-01	1.0387315864	6.067419	1.827390e+01	7.963043e-05	8.945910e-04
TC0500002892.mm.2	Zfp951	zinc finger protein 951	1.402088e+00	0.7181594323	4.308908	1.827212e+01	7.967284e-05	8.945910e-04
TC1100003838.mm.2	Fam171a2	family with sequence similarity 171, member A2	-1.258804e+00	-0.9152698672	7.798729	1.826855e+01	7.975850e-05	8.945910e-04
TC1500000897.mm.2	Lrrk2	leucine-rich repeat kinase 2	-1.267761e+00	-1.0663091633	5.603508	1.826231e+01	7.990831e-05	8.952885e-04
TC0200001045.mm.2	Itga6	integrin alpha 6	-2.204239e+00	-1.2586748795	4.948659	1.824434e+01	8.034115e-05	8.991521e-04
TC0300001192.mm.2	Dbt	dihydrolipoamide branched chain transacylase E2	-1.821284e+00	-0.9484382011	5.928015	1.823095e+01	8.066543e-05	9.017936e-04
TC0400002812.mm.2	Tnc	tenascin C	1.200931e+00	1.3760763429	8.440456	1.817999e+01	8.191351e-05	9.147456e-04
TC0300002492.mm.2	Plekho1	pleckstrin homology domain containing, family O member 1	-9.729124e-01	-1.1452643290	7.207674	1.816048e+01	8.239709e-05	9.191413e-04
TC0400003549.mm.2	Ncdn	neurochondrin	1.279099e+00	1.4831460377	7.350701	1.814549e+01	8.277081e-05	9.207145e-04
TC0500003694.mm.2	Stard13	StAR-related lipid transfer (START) domain containing 13	-7.029743e-01	-1.1883543220	6.747896	1.814540e+01	8.277292e-05	9.207145e-04
TC1100002369.mm.2	0610010F05Rik	RIKEN cDNA 0610010F05 gene	-1.832825e+00	-1.4712753906	5.918596	1.814398e+01	8.280844e-05	9.207145e-04
TC1000002520.mm.2	Gng7	guanine nucleotide binding protein (G protein), gamma 7	-1.676708e+00	-1.5216023806	3.183950	1.813622e+01	8.300278e-05	9.213701e-04
TC0600001082.mm.2	Hdac11	histone deacetylase 11	-1.741956e+00	-1.4411005501	4.837809	1.813443e+01	8.304775e-05	9.213701e-04
TC1100002142.mm.2	Ccdc117	coiled-coil domain containing 117	-8.680484e-01	-1.3290896048	6.167305	1.812293e+01	8.333679e-05	9.234175e-04
TC0400001064.mm.2	Mier1	MEIR1 treanscription regulator	9.649189e-01	1.3317090692	6.667391	1.811990e+01	8.341303e-05	9.234175e-04
TC1900001098.mm.2	Dagla	diacylglycerol lipase, alpha	9.869111e-01	1.4294472343	6.005687	1.810423e+01	8.380941e-05	9.268014e-04
TC0100000364.mm.2	Tmeff2	transmembrane protein with EGF-like and two follistatin-like domains 2	-1.507727e+00	-1.5305693345	4.028449	1.806476e+01	8.481649e-05	9.369242e-04
TC1000002549.mm.2	Tle6	transducin-like enhancer of split 6	-1.435358e+00	-1.4751721344	6.834171	1.805232e+01	8.513677e-05	9.394465e-04
TC1100001095.mm.2	Fam57a	family with sequence similarity 57, member A	8.182300e-01	1.3051978261	8.426617	1.803988e+01	8.545834e-05	9.419776e-04
TC0400001382.mm.2	Ppt1	palmitoyl-protein thioesterase 1	1.267777e+00	0.8761741269	6.373067	1.803043e+01	8.570362e-05	9.436634e-04
TC1100000170.mm.2	C1d	C1D nuclear receptor co-repressor	-9.787820e-01	-1.1984491055	7.008232	1.801895e+01	8.600260e-05	9.459360e-04
TC1100000334.mm.2	Mpg	N-methylpurine-DNA glycosylase	-1.705353e+00	-1.1420825769	5.646157	1.799874e+01	8.653195e-05	9.507349e-04
TC1100002114.mm.2	Mtmr3	myotubularin related protein 3	-9.658452e-01	-0.9273454303	7.475011	1.798940e+01	8.677783e-05	9.524123e-04
TC1100000407.mm.2	Nudcd2	NudC domain containing 2	-9.726000e-01	-1.1851342618	8.867866	1.796902e+01	8.731688e-05	9.573003e-04
TC1500001133.mm.2	Pde1b	phosphodiesterase 1B, Ca2+-calmodulin dependent	-1.426333e+00	-1.3418592074	3.613172	1.795016e+01	8.781912e-05	9.616256e-04
TC0300000419.mm.2	Dclk1	doublecortin-like kinase 1	-1.066792e+00	-0.8612911246	5.937069	1.794715e+01	8.789961e-05	9.616256e-04
TC0100002965.mm.2	Steap3	STEAP family member 3	-1.315078e+00	-0.8878962322	4.732857	1.791333e+01	8.880940e-05	9.705100e-04
TC0200000603.mm.2	Angptl2	angiopoietin-like 2	9.464399e-01	1.0178695133	8.771112	1.790993e+01	8.890168e-05	9.705100e-04
TC0100001112.mm.2	Gpr39	G protein-coupled receptor 39	1.008854e+00	1.4473622839	4.845426	1.787010e+01	8.998806e-05	9.813213e-04
TC1100001459.mm.2	Fam117a	family with sequence similarity 117, member A	9.182764e-01	0.9516382949	4.582063	1.786383e+01	9.016032e-05	9.817215e-04
TC0400003522.mm.2	Zc3h12a	zinc finger CCCH type containing 12A	1.468227e+00	0.4151104908	5.028373	1.786178e+01	9.021692e-05	9.817215e-04
TC0200002863.mm.2	Prpf18	pre-mRNA processing factor 18	-4.723803e-01	-1.2726773365	6.448957	1.785459e+01	9.041522e-05	9.828327e-04
TC0300000530.mm.2	Lekr1	leucine, glutamate and lysine rich 1	1.701151e+00	1.7093016682	2.994549	1.784274e+01	9.074291e-05	9.852993e-04
TC1500001979.mm.2	Ttll12	tubulin tyrosine ligase-like family, member 12	-8.555255e-01	-1.0905595304	9.718534	1.783942e+01	9.083499e-05	9.852993e-04
TC0400001530.mm.2	Ptp4a2	protein tyrosine phosphatase 4a2	8.438091e-01	1.1557539648	9.664555	1.780887e+01	9.168733e-05	9.934901e-04
TC1100000789.mm.2	Specc1	sperm antigen with calponin homology and coiled-coil domains 1	-7.394600e-01	-1.3036782271	7.038293	1.778878e+01	9.225283e-05	9.985588e-04
TC1100000859.mm.2	Gas7	growth arrest specific 7	1.407303e+00	1.2130412519	5.023113	1.776230e+01	9.300436e-05	1.005628e-03
TC1100003240.mm.2	Nxn	nucleoredoxin	-1.028366e+00	-0.9040243004	8.128654	1.775365e+01	9.325118e-05	1.006193e-03
TC0X00000689.mm.2	Dusp9	dual specificity phosphatase 9	-1.711376e+00	-1.3263229385	4.673327	1.775357e+01	9.325353e-05	1.006193e-03
TC0200002558.mm.2	Ncoa3	nuclear receptor coactivator 3	8.763173e-01	1.1247002793	6.676083	1.773312e+01	9.384027e-05	1.011323e-03
TC0700001431.mm.2	Arap1	ArfGAP with RhoGAP domain, ankyrin repeat and PH domain 1	1.418895e+00	0.8736467840	6.908703	1.773011e+01	9.392696e-05	1.011323e-03
TC0500001651.mm.2	Stag3	stromal antigen 3	-9.495845e-01	-1.2183869805	2.774693	1.766792e+01	9.573883e-05	1.029747e-03
TC1300000691.mm.2	Tgfbi	transforming growth factor, beta induced	-1.552793e+00	-1.5352337588	9.271276	1.763972e+01	9.657342e-05	1.037631e-03
TC0500003297.mm.2	Stx2	syntaxin 2	8.089513e-01	1.1318905993	8.660033	1.762974e+01	9.687075e-05	1.039733e-03
TC1100003345.mm.2	Myo1d	myosin ID	1.206607e+00	1.2408444121	7.651514	1.758124e+01	9.833043e-05	1.054292e-03
TC0400001233.mm.2	Efcab14	EF-hand calcium binding domain 14	8.721285e-01	1.0036787959	8.114608	1.757312e+01	9.857720e-05	1.055830e-03
TC1900000008.mm.2	Cpt1a	carnitine palmitoyltransferase 1a, liver	-8.353650e-01	-1.1708095357	9.236939	1.754983e+01	9.928908e-05	1.062341e-03
TC0600002504.mm.2	Tmsb10	thymosin, beta 10	-8.312043e-01	-1.0160030644	10.511053	1.752145e+01	1.001641e-04	1.070172e-03
TC1300000362.mm.2	Serpinb6b	serine (or cysteine) peptidase inhibitor, clade B, member 6b	-1.982075e+00	-1.6994204034	4.117233	1.751931e+01	1.002305e-04	1.070172e-03
TC1300001096.mm.2	Gcnt4	glucosaminyl (N-acetyl) transferase 4, core 2 (beta-1,6-N-acetylglucosaminyltransferase)	1.142232e+00	0.6217180916	5.992792	1.751549e+01	1.003492e-04	1.070321e-03
TC1700001634.mm.2	Slc9a3r2	solute carrier family 9 (sodium/hydrogen exchanger), member 3 regulator 2	1.073000e+00	0.8828889349	7.929854	1.748641e+01	1.012566e-04	1.078167e-03
TC0200002990.mm.2	Hacd1	3-hydroxyacyl-CoA dehydratase 1	9.641090e-01	1.2250636840	9.122085	1.748517e+01	1.012958e-04	1.078167e-03
TC0500003637.mm.2	Slc7a1	solute carrier family 7 (cationic amino acid transporter, y+ system), member 1	1.166508e+00	1.1962050805	9.441951	1.746518e+01	1.019251e-04	1.083736e-03
TC0400003271.mm.2	Cdkn2c	cyclin-dependent kinase inhibitor 2C (p18, inhibits CDK4)	1.514879e+00	0.9802178154	7.199965	1.745599e+01	1.022161e-04	1.085701e-03
TC0200004776.mm.2	Ralgapa2	Ral GTPase activating protein, alpha subunit 2 (catalytic)	-9.890150e-01	-1.5861057702	4.402703	1.744943e+01	1.024243e-04	1.086783e-03
TC0400002465.mm.2	Dcaf12	DDB1 and CUL4 associated factor 12	1.010738e+00	1.6684022004	7.714438	1.742109e+01	1.033295e-04	1.095250e-03
TC0800003076.mm.2	Aprt	adenine phosphoribosyl transferase	-9.258480e-01	-0.9122244499	9.903793	1.739111e+01	1.042967e-04	1.104356e-03
TC0400004016.mm.2	Fbxo44	F-box protein 44	-1.497068e+00	-1.5015346884	4.533549	1.738718e+01	1.044245e-04	1.104564e-03
TC1900001437.mm.2	Ankrd1	ankyrin repeat domain 1 (cardiac muscle)	1.046345e+00	1.1734923498	8.065153	1.737925e+01	1.046823e-04	1.106146e-03
TC1100000240.mm.2	Usp34	ubiquitin specific peptidase 34	-1.130214e+00	-0.9121934901	7.968031	1.735379e+01	1.055152e-04	1.113796e-03
TC1400000747.mm.2	Lrp10	low-density lipoprotein receptor-related protein 10	8.162897e-01	1.0873911862	7.825941	1.732988e+01	1.063044e-04	1.120292e-03
TC0200003005.mm.2	Nsun6	NOL1/NOP2/Sun domain family member 6	4.789356e-01	1.2361017981	5.188772	1.732699e+01	1.064000e-04	1.120292e-03
TC1200001974.mm.2	Tmem229b	transmembrane protein 229B	-1.126232e+00	-1.0671511281	2.902522	1.732520e+01	1.064595e-04	1.120292e-03
TC1300001781.mm.2	Tubb2b	tubulin, beta 2B class IIB	1.294413e+00	1.2900424217	5.450914	1.729960e+01	1.073130e-04	1.127795e-03
TC1400000745.mm.2	Mmp14	matrix metallopeptidase 14 (membrane-inserted)	9.166293e-01	1.2057335597	10.252090	1.729721e+01	1.073933e-04	1.127795e-03
TC0300002325.mm.2	1500004A13Rik	RIKEN cDNA 1500004A13 gene	-1.085253e+00	-1.0643174383	5.275759	1.728884e+01	1.076743e-04	1.129585e-03
TC1700002185.mm.2	Klhdc3	kelch domain containing 3	4.298728e-01	1.2545663972	8.309346	1.720452e+01	1.105517e-04	1.158581e-03
TC1900000980.mm.2	Ehbp1l1	EH domain binding protein 1-like 1	6.770974e-01	1.1192500978	6.732659	1.719209e+01	1.109831e-04	1.161911e-03
TC1100000983.mm.2	Fam64a	family with sequence similarity 64, member A	-9.787548e-01	-1.5607334819	6.852052	1.716970e+01	1.117653e-04	1.168902e-03
TC0300000865.mm.2	Lingo4	leucine rich repeat and Ig domain containing 4	-1.187159e+00	-1.1367580597	3.227667	1.716314e+01	1.119955e-04	1.170113e-03
TC0600002698.mm.2	Chchd6	coiled-coil-helix-coiled-coil-helix domain containing 6	-1.142872e+00	-1.1536566402	6.389048	1.714283e+01	1.127118e-04	1.176394e-03
TC0400001671.mm.2	Gale	galactose-4-epimerase, UDP	9.631274e-01	1.2851890934	6.055537	1.713611e+01	1.129501e-04	1.177678e-03
TC0900000370.mm.2	Siae	sialic acid acetylesterase	-7.544629e-01	-1.0875295809	6.510526	1.712993e+01	1.131695e-04	1.178383e-03
TC1700002438.mm.2	Ptprm	protein tyrosine phosphatase, receptor type, M	1.162782e+00	1.2458366283	7.736213	1.712575e+01	1.133184e-04	1.178383e-03
TC1100002579.mm.2	Ublcp1	ubiquitin-like domain containing CTD phosphatase 1	-1.142199e+00	-0.7215720836	7.871254	1.712448e+01	1.133637e-04	1.178383e-03
TC0900002724.mm.2	Mb21d1	Mab-21 domain containing 1	-1.285249e+00	-1.2821364622	5.654273	1.709870e+01	1.142862e-04	1.186765e-03
TC0400002480.mm.2	Ccl27a	chemokine (C-C motif) ligand 27A	-1.615389e+00	-1.4145719927	5.152523	1.704417e+01	1.162664e-04	1.206101e-03
TC0200002363.mm.2	Map1lc3a	microtubule-associated protein 1 light chain 3 alpha	1.031240e+00	1.1671471739	6.861064	1.702795e+01	1.168627e-04	1.210238e-03
TC0X00003236.mm.2	Sat1	spermidine/spermine N1-acetyl transferase 1	5.527082e-01	1.3701837407	7.929487	1.702516e+01	1.169658e-04	1.210238e-03
TC0600000985.mm.2	Fam136a	family with sequence similarity 136, member A	-9.543144e-01	-1.3113199899	5.909367	1.702367e+01	1.170205e-04	1.210238e-03
TC1100001646.mm.2	Wnk4	WNK lysine deficient protein kinase 4	-1.861984e+00	-0.8727819398	6.209549	1.701099e+01	1.174900e-04	1.213299e-03
TC0100001356.mm.2	Fam129a	family with sequence similarity 129, member A	1.212487e+00	1.4536881187	8.955561	1.700926e+01	1.175540e-04	1.213299e-03
TC1000003163.mm.2	Tmem198b	transmembrane protein 198b	7.992111e-01	0.9997466209	7.447687	1.698746e+01	1.183666e-04	1.220454e-03
TC0600000570.mm.2	Tmem176a	transmembrane protein 176A	-1.273632e+00	-1.1887696816	7.728425	1.694392e+01	1.200078e-04	1.236129e-03
TC0900002389.mm.2	Pml	promyelocytic leukemia	-6.273097e-01	-1.0535449618	9.512260	1.693133e+01	1.204875e-04	1.238702e-03
TC0800002145.mm.2	Fam149a	family with sequence similarity 149, member A	-9.805221e-01	-0.8049149644	10.038467	1.692512e+01	1.207248e-04	1.238702e-03
TC1700001893.mm.2	Ring1	ring finger protein 1	1.130078e+00	0.7863292756	6.051743	1.692391e+01	1.207708e-04	1.238702e-03
TC0200002010.mm.2	Cdc25b	cell division cycle 25B	1.064174e+00	1.2299074914	6.684443	1.692343e+01	1.207894e-04	1.238702e-03
TC1000002406.mm.2	Col6a1	collagen, type VI, alpha 1	-9.241576e-01	-1.3536410855	10.703916	1.692149e+01	1.208637e-04	1.238702e-03
TC0900000500.mm.2	Mcam	melanoma cell adhesion molecule	-1.140371e+00	-1.2992483671	5.058577	1.690698e+01	1.214208e-04	1.243164e-03
TC0300002718.mm.2	Csf1	colony stimulating factor 1 (macrophage)	-8.159176e-01	-0.9906508833	11.074693	1.688456e+01	1.222873e-04	1.250782e-03
TC0200001859.mm.2	Sqrdl	sulfide quinone reductase-like (yeast)	1.120946e+00	1.2270303941	7.203235	1.687808e+01	1.225392e-04	1.252106e-03
TC1100000592.mm.2	Vdac1	voltage-dependent anion channel 1	-1.108687e+00	-1.1584341257	9.984468	1.684845e+01	1.236977e-04	1.261459e-03
TC0800002819.mm.2	Fhod1	formin homology 2 domain containing 1	-8.897206e-01	-1.3343961629	6.432913	1.684836e+01	1.237015e-04	1.261459e-03
TC0300001031.mm.2	Ngf	nerve growth factor	-1.122899e+00	-1.6514983609	7.925914	1.684292e+01	1.239156e-04	1.262382e-03
TC1600000176.mm.2	Nde1	nudE neurodevelopment protein 1	-7.133473e-01	-1.2086550066	7.547215	1.683322e+01	1.242982e-04	1.265019e-03
TC0200003267.mm.2	Dolk	dolichol kinase	1.093952e+00	1.1110924757	7.308179	1.681167e+01	1.251535e-04	1.272457e-03
TC0800002842.mm.2	Psmb10	proteasome (prosome, macropain) subunit, beta type 10	-1.050988e+00	-1.0473150648	6.049763	1.679727e+01	1.257286e-04	1.276853e-03
TC1300002287.mm.2	Adamts16	a disintegrin-like and metallopeptidase (reprolysin type) with thrombospondin type 1 motif, 16	-8.659519e-01	-1.5124456116	3.451702	1.679412e+01	1.258547e-04	1.276853e-03
TC0600002672.mm.2	H1fx	H1 histone family, member X	9.332492e-01	0.9578081404	6.641635	1.679147e+01	1.259608e-04	1.276853e-03
TC1300000638.mm.2	Tspan17	tetraspanin 17	-1.548414e+00	-1.6721274832	7.230926	1.678728e+01	1.261293e-04	1.277294e-03
TC0300000500.mm.2	Mme	membrane metallo endopeptidase	-2.114104e+00	-1.4996707391	5.512196	1.678222e+01	1.263327e-04	1.278086e-03
TC0500003741.mm.2	Gpc2	glypican 2 (cerebroglycan)	-1.281100e+00	-1.6120003669	3.715612	1.676866e+01	1.268799e-04	1.281314e-03
TC1200001373.mm.2	Klhl29	kelch-like 29	1.246189e+00	1.5120769778	4.358032	1.676810e+01	1.269025e-04	1.281314e-03
TC0X00001922.mm.2	Slc9a7	solute carrier family 9 (sodium/hydrogen exchanger), member 7	7.283678e-01	1.0063375348	3.298978	1.675828e+01	1.273007e-04	1.283326e-03
TC1700000269.mm.2	Zfp677	zinc finger protein 677	7.375719e-01	1.6095922673	4.856048	1.675699e+01	1.273530e-04	1.283326e-03
TC0900002369.mm.2	Scamp5	secretory carrier membrane protein 5	1.265555e+00	0.8003287313	5.220824	1.674886e+01	1.276839e-04	1.285393e-03
TC0300000322.mm.2	Jade1	jade family PHD finger 1	-8.390327e-01	-1.4675207599	6.945534	1.673415e+01	1.282848e-04	1.288804e-03
TC1100000614.mm.2	Irf1	interferon regulatory factor 1	-1.245651e+00	-1.3145094800	6.685094	1.673334e+01	1.283178e-04	1.288804e-03
TC0700004429.mm.2	Dhx32	DEAH (Asp-Glu-Ala-His) box polypeptide 32	-3.689530e-01	-1.2954184516	6.819960	1.673131e+01	1.284011e-04	1.288804e-03
TC0400002444.mm.2	Aptx	aprataxin	9.650013e-01	1.3486532756	6.136604	1.672797e+01	1.285384e-04	1.288916e-03
TC1700000881.mm.2	Gtpbp2	GTP binding protein 2	9.379783e-01	1.0472558143	6.314354	1.662917e+01	1.326675e-04	1.329016e-03
TC1700001578.mm.2	Zfp945	zinc finger protein 945	1.055277e+00	0.7437050967	5.409312	1.662330e+01	1.329172e-04	1.330214e-03
TC1900000495.mm.2	Stambpl1	STAM binding protein like 1	1.064480e+00	1.3199268493	7.568296	1.661499e+01	1.332721e-04	1.332460e-03
TC1400000277.mm.2	Fam208a	family with sequence similarity 208, member A	8.741744e-01	1.6415013927	6.565319	1.661055e+01	1.334622e-04	1.333056e-03
TC1600000763.mm.2	Cpox	coproporphyrinogen oxidase	1.061465e+00	0.7085432092	8.169562	1.656849e+01	1.352773e-04	1.349866e-03
TC0900002757.mm.2	Phip	pleckstrin homology domain interacting protein	-1.091953e+00	-0.9105982859	8.708345	1.656201e+01	1.355593e-04	1.351361e-03
TC1400000316.mm.2	Mustn1	musculoskeletal, embryonic nuclear protein 1	1.331372e+00	1.7154606676	7.096797	1.655616e+01	1.358146e-04	1.352586e-03
TC0400000739.mm.2	Trim32	tripartite motif-containing 32	5.791829e-01	1.4319382818	5.990152	1.654259e+01	1.364089e-04	1.357182e-03
TC1700000584.mm.2	Adamts10	a disintegrin-like and metallopeptidase (reprolysin type) with thrombospondin type 1 motif, 10	1.240354e+00	0.8059083447	7.047384	1.651311e+01	1.377100e-04	1.368795e-03
TC1100003799.mm.2	Coa3	cytochrome C oxidase assembly factor 3	-7.537300e-01	-1.2644678445	6.831144	1.650024e+01	1.382824e-04	1.373149e-03
TC0700004353.mm.2	Armcx3	armadillo repeat containing, X-linked 3	1.116990e+00	1.4669047200	5.173211	1.649603e+01	1.384700e-04	1.373677e-03
TC1500001215.mm.2	Npr3	natriuretic peptide receptor 3	9.185164e-01	1.2872060230	8.511113	1.648626e+01	1.389070e-04	1.376675e-03
TC0600001810.mm.2	Pdk4	pyruvate dehydrogenase kinase, isoenzyme 4	-7.577719e-01	-1.0635268135	7.920829	1.642682e+01	1.415995e-04	1.401471e-03
TC1400001306.mm.2	Rap2a	RAS related protein 2a	-6.610182e-01	-1.2198776776	6.509595	1.642499e+01	1.416833e-04	1.401471e-03
TC1700000954.mm.2	Plcl2	phospholipase C-like 2	1.111362e+00	0.8650264216	3.305654	1.641651e+01	1.420722e-04	1.403959e-03
TC1000002240.mm.2	Adamts14	a disintegrin-like and metallopeptidase (reprolysin type) with thrombospondin type 1 motif, 14	-1.551015e+00	-1.1154496033	6.539806	1.640963e+01	1.423888e-04	1.405729e-03
TC0200005030.mm.2	Tgm2	transglutaminase 2, C polypeptide	1.335069e+00	0.8198039348	4.528410	1.639974e+01	1.428452e-04	1.408769e-03
TC1100002504.mm.2	Spdl1	spindle apparatus coiled-coil protein 1	-1.260689e+00	-1.4597795645	6.335880	1.639699e+01	1.429725e-04	1.408769e-03
TC1400000810.mm.2	Mphosph8	M-phase phosphoprotein 8	7.789805e-01	1.5008472066	8.118743	1.638988e+01	1.433023e-04	1.410658e-03
TC0700000236.mm.2	Slc1a5	solute carrier family 1 (neutral amino acid transporter), member 5	1.054605e+00	0.7719758966	8.026823	1.637776e+01	1.438659e-04	1.414715e-03
TC0X00000126.mm.2	Tspan7	tetraspanin 7	1.585541e+00	1.8751356645	4.518098	1.637507e+01	1.439914e-04	1.414715e-03
TC1700000513.mm.2	Zfand3	zinc finger, AN1-type domain 3	8.918916e-01	0.9474973403	10.046789	1.633736e+01	1.457629e-04	1.430745e-03
TC1100000294.mm.2	Ccdc88a	coiled coil domain containing 88A	-9.520998e-01	-0.8382571026	7.068869	1.632761e+01	1.462251e-04	1.433904e-03
TC1800000590.mm.2	Isoc1	isochorismatase domain containing 1	9.930277e-01	1.1110906919	8.003353	1.632172e+01	1.465049e-04	1.435271e-03
TC1900000504.mm.2	Ifit1	interferon-induced protein with tetratricopeptide repeats 1	-1.275984e+00	-1.4395633996	3.496871	1.630925e+01	1.470996e-04	1.439716e-03
TC0700002974.mm.2	Atf5	activating transcription factor 5	1.640878e+00	1.2276573035	7.612317	1.630354e+01	1.473728e-04	1.441010e-03
TC0X00001047.mm.2	Uprt	uracil phosphoribosyltransferase	-1.228862e+00	-0.8342908093	8.142526	1.629001e+01	1.480225e-04	1.445978e-03
TC1500001067.mm.2	Nr4a1	nuclear receptor subfamily 4, group A, member 1	9.210389e-01	1.3332210798	7.368580	1.626856e+01	1.490590e-04	1.454316e-03
TC0100002921.mm.2	Dsel	dermatan sulfate epimerase-like	8.583399e-01	1.2050199572	6.204815	1.626646e+01	1.491606e-04	1.454316e-03
TC1100003042.mm.2	Tmem88	transmembrane protein 88	-1.717750e+00	-0.6095966765	4.973042	1.623741e+01	1.505789e-04	1.466745e-03
TC0800002400.mm.2	Pgpep1	pyroglutamyl-peptidase I	-7.509078e-01	-1.1257391982	7.222087	1.617514e+01	1.536695e-04	1.495424e-03
TC1800001186.mm.2	Nrg2	neuregulin 2	9.356099e-01	1.0614475952	4.137467	1.616532e+01	1.541638e-04	1.498120e-03
TC0400001038.mm.2	Leprot	leptin receptor overlapping transcript	1.006150e+00	1.1066422839	8.249141	1.616381e+01	1.542398e-04	1.498120e-03
TC0900003178.mm.2	Gpd1l	glycerol-3-phosphate dehydrogenase 1-like	-6.647044e-01	-1.2566232819	5.236142	1.611618e+01	1.566621e-04	1.520202e-03
TC0400003741.mm.2	Selenon	selenoprotein N	7.901524e-01	0.9518634474	8.576684	1.610994e+01	1.569830e-04	1.520724e-03
TC0600003185.mm.2	Tspan9	tetraspanin 9	-8.952854e-01	-0.9183769472	8.984141	1.610934e+01	1.570135e-04	1.520724e-03
TC0200001894.mm.2	Fgf7	fibroblast growth factor 7	7.654974e-01	1.4395438675	9.491924	1.609305e+01	1.578544e-04	1.527420e-03
TC0400001255.mm.2	Gpbp1l1	GC-rich promoter binding protein 1-like 1	1.124826e+00	1.1223428976	6.812877	1.608826e+01	1.581023e-04	1.528372e-03
TC1900000166.mm.2	B3gat3	beta-1,3-glucuronyltransferase 3 (glucuronosyltransferase I)	1.027603e+00	0.7596953442	6.295142	1.608128e+01	1.584647e-04	1.530427e-03
TC1100000565.mm.2	Clk4	CDC like kinase 4	-1.122386e+00	-0.7336930057	7.715048	1.607758e+01	1.586569e-04	1.530837e-03
TC1800001230.mm.2	Gnpda1	glucosamine-6-phosphate deaminase 1	9.887493e-01	1.8762728162	6.752813	1.605714e+01	1.597252e-04	1.539691e-03
TC0700000652.mm.2	Cebpa	CCAAT/enhancer binding protein (C/EBP), alpha	-1.110676e+00	-1.5158368895	4.635805	1.605426e+01	1.598763e-04	1.539694e-03
TC0300000090.mm.2	Lrrcc1	leucine rich repeat and coiled-coil domain containing 1	1.008788e+00	0.9048980122	7.906050	1.603892e+01	1.606840e-04	1.545673e-03
TC0200000528.mm.2	Endog	endonuclease G	1.151531e+00	0.9310098037	4.618678	1.603673e+01	1.607996e-04	1.545673e-03
TC0400000895.mm.2	Ifnz	interferon zeta	1.127958e+00	1.4054187880	3.562034	1.601585e+01	1.619072e-04	1.554857e-03
TC0200003164.mm.2	Tmem141	transmembrane protein 141	-1.295428e+00	-0.5482947843	4.620286	1.600833e+01	1.623080e-04	1.557242e-03
TC1400002071.mm.2	Slc22a17	solute carrier family 22 (organic cation transporter), member 17	1.323399e+00	0.4767017261	6.949216	1.599889e+01	1.628131e-04	1.560623e-03
TC1300001173.mm.2	Adamts6	a disintegrin-like and metallopeptidase (reprolysin type) with thrombospondin type 1 motif, 6	1.186639e+00	1.6211014757	6.290353	1.599548e+01	1.629961e-04	1.560913e-03
TC0500001675.mm.2	Gper1	G protein-coupled estrogen receptor 1	1.594725e+00	1.3963528455	6.012674	1.597876e+01	1.638958e-04	1.568059e-03
TC0900002776.mm.2	Ube2cbp	ubiquitin-conjugating enzyme E2C binding protein	-1.504731e+00	-0.8907273086	4.755938	1.596532e+01	1.646232e-04	1.573546e-03
TC0600002946.mm.2	Tamm41	TAM41 mitochondrial translocator assembly and maintenance homolog	-8.685088e-01	-1.3094577527	7.642547	1.593536e+01	1.662581e-04	1.587687e-03
TC0200004251.mm.2	Prrg4	proline rich Gla (G-carboxyglutamic acid) 4 (transmembrane)	-1.395375e+00	-1.4292220188	3.675598	1.593146e+01	1.664724e-04	1.588250e-03
TC1200001562.mm.2	Sox11	SRY (sex determining region Y)-box 11	-1.175796e+00	-1.5614977460	5.627280	1.589700e+01	1.683781e-04	1.604932e-03
TC0700004007.mm.2	Gm8989	very large inducible GTPase 1 pseudogene	-1.404149e+00	-0.8861172552	2.600410	1.584929e+01	1.710573e-04	1.628950e-03
TC0500002239.mm.2	Mfsd10	major facilitator superfamily domain containing 10	5.671517e-01	1.3672642370	8.632086	1.583320e+01	1.719716e-04	1.636132e-03
TC1200002525.mm.2	Serpina3g	serine (or cysteine) peptidase inhibitor, clade A, member 3G	-1.027868e+00	-1.7583361406	4.603010	1.582822e+01	1.722559e-04	1.636384e-03
TC0X00003114.mm.2	Capn6	calpain 6	1.225652e+00	1.2297493263	3.206684	1.582712e+01	1.723184e-04	1.636384e-03
TC1400000833.mm.2	Rcbtb1	regulator of chromosome condensation (RCC1) and BTB (POZ) domain containing protein 1	-6.177415e-01	-1.0383926856	6.428333	1.581555e+01	1.729812e-04	1.641153e-03
TC0200001377.mm.2	Lrp4	low density lipoprotein receptor-related protein 4	1.017425e+00	0.9203680378	6.351409	1.578778e+01	1.745828e-04	1.653310e-03
TC1300001453.mm.2	Prl2c2	prolactin family 2, subfamily c, member 2	-3.337081e+00	-3.9993764597	3.995696	1.578772e+01	1.745862e-04	1.653310e-03
TC0X00001555.mm.2	Rragb	Ras-related GTP binding B	1.426302e+00	1.3633734271	4.394673	1.578213e+01	1.749106e-04	1.654849e-03
TC0200001164.mm.2	Ssfa2	sperm specific antigen 2	1.145272e+00	1.4821095834	6.260117	1.573287e+01	1.777992e-04	1.680497e-03
TC1400002146.mm.2	Eef1akmt1	eukaryotic translation elongation factor 1 alpha lysine methyltransferase 1	-6.051533e-01	-1.0106151787	7.079123	1.573031e+01	1.779505e-04	1.680497e-03
TC0X00002701.mm.2	Pja1	praja ring finger 1, E3 ubiquitin protein ligase	-8.989279e-01	-0.9754027332	6.847731	1.568934e+01	1.803966e-04	1.702024e-03
TC1700000765.mm.2	H2-M3	histocompatibility 2, M region locus 3	1.149406e+00	1.2156424691	5.064840	1.568103e+01	1.808970e-04	1.705171e-03
TC0600003342.mm.2	Eps8	epidermal growth factor receptor pathway substrate 8	9.672770e-01	0.8882703428	9.097438	1.564976e+01	1.827952e-04	1.721476e-03
TC0400002531.mm.2	Gba2	glucosidase beta 2	9.930931e-01	1.1103253728	5.701343	1.564464e+01	1.831081e-04	1.722835e-03
TC0600001355.mm.2	Bcl2l13	BCL2-like 13 (apoptosis facilitator)	-7.223831e-01	-0.9607134249	7.275454	1.561661e+01	1.848319e-04	1.737454e-03
TC1100004222.mm.2	Pycr1	pyrroline-5-carboxylate reductase 1	1.179078e+00	1.1697799318	8.225005	1.561059e+01	1.852044e-04	1.739355e-03
TC0900001578.mm.2	Xylb	xylulokinase homolog (H. influenzae)	1.742608e+00	0.5125252069	4.847893	1.557725e+01	1.872837e-04	1.757268e-03
TSUnmapped00000053.mm.2	Sts	steroid sulfatase	-8.598594e-01	-0.8823251205	5.565316	1.556248e+01	1.882130e-04	1.764367e-03
TC1700001482.mm.2	Dact2	dishevelled-binding antagonist of beta-catenin 2	-1.905388e+00	-1.2950453907	4.224091	1.553773e+01	1.897824e-04	1.777449e-03
TC0200003215.mm.2	Vav2	vav 2 oncogene	1.013052e+00	1.1032674796	5.778670	1.553467e+01	1.899776e-04	1.777647e-03
TC0400003680.mm.2	Smpdl3b	sphingomyelin phosphodiesterase, acid-like 3B	-1.407847e+00	-1.0490825895	7.333961	1.552052e+01	1.908821e-04	1.784477e-03
TC0300001871.mm.2	Nudt6	nudix (nucleoside diphosphate linked moiety X)-type motif 6	6.071825e-01	1.9794356171	5.710547	1.551753e+01	1.910740e-04	1.784638e-03
TC0100003258.mm.2	1700025G04Rik	RIKEN cDNA 1700025G04 gene	1.042073e+00	0.9030485161	8.891673	1.542258e+01	1.972795e-04	1.840915e-03
TC1900001361.mm.2	Prkg1	protein kinase, cGMP-dependent, type I	1.656912e+00	1.0937222201	4.378782	1.538693e+01	1.996680e-04	1.861381e-03
TC1700000055.mm.2	Tmem181a	transmembrane protein 181A	9.328895e-01	1.0761953837	7.091360	1.538442e+01	1.998370e-04	1.861381e-03
TC1200002117.mm.2	Tmed8	transmembrane p24 trafficking protein 8	1.398237e+00	1.2703454175	5.491742	1.537503e+01	2.004724e-04	1.865598e-03
TC1300001326.mm.2	Emb	embigin	-1.573099e+00	-0.5203239575	8.058370	1.536843e+01	2.009200e-04	1.868063e-03
TC0200001095.mm.2	Hoxd9	homeobox D9	1.397518e+00	0.9865402940	3.305700	1.534646e+01	2.024186e-04	1.880285e-03
TC1200000760.mm.2	Ttc9	tetratricopeptide repeat domain 9	1.498218e+00	1.0644748160	4.544862	1.534357e+01	2.026170e-04	1.880418e-03
TC0800001531.mm.2	Rhou	ras homolog family member U	-1.318546e+00	-1.0372276797	8.000268	1.533181e+01	2.034247e-04	1.886201e-03
TC0800001320.mm.2	Mtss1l	metastasis suppressor 1-like	1.426244e+00	1.4522002971	7.649577	1.531664e+01	2.044727e-04	1.894200e-03
TC0Y00000005.mm.2	Kdm5d	lysine (K)-specific demethylase 5D	-7.972272e-01	-1.5171811784	2.743726	1.530354e+01	2.053829e-04	1.900908e-03
TC0800002596.mm.2	Rnaseh2a	ribonuclease H2, large subunit	-8.934913e-01	-1.2291519521	7.188242	1.529381e+01	2.060614e-04	1.905462e-03
TC0X00002166.mm.2	Zfp280c	zinc finger protein 280C	-1.015721e+00	-0.7689242300	6.562020	1.528432e+01	2.067260e-04	1.909879e-03
TC1100000056.mm.2	Thoc5	THO complex 5	-8.416810e-01	-1.0257781691	6.924848	1.526142e+01	2.083395e-04	1.923047e-03
TC1900001510.mm.2	Arhgap19	Rho GTPase activating protein 19	-1.458190e+00	-1.5507846471	5.873254	1.524159e+01	2.097482e-04	1.934303e-03
TC0300000227.mm.2	Ndufb5	NADH dehydrogenase (ubiquinone) 1 beta subcomplex, 5	-8.625501e-01	-0.9598998328	8.094184	1.523817e+01	2.099921e-04	1.934805e-03
TC0300000258.mm.2	Atp11b	ATPase, class VI, type 11B	-9.602896e-01	-0.7838271663	6.598654	1.520479e+01	2.123902e-04	1.955138e-03
TC0100000129.mm.2	Paqr8	progestin and adipoQ receptor family member VIII	1.757327e+00	1.2573977689	5.246554	1.519895e+01	2.128131e-04	1.957267e-03
TC0700004363.mm.2	Rgs10	regulator of G-protein signalling 10	9.360433e-01	1.4538079759	6.052130	1.517286e+01	2.147135e-04	1.972970e-03
TC0800001244.mm.2	Pla2g15	phospholipase A2, group XV	-8.907009e-01	-1.1196818115	7.165380	1.516302e+01	2.154351e-04	1.977822e-03
TC0600003003.mm.2	Ankrd26	ankyrin repeat domain 26	-1.053827e+00	-1.1307639954	6.952243	1.514953e+01	2.164291e-04	1.985163e-03
TC1400002100.mm.2	Dhrs1	dehydrogenase/reductase (SDR family) member 1	1.096770e+00	1.1656916190	8.353955	1.512573e+01	2.181951e-04	1.999567e-03
TC1200002158.mm.2	Sel1l	sel-1 suppressor of lin-12-like (C. elegans)	6.902019e-01	1.0765862135	7.546951	1.511836e+01	2.187457e-04	2.002817e-03
TC0900000833.mm.2	Parp16	poly (ADP-ribose) polymerase family, member 16	-1.774638e+00	-0.8868147314	5.007907	1.511338e+01	2.191181e-04	2.004431e-03
TC0500001576.mm.2	Tbl2	transducin (beta)-like 2	6.740754e-01	1.0703724285	7.502057	1.509285e+01	2.206619e-04	2.015646e-03
TC0900001621.mm.2	Vipr1	vasoactive intestinal peptide receptor 1	8.166578e-01	1.3269708214	2.939145	1.509184e+01	2.207387e-04	2.015646e-03
TC0300000831.mm.2	Sprr2k	small proline-rich protein 2K	-1.050345e+00	-1.3564609398	5.504612	1.508551e+01	2.212167e-04	2.018207e-03
TC0700000566.mm.2	Hspb6	heat shock protein, alpha-crystallin-related, B6	9.296068e-01	1.0891024559	8.247348	1.506537e+01	2.227477e-04	2.030362e-03
TC1700000917.mm.2	Ccnd3	cyclin D3	8.047300e-01	0.8952343631	10.050600	1.505684e+01	2.233996e-04	2.034490e-03
TC1100000287.mm.2	Ppp4r3b	protein phosphatase 4 regulatory subunit 3B	-7.528149e-01	-1.0061999640	7.854218	1.504274e+01	2.244821e-04	2.042527e-03
TC0900000816.mm.2	Snapc5	small nuclear RNA activating complex, polypeptide 5	6.657497e-01	1.2654344002	6.347855	1.503342e+01	2.252004e-04	2.045864e-03
TC1200000820.mm.2	D030025P21Rik	RIKEN cDNA D030025P21 gene	-1.366169e+00	-1.5090396655	3.684750	1.503279e+01	2.252493e-04	2.045864e-03
TC1100000021.mm.2	Morc2a	microrchidia 2A	-9.022799e-01	-0.9055512436	6.115883	1.499400e+01	2.282696e-04	2.071455e-03
TC1300002040.mm.2	Gprin1	G protein-regulated inducer of neurite outgrowth 1	-7.089861e-01	-1.5297086552	3.334950	1.498640e+01	2.288660e-04	2.073330e-03
TC1200001397.mm.2	Rhob	ras homolog family member B	8.702870e-01	1.2408076026	8.494468	1.498620e+01	2.288820e-04	2.073330e-03
TC0500000857.mm.2	Areg	amphiregulin	-8.868740e-01	-0.7951505562	2.795914	1.497558e+01	2.297192e-04	2.079071e-03
TC0400003578.mm.2	Zfp362	zinc finger protein 362	1.058249e+00	1.1915185425	7.172740	1.496506e+01	2.305518e-04	2.084760e-03
TC0500002268.mm.2	Wfs1	wolframin ER transmembrane glycoprotein	8.074205e-01	1.0277700325	6.303144	1.496248e+01	2.307572e-04	2.084772e-03
TC0800002512.mm.2	Lsm6	LSM6 homolog, U6 small nuclear RNA and mRNA degradation associated	-8.309891e-01	-0.9920135594	7.627284	1.495538e+01	2.313212e-04	2.088021e-03
TC0200003176.mm.2	Nacc2	nucleus accumbens associated 2, BEN and BTB (POZ) domain containing	1.422221e+00	1.1833324574	6.169187	1.495037e+01	2.317210e-04	2.089784e-03
TC1000002822.mm.2	Ptprq	protein tyrosine phosphatase, receptor type, Q	1.225765e+00	1.7604894773	3.077863	1.492311e+01	2.339069e-04	2.107637e-03
TC0500000248.mm.2	Dpp6	dipeptidylpeptidase 6	-2.812914e+00	-2.6693336745	3.143755	1.491138e+01	2.348551e-04	2.112536e-03
TC0500001779.mm.2	Cdk8	cyclin-dependent kinase 8	1.066220e+00	0.8177040181	8.019390	1.491127e+01	2.348640e-04	2.112536e-03
TC1100002614.mm.2	Sgcd	sarcoglycan, delta (dystrophin-associated glycoprotein)	1.061581e+00	1.3088666490	5.033398	1.490053e+01	2.357352e-04	2.118507e-03
TC1500000785.mm.2	Parvb	parvin, beta	1.159989e+00	0.7769236167	5.991272	1.487561e+01	2.377725e-04	2.134938e-03
TC1000001198.mm.2	Atp2b1	ATPase, Ca++ transporting, plasma membrane 1	7.044136e-01	1.6143238731	6.660859	1.482577e+01	2.419055e-04	2.170141e-03
TC1000000656.mm.2	Rhobtb1	Rho-related BTB domain containing 1	-7.251103e-01	-1.3500464262	5.591547	1.480861e+01	2.433473e-04	2.181160e-03
TC1200001908.mm.2	Dhrs7	dehydrogenase/reductase (SDR family) member 7	1.328826e+00	1.1062194476	6.858097	1.479253e+01	2.447070e-04	2.190902e-03
TC1700002562.mm.2	Prkd3	protein kinase D3	6.826599e-01	1.0299626285	7.316415	1.479070e+01	2.448630e-04	2.190902e-03
TC0600000964.mm.2	Alms1	ALMS1, centrosome and basal body associated	-9.403153e-01	-0.9159202412	6.901526	1.478585e+01	2.452745e-04	2.192664e-03
TC1000001207.mm.2	Dusp6	dual specificity phosphatase 6	8.903071e-01	1.1824664712	7.103928	1.475977e+01	2.475045e-04	2.210666e-03
TC1000000322.mm.2	Lama4	laminin, alpha 4	-1.358189e+00	-0.5148661483	3.834599	1.474738e+01	2.485718e-04	2.218259e-03
TC0800000653.mm.2	Sh3rf1	SH3 domain containing ring finger 1	-8.094325e-01	-0.8957986123	7.253190	1.474428e+01	2.488395e-04	2.218710e-03
TC0500000173.mm.2	Lrrc17	leucine rich repeat containing 17	-1.891858e+00	-2.0422894179	4.465570	1.473742e+01	2.494331e-04	2.222064e-03
TC1300001169.mm.2	Sgtb	small glutamine-rich tetratricopeptide repeat (TPR)-containing, beta	-7.390333e-01	-0.9417688149	6.299078	1.473417e+01	2.497149e-04	2.222637e-03
TC0800000912.mm.2	Rnf150	ring finger protein 150	9.828995e-01	1.4800504192	5.155872	1.468983e+01	2.535977e-04	2.255232e-03
TC1900000067.mm.2	Fosl1	fos-like antigen 1	-1.007247e+00	-1.5987716411	8.331274	1.467334e+01	2.550584e-04	2.266249e-03
TC0600002681.mm.2	Eefsec	eukaryotic elongation factor, selenocysteine-tRNA-specific	-6.541161e-01	-1.0894866131	8.435891	1.465940e+01	2.563006e-04	2.275308e-03
TC0700001913.mm.2	Htra1	HtrA serine peptidase 1	6.614423e-01	0.8998068278	8.508570	1.465115e+01	2.570395e-04	2.279887e-03
TC0400000450.mm.2	Hrct1	histidine rich carboxyl terminus 1	-9.841682e-01	-0.7834791633	5.684727	1.464753e+01	2.573640e-04	2.280786e-03
TC0400001646.mm.2	Rsrp1	arginine/serine rich protein 1	1.164964e+00	1.0205578423	8.306654	1.464009e+01	2.580337e-04	2.284739e-03
TC0100001999.mm.2	Stau2	staufen (RNA binding protein) homolog 2 (Drosophila)	9.736176e-01	0.9956107961	5.841234	1.461720e+01	2.601039e-04	2.301075e-03
TC1000000845.mm.2	Efna2	ephrin A2	9.013337e-01	1.4948717605	4.522641	1.461431e+01	2.603674e-04	2.301414e-03
TC0600001250.mm.2	Jagn1	jagunal homolog 1	-8.581860e-01	-1.1040599504	8.308421	1.456976e+01	2.644563e-04	2.335535e-03
TC1900001527.mm.2	Loxl4	lysyl oxidase-like 4	7.747823e-01	0.9836779360	8.387118	1.456012e+01	2.653502e-04	2.341406e-03
TC0200004465.mm.2	Lrrc57	leucine rich repeat containing 57	8.332177e-01	0.9665796506	6.725770	1.454361e+01	2.668894e-04	2.352956e-03
TC1100000535.mm.2	Tbc1d9b	TBC1 domain family, member 9B	-9.072228e-01	-0.8487099469	8.065402	1.452199e+01	2.689207e-04	2.368820e-03
TC1300001033.mm.2	Dhfr	dihydrofolate reductase	-1.804158e+00	-1.1206002203	8.233387	1.448088e+01	2.728316e-04	2.401200e-03
TC1000000789.mm.2	Ilvbl	ilvB (bacterial acetolactate synthase)-like	1.299579e+00	1.7137029115	4.959476	1.447771e+01	2.731366e-04	2.401815e-03
TC0900001050.mm.2	Gm10639	predicted gene 10639	-2.070733e+00	-1.2887409802	3.008433	1.446580e+01	2.742824e-04	2.409818e-03
TC0500000841.mm.2	Cxcl5	chemokine (C-X-C motif) ligand 5	-1.583962e+00	-1.1276339837	3.688583	1.445916e+01	2.749235e-04	2.413375e-03
TC0100001877.mm.2	Plxna2	plexin A2	1.332696e+00	0.9229185270	7.689478	1.445672e+01	2.751600e-04	2.413377e-03
TC0100000439.mm.2	Cflar	CASP8 and FADD-like apoptosis regulator	9.570087e-01	0.7478610243	7.436645	1.444099e+01	2.766879e-04	2.424697e-03
TC0200004133.mm.2	Creb3l1	cAMP responsive element binding protein 3-like 1	9.806738e-01	1.0771191941	9.302371	1.443638e+01	2.771372e-04	2.426554e-03
TC1100002416.mm.2	Cfap36	cilia and flagella associated protein 36	-8.303337e-01	-0.9579564269	6.182932	1.439865e+01	2.808487e-04	2.456945e-03
TC0700004666.mm.2	Fgfr2	fibroblast growth factor receptor 2	-1.044841e+00	-1.4014263043	6.422868	1.438525e+01	2.821792e-04	2.466473e-03
TC0200003302.mm.2	1110008P14Rik	RIKEN cDNA 1110008P14 gene	1.338387e+00	0.7482831013	7.655354	1.438087e+01	2.826167e-04	2.468186e-03
TC1100002740.mm.2	Rad50	RAD50 double strand break repair protein	-7.493488e-01	-0.8869562513	8.601372	1.437731e+01	2.829719e-04	2.469177e-03
TC1200000718.mm.2	Rdh12	retinol dehydrogenase 12	1.085509e+00	1.2939279486	4.133567	1.437129e+01	2.835743e-04	2.472323e-03
TC1800001366.mm.2	Aldh7a1	aldehyde dehydrogenase family 7, member A1	-5.098835e-01	-1.2078789912	7.619542	1.436334e+01	2.843715e-04	2.477160e-03
TC1100000081.mm.2	Aebp1	AE binding protein 1	-1.002363e+00	-0.7135154302	10.925565	1.435766e+01	2.849428e-04	2.478861e-03
TC0700001991.mm.2	Inpp5a	inositol polyphosphate-5-phosphatase A	7.166310e-01	1.1585797323	7.362616	1.435658e+01	2.850520e-04	2.478861e-03
TC0700003512.mm.2	St8sia2	ST8 alpha-N-acetyl-neuraminide alpha-2,8-sialyltransferase 2	-1.497201e+00	-0.5620963222	2.864066	1.434993e+01	2.857230e-04	2.482583e-03
TC0100002278.mm.2	Col5a2	collagen, type V, alpha 2	7.819494e-01	1.2343086733	8.720489	1.434408e+01	2.863151e-04	2.485614e-03
TC0200000585.mm.2	Fam102a	family with sequence similarity 102, member A	1.354350e+00	0.7205717960	6.012075	1.432569e+01	2.881835e-04	2.499711e-03
TC0500002651.mm.2	Igfbp7	insulin-like growth factor binding protein 7	9.567961e-01	0.8610467352	10.410161	1.431944e+01	2.888226e-04	2.503129e-03
TC1400001314.mm.2	Ipo5	importin 5	-1.049234e+00	-1.0198232450	9.607890	1.429489e+01	2.913453e-04	2.522853e-03
TC1800001197.mm.2	Cd14	CD14 antigen	-1.527307e+00	-0.9947903138	5.972199	1.428843e+01	2.920130e-04	2.526493e-03
TC1500001953.mm.2	Cyp2d13	cytochrome P450, family 2, subfamily d, polypeptide 13	-2.551770e-01	1.2712520708	5.259653	1.427518e+01	2.933882e-04	2.536244e-03
TC0400003490.mm.2	Akirin1	akirin 1	3.883501e-01	1.5741890280	6.021129	1.427248e+01	2.936701e-04	2.536535e-03
TC0800001085.mm.2	Gnao1	guanine nucleotide binding protein, alpha O	-8.101734e-01	-0.8859390619	9.975108	1.426339e+01	2.946186e-04	2.542579e-03
TC0400003773.mm.2	Pnrc2	proline-rich nuclear receptor coactivator 2	9.953431e-01	1.0699781782	8.239232	1.423307e+01	2.978086e-04	2.567940e-03
TC0200003830.mm.2	Pde1a	phosphodiesterase 1A, calmodulin-dependent	-1.249836e+00	-1.1392251297	2.587384	1.421553e+01	2.996720e-04	2.581828e-03
TC0700001919.mm.2	Pstk	phosphoseryl-tRNA kinase	-1.258530e+00	-0.6059941374	4.542985	1.416212e+01	3.054281e-04	2.629203e-03
TC0900001786.mm.2	Cep295	centrosomal protein 295	-2.585471e-01	1.3107286867	5.693431	1.415537e+01	3.061637e-04	2.633317e-03
TC1300001020.mm.2	Ssbp2	single-stranded DNA binding protein 2	-1.253340e+00	-1.2176115025	6.920628	1.415126e+01	3.066136e-04	2.634968e-03
TC1200002398.mm.2	Ankrd9	ankyrin repeat domain 9	1.625148e+00	0.6816081003	4.760583	1.413462e+01	3.084399e-04	2.648155e-03
TC0600002248.mm.2	Dfna5	deafness, autosomal dominant 5 (human)	-8.330652e-01	-1.0350560206	6.521434	1.413256e+01	3.086663e-04	2.648155e-03
TC0800001116.mm.2	Arl2bp	ADP-ribosylation factor-like 2 binding protein	-8.532117e-01	-0.8820012847	8.397077	1.412381e+01	3.096327e-04	2.654217e-03
TC0700001192.mm.2	Mex3b	mex3 RNA binding family member B	1.177122e+00	0.4568833026	7.387529	1.411776e+01	3.103026e-04	2.657730e-03
TC0700002175.mm.2	Isoc2b	isochorismatase domain containing 2b	-6.325760e-01	1.2787524265	4.047242	1.411029e+01	3.111322e-04	2.662603e-03
TC1400002864.mm.2	Tm9sf1	transmembrane 9 superfamily member 1	9.153520e-01	0.6736972121	10.204410	1.406026e+01	3.167532e-04	2.708439e-03
TC0200005466.mm.2	Lrrc8a	leucine rich repeat containing 8A	7.049817e-01	1.0756121202	7.640079	1.403464e+01	3.196758e-04	2.731143e-03
TC0400004014.mm.2	Fbxo6	F-box protein 6	-5.636957e-01	-1.3226288265	6.789169	1.400924e+01	3.226024e-04	2.753844e-03
TC1300001066.mm.2	Tbca	tubulin cofactor A	-8.627355e-01	-0.7401001457	8.901095	1.398166e+01	3.258154e-04	2.778949e-03
TC0600001424.mm.2	C1rb	complement component 1, r subcomponent B	-8.465645e-01	-1.2293178518	7.162341	1.391381e+01	3.338750e-04	2.843089e-03
TC0100000244.mm.2	Cnnm4	cyclin M4	2.305104e-01	1.3905818179	5.193117	1.391214e+01	3.340762e-04	2.843089e-03
TC1100001841.mm.2	Map2k6	mitogen-activated protein kinase kinase 6	-5.579947e-01	-1.4464133069	5.546853	1.391136e+01	3.341700e-04	2.843089e-03
TC0600003039.mm.2	Ccdc77	coiled-coil domain containing 77	-2.382055e-01	-1.0901052635	5.543841	1.390190e+01	3.353126e-04	2.850436e-03
TC1100000601.mm.2	Aff4	AF4/FMR2 family, member 4	-9.544352e-01	-0.8511580561	9.343121	1.389717e+01	3.358854e-04	2.852932e-03
TC1700001289.mm.2	Prkce	protein kinase C, epsilon	8.973101e-01	0.9783833359	5.841165	1.388812e+01	3.369844e-04	2.859890e-03
TC0200004245.mm.2	Tcp11l1	t-complex 11 like 1	-6.239257e-01	-1.3209381393	4.886960	1.386087e+01	3.403191e-04	2.885793e-03
TC0200002872.mm.2	Optn	optineurin	8.827874e-01	1.6772832118	5.605999	1.384359e+01	3.424528e-04	2.901478e-03
TC1100000161.mm.2	Egfr	epidermal growth factor receptor	-1.170112e+00	-1.2267085134	6.877714	1.382218e+01	3.451173e-04	2.921631e-03
TC0800001566.mm.2	Ntpcr	nucleoside-triphosphatase, cancer-related	-1.423303e+00	-0.3997701841	6.787108	1.381477e+01	3.460446e-04	2.924768e-03
TC0X00001541.mm.2	Kdm5c	lysine (K)-specific demethylase 5C	8.301223e-01	0.8209719567	8.680055	1.381465e+01	3.460604e-04	2.924768e-03
TC1100004123.mm.2	Cygb	cytoglobin	-1.937168e+00	-0.3529225333	4.450343	1.379876e+01	3.480582e-04	2.939222e-03
TC1100000537.mm.2	Mrnip	MRN complex interacting protein	-1.094028e+00	-0.6199406006	6.459971	1.378040e+01	3.503852e-04	2.956429e-03
TC1100001643.mm.2	Tubg2	tubulin, gamma 2	-1.216565e+00	-1.1959086933	5.275927	1.377533e+01	3.510307e-04	2.959432e-03
TC0500001912.mm.2	Steap2	six transmembrane epithelial antigen of prostate 2	-1.117810e+00	-0.5908490509	9.829964	1.375818e+01	3.532228e-04	2.975458e-03
TC0800001058.mm.2	Fto	fat mass and obesity associated	-8.688684e-01	-0.9633665354	7.283229	1.371639e+01	3.586311e-04	3.018528e-03
TC0200003884.mm.2	Rtn4rl2	reticulon 4 receptor-like 2	-5.752269e-01	-1.2581264210	5.972733	1.370938e+01	3.595475e-04	3.023750e-03
TC0700002078.mm.2	Lsp1	lymphocyte specific 1	-7.404393e-01	-0.9494419493	6.464212	1.370663e+01	3.599075e-04	3.024289e-03
TC0400002799.mm.2	Akna	AT-hook transcription factor	1.113704e+00	1.1080647810	5.618085	1.369149e+01	3.618988e-04	3.036158e-03
TC0400001581.mm.2	Taf12	TATA-box binding protein associated factor 12	9.487449e-01	0.6724265127	7.741904	1.369137e+01	3.619144e-04	3.036158e-03
TC1400001896.mm.2	Txndc16	thioredoxin domain containing 16	9.221897e-01	1.4180483715	4.739549	1.367847e+01	3.636205e-04	3.047969e-03
TC1100002549.mm.2	Hmmr	hyaluronan mediated motility receptor (RHAMM)	-1.400809e+00	-0.7069295589	6.844775	1.367486e+01	3.640992e-04	3.048527e-03
TC0100003739.mm.2	Marc2	mitochondrial amidoxime reducing component 2	-6.016971e-01	-1.2540598677	7.385893	1.367347e+01	3.642838e-04	3.048527e-03
TC0900001834.mm.2	Zfp560	zinc finger protein 560	8.869305e-01	1.1028438372	4.812664	1.362632e+01	3.706085e-04	3.097760e-03
TC1400001958.mm.2	Exoc5	exocyst complex component 5	1.094324e+00	0.6268315933	7.934997	1.362391e+01	3.709351e-04	3.097760e-03
TC0700004303.mm.2	Tmem219	transmembrane protein 219	-6.522469e-01	-0.9596723348	5.490037	1.362287e+01	3.710764e-04	3.097760e-03
TC1600001135.mm.2	Nmral1	NmrA-like family domain containing 1	-1.586066e+00	-0.9588957188	5.014115	1.361316e+01	3.723969e-04	3.103897e-03
TC1400001994.mm.2	Tmem55b	transmembrane protein 55b	9.596544e-01	0.5925361497	7.801612	1.361261e+01	3.724712e-04	3.103897e-03
TC0200001886.mm.2	Eid1	EP300 interacting inhibitor of differentiation 1	1.094506e+00	0.9893246774	8.132793	1.361077e+01	3.727228e-04	3.103897e-03
TC1100002288.mm.2	Actr2	ARP2 actin-related protein 2	-6.400572e-01	-0.8529533065	9.768557	1.358860e+01	3.757579e-04	3.126624e-03
TC0400001678.mm.2	E2f2	E2F transcription factor 2	-9.972310e-01	-0.7920791681	4.339258	1.358113e+01	3.767885e-04	3.132648e-03
TC1200001527.mm.2	9030624G23Rik	RIKEN cDNA 9030624G23 gene	9.363577e-01	1.2606231701	6.814394	1.357577e+01	3.775286e-04	3.136250e-03
TC1900000409.mm.2	Smarca2	SWI/SNF related, matrix associated, actin dependent regulator of chromatin, subfamily a, member 2	8.943577e-01	1.1349225649	8.514327	1.355215e+01	3.808114e-04	3.160951e-03
TC0600001281.mm.2	Tsen2	tRNA splicing endonuclease subunit 2	-1.107608e+00	-0.8136565558	4.569347	1.354076e+01	3.824064e-04	3.171614e-03
TC0900003220.mm.2	Cmc1	COX assembly mitochondrial protein 1	-8.404663e-01	-0.9648049979	6.839329	1.351457e+01	3.861012e-04	3.199661e-03
TC0400002120.mm.2	Tmem68	transmembrane protein 68	7.926917e-01	1.8281447497	5.109389	1.350920e+01	3.868645e-04	3.203388e-03
TC1100002121.mm.2	Nf2	neurofibromin 2	-7.460022e-01	-0.9583755422	7.244533	1.350206e+01	3.878807e-04	3.209202e-03
TC0200001096.mm.2	Hoxd8	homeobox D8	6.682410e-01	1.3220170190	5.556283	1.349180e+01	3.893473e-04	3.218731e-03
TC0600003602.mm.2	Eif4e3	eukaryotic translation initiation factor 4E member 3	-1.477795e+00	-0.5522222483	3.711407	1.346556e+01	3.931243e-04	3.247300e-03
TC0500003271.mm.2	Scarb1	scavenger receptor class B, member 1	-5.746372e-01	-0.9804796739	8.517091	1.346339e+01	3.934388e-04	3.247300e-03
TC1400002798.mm.2	Mettl17	methyltransferase like 17	1.317412e+00	0.4972244737	6.597135	1.345915e+01	3.940537e-04	3.249750e-03
TC0900000208.mm.2	Plppr2	phospholipid phosphatase related 2	-7.804277e-01	-1.1014064345	6.623659	1.345556e+01	3.945751e-04	3.251426e-03
TC0400001453.mm.2	Stk40	serine/threonine kinase 40	9.863246e-01	1.0921362451	6.285097	1.345077e+01	3.952730e-04	3.254552e-03
TC0400003341.mm.2	Tmem69	transmembrane protein 69	1.395279e+00	0.6567082838	4.631653	1.344820e+01	3.956477e-04	3.255014e-03
TC0200001809.mm.2	Map1a	microtubule-associated protein 1 A	1.093536e+00	0.6850576370	6.744425	1.343790e+01	3.971527e-04	3.264768e-03
TC1100002297.mm.2	Cep68	centrosomal protein 68	-9.287251e-01	-0.8024744876	6.336599	1.342401e+01	3.991924e-04	3.278897e-03
TC1100000674.mm.2	Larp1	La ribonucleoprotein domain family, member 1	-9.023351e-01	-1.0521228323	9.934786	1.341417e+01	4.006445e-04	3.288181e-03
TC0500001006.mm.2	Ptpn13	protein tyrosine phosphatase, non-receptor type 13	1.245989e+00	1.2452844565	7.254404	1.340005e+01	4.027397e-04	3.302724e-03
TC1400001346.mm.2	Itgbl1	integrin, beta-like 1	1.480348e+00	0.6463456284	3.001292	1.338050e+01	4.056603e-04	3.324007e-03
TC0X00000974.mm.2	Nono	non-POU-domain-containing, octamer binding protein	-6.955583e-01	-0.7800351759	9.367681	1.337153e+01	4.070074e-04	3.332373e-03
TC0800002808.mm.2	Fam96b	family with sequence similarity 96, member B	-7.224556e-01	-0.8846568922	8.400555	1.336894e+01	4.073972e-04	3.332894e-03
TC0900000725.mm.2	Stra6	stimulated by retinoic acid gene 6	-1.313168e+00	-1.4533691899	5.213680	1.336501e+01	4.079911e-04	3.335083e-03
TC0900000197.mm.2	Dnm2	dynamin 2	8.400231e-01	0.8352956916	9.789796	1.332273e+01	4.144290e-04	3.385000e-03
TC1300001722.mm.2	Sox4	SRY (sex determining region Y)-box 4	2.439544e-02	-1.4264473302	8.987188	1.331671e+01	4.153562e-04	3.389864e-03
TC0500002302.mm.2	Rab28	RAB28, member RAS oncogene family	9.486751e-01	1.5906249631	8.028809	1.329518e+01	4.186865e-04	3.414317e-03
TC1400001321.mm.2	Ubac2	ubiquitin associated domain containing 2	-6.873000e-01	-1.2104993947	6.997988	1.329199e+01	4.191834e-04	3.415643e-03
TC0400001190.mm.2	Spata6	spermatogenesis associated 6	4.703279e-01	1.4884385195	6.330924	1.328967e+01	4.195438e-04	3.415855e-03
TC1700001602.mm.2	Paqr4	progestin and adipoQ receptor family member IV	1.057494e+00	0.8380920478	6.318962	1.328604e+01	4.201112e-04	3.417752e-03
TC0400003756.mm.2	Clic4	chloride intracellular channel 4 (mitochondrial)	8.266291e-01	1.2469483024	9.720677	1.326949e+01	4.227020e-04	3.436093e-03
TC1400000096.mm.2	Ptprg	protein tyrosine phosphatase, receptor type, G	6.290920e-01	1.0723331213	7.585461	1.326403e+01	4.235598e-04	3.440329e-03
TC0500003048.mm.2	Tmem119	transmembrane protein 119	7.305043e-01	1.3256570281	8.106959	1.324271e+01	4.269330e-04	3.461688e-03
TC0600001741.mm.2	Rep15	RAB15 effector protein	-1.180629e+00	-1.0909184804	4.785979	1.324164e+01	4.271022e-04	3.461688e-03
TC0600001313.mm.2	Cxcl12	chemokine (C-X-C motif) ligand 12	7.064204e-01	0.9692187193	11.453909	1.324099e+01	4.272058e-04	3.461688e-03
TC1700000564.mm.2	Cyp4f16	cytochrome P450, family 4, subfamily f, polypeptide 16	1.049219e+00	1.6925539563	5.721834	1.322823e+01	4.292412e-04	3.475425e-03
TC1200001450.mm.2	Trib2	tribbles pseudokinase 2	1.481501e+00	1.1749446931	6.458372	1.318985e+01	4.354254e-04	3.522705e-03
TC1100000028.mm.2	Pes1	pescadillo ribosomal biogenesis factor 1	-9.718346e-01	-1.0012863057	9.733653	1.318481e+01	4.362452e-04	3.524473e-03
TC0900000660.mm.2	Dnaja4	DnaJ heat shock protein family (Hsp40) member A4	9.418400e-01	1.0355845124	6.899544	1.318426e+01	4.363337e-04	3.524473e-03
TC0800001133.mm.2	Mmp15	matrix metallopeptidase 15	-8.187820e-01	-1.5134585274	4.379464	1.318100e+01	4.368662e-04	3.525986e-03
TC0400004058.mm.2	H6pd	hexose-6-phosphate dehydrogenase (glucose 1-dehydrogenase)	-8.094304e-01	-0.7073156464	6.934231	1.317540e+01	4.377792e-04	3.528591e-03
TC0400002403.mm.2	3110043O21Rik	RIKEN cDNA 3110043O21 gene	8.915743e-01	1.1799314222	4.801270	1.317479e+01	4.378795e-04	3.528591e-03
TC0300002357.mm.2	Il6ra	interleukin 6 receptor, alpha	-1.133160e+00	-0.8058510016	4.952429	1.311533e+01	4.477227e-04	3.605067e-03
TC0600000007.mm.2	Gng11	guanine nucleotide binding protein (G protein), gamma 11	-1.331410e+00	-1.0959985171	3.500623	1.309578e+01	4.510145e-04	3.628714e-03
TC0500001026.mm.2	Pkd2	polycystic kidney disease 2	6.127436e-01	0.9259955586	9.981985	1.309293e+01	4.514957e-04	3.629727e-03
TC1200001971.mm.2	Atp6v1d	ATPase, H+ transporting, lysosomal V1 subunit D	1.021610e+00	0.6944594948	7.370034	1.308452e+01	4.529214e-04	3.638326e-03
TC0900001921.mm.2	Dpy19l1	dpy-19-like 1 (C. elegans)	7.772000e-01	1.0099560808	6.042447	1.307627e+01	4.543251e-04	3.646735e-03
TC0500001451.mm.2	Atp6v0a2	ATPase, H+ transporting, lysosomal V0 subunit A2	6.911005e-01	1.3305653841	7.469844	1.306817e+01	4.557082e-04	3.654088e-03
TC0900001365.mm.2	Cish	cytokine inducible SH2-containing protein	-1.589042e+00	-2.1764983862	5.255591	1.306672e+01	4.559563e-04	3.654088e-03
TC0700001116.mm.2	Isg20	interferon-stimulated protein	-1.013651e+00	-0.7534633126	7.284926	1.305985e+01	4.571337e-04	3.660652e-03
TC0200004159.mm.2	Cd82	CD82 antigen	-9.765836e-01	-1.3717805599	8.922119	1.305488e+01	4.579877e-04	3.664619e-03
TC0700002873.mm.2	Uri1	URI1, prefoldin-like chaperone	-6.169756e-01	-0.9516787175	8.150782	1.304802e+01	4.591694e-04	3.671200e-03
TC0300003087.mm.2	Cyr61	cysteine rich protein 61	-8.740889e-01	-0.8330602377	11.803079	1.303656e+01	4.611496e-04	3.684149e-03
TC0800001632.mm.2	Ctxn1	cortexin 1	-5.413688e-01	-1.1905572020	7.323685	1.302746e+01	4.627306e-04	3.693892e-03
TC0900002767.mm.2	Elovl4	elongation of very long chain fatty acids (FEN1/Elo2, SUR4/Elo3, yeast)-like 4	1.332178e+00	1.0056494570	4.340961	1.301922e+01	4.641655e-04	3.702454e-03
TC1400002740.mm.2	Dock9	dedicator of cytokinesis 9	-1.042346e+00	-1.5577628306	5.380632	1.301267e+01	4.653109e-04	3.708695e-03
TC0400001519.mm.2	Zbtb8os	zinc finger and BTB domain containing 8 opposite strand	1.070897e+00	0.8837824123	6.050578	1.300767e+01	4.661869e-04	3.712780e-03
TC0300002344.mm.2	Efna1	ephrin A1	6.954409e-01	0.9197049612	5.952573	1.296086e+01	4.744819e-04	3.775900e-03
TC1100000668.mm.2	Sap30l	SAP30-like	-7.468869e-01	-0.9119397797	7.436011	1.294272e+01	4.777421e-04	3.798886e-03
TC1400001920.mm.2	Cnih1	cornichon family AMPA receptor auxiliary protein 1	5.886752e-01	0.9053993582	9.973464	1.293389e+01	4.793365e-04	3.808601e-03
TC0800000453.mm.2	AI429214	expressed sequence AI429214	-1.824080e+00	-1.2998484844	3.045769	1.291330e+01	4.830812e-04	3.835372e-03
TC1000000265.mm.2	Echdc1	enoyl Coenzyme A hydratase domain containing 1	-5.701592e-01	-1.1506381920	7.431615	1.290967e+01	4.837446e-04	3.837657e-03
TC0200002844.mm.2	Rpp38	ribonuclease P/MRP 38 subunit	-1.015982e+00	-0.7413365106	6.059090	1.290449e+01	4.846923e-04	3.839922e-03
TC1100001448.mm.2	Col1a1	collagen, type I, alpha 1	7.302283e-01	0.9081588274	11.744876	1.290401e+01	4.847817e-04	3.839922e-03
TC1000002042.mm.2	Gtf3c6	general transcription factor IIIC, polypeptide 6, alpha	-8.137791e-01	-0.6135813732	8.373251	1.289587e+01	4.862760e-04	3.848774e-03
TC0400000149.mm.2	Mmp16	matrix metallopeptidase 16	-7.950039e-01	-1.0847572573	5.767150	1.287426e+01	4.902700e-04	3.877383e-03
TC1000000829.mm.2	Arid3a	AT rich interactive domain 3A (BRIGHT-like)	-9.209571e-01	-0.8557289868	6.205240	1.285091e+01	4.946284e-04	3.908827e-03
TC0X00003431.mm.2	Naa10	N(alpha)-acetyltransferase 10, NatA catalytic subunit	-9.035097e-01	-0.9061831111	8.013674	1.284189e+01	4.963230e-04	3.919188e-03
TC1500000045.mm.2	Lifr	leukemia inhibitory factor receptor	-9.880998e-01	-1.0117195841	8.441969	1.283749e+01	4.971520e-04	3.922702e-03
TC0700003769.mm.2	Aqp11	aquaporin 11	1.400305e+00	0.7009336641	3.597526	1.282906e+01	4.987459e-04	3.932242e-03
TC1000001807.mm.2	Hebp2	heme binding protein 2	1.054639e+00	0.9635913003	4.409155	1.282271e+01	4.999508e-04	3.938703e-03
TC0700003714.mm.2	Prss23	protease, serine 23	1.090496e+00	0.8734531454	9.208314	1.278353e+01	5.074506e-04	3.994708e-03
TC0100000097.mm.2	Rdh10	retinol dehydrogenase 10 (all-trans)	7.502346e-01	2.3997061262	5.615334	1.275468e+01	5.130547e-04	4.032617e-03
TC0400000902.mm.2	Gm13287	predicted gene 13287	1.162124e+00	0.4358211318	4.919377	1.275468e+01	5.130557e-04	4.032617e-03
TC0600002607.mm.2	Sfxn5	sideroflexin 5	-6.102213e-01	-1.1397840300	5.573100	1.274856e+01	5.142526e-04	4.036830e-03
TC0300001306.mm.2	Elovl6	ELOVL family member 6, elongation of long chain fatty acids (yeast)	-9.915972e-01	-0.9553784464	8.158511	1.274598e+01	5.147584e-04	4.036830e-03
TC1100002131.mm.2	Kremen1	kringle containing transmembrane protein 1	-8.433732e-01	-0.9802971375	7.104746	1.274578e+01	5.147974e-04	4.036830e-03
TC1600001805.mm.2	Crybg3	beta-gamma crystallin domain containing 3	-6.811800e-02	1.6974025838	4.442436	1.274387e+01	5.151719e-04	4.036830e-03
TC1100004124.mm.2	St6galnac2	ST6 (alpha-N-acetyl-neuraminyl-2,3-beta-galactosyl-1,3)-N-acetylgalactosaminide alpha-2,6-sialyltransferase 2	7.942414e-01	0.9176283113	4.352726	1.273355e+01	5.172031e-04	4.049641e-03
TC1100001952.mm.2	Sec14l1	SEC14-like lipid binding 1	6.499521e-01	0.8220631887	7.027324	1.271052e+01	5.217683e-04	4.082258e-03
TC0800001863.mm.2	Ckap2	cytoskeleton associated protein 2	-8.903728e-01	-1.2954402605	7.922432	1.270292e+01	5.232854e-04	4.090994e-03
TC1400002735.mm.2	Stk24	serine/threonine kinase 24	-7.975105e-01	-1.0079538268	8.511936	1.269321e+01	5.252298e-04	4.103057e-03
TC0200001770.mm.2	Chac1	ChaC, cation transport regulator 1	1.098614e+00	1.0647031491	8.304668	1.269014e+01	5.258464e-04	4.104736e-03
TC1100000094.mm.2	Zmiz2	zinc finger, MIZ-type containing 2	-7.484547e-01	-0.9887145857	7.150339	1.267114e+01	5.296810e-04	4.131512e-03
TC1000001138.mm.2	Ntn4	netrin 4	1.200936e+00	1.1444557454	6.571404	1.265356e+01	5.332558e-04	4.156223e-03
TC0800000704.mm.2	Ints10	integrator complex subunit 10	-9.942599e-01	-0.8635625399	7.852173	1.263927e+01	5.361828e-04	4.175851e-03
TC0700004431.mm.2	Adam12	a disintegrin and metallopeptidase domain 12 (meltrin alpha)	-1.251173e+00	-1.3535919934	4.229207	1.262373e+01	5.393839e-04	4.197582e-03
TC1100001634.mm.2	Atp6v0a1	ATPase, H+ transporting, lysosomal V0 subunit A1	-1.082775e+00	-0.9073632084	9.108409	1.261528e+01	5.411351e-04	4.205613e-03
TC1400000324.mm.2	Tnnc1	troponin C, cardiac/slow skeletal	9.111688e-01	1.0751309140	4.440382	1.261478e+01	5.412390e-04	4.205613e-03
TC0500001751.mm.2	Bri3	brain protein I3	7.016074e-01	0.9941770860	8.667384	1.260668e+01	5.429228e-04	4.215491e-03
TC1100001688.mm.2	Grn	granulin	1.075152e+00	1.2168905785	9.962257	1.259361e+01	5.456539e-04	4.230503e-03
TC0500003027.mm.2	2900026A02Rik	RIKEN cDNA 2900026A02 gene	1.043670e+00	1.1950539833	6.778527	1.259347e+01	5.456843e-04	4.230503e-03
TC0200001959.mm.2	Sirpa	signal-regulatory protein alpha	7.997911e-01	1.0065475863	7.474025	1.258617e+01	5.472150e-04	4.239153e-03
TC0200001982.mm.2	Vps16	VSP16 CORVET/HOPS core subunit	8.344667e-01	0.9614679707	7.303337	1.257758e+01	5.490241e-04	4.249945e-03
TC1100000085.mm.2	Ykt6	YKT6 v-SNARE homolog (S. cerevisiae)	-6.761883e-01	-0.9015094483	8.535015	1.257342e+01	5.499027e-04	4.253524e-03
TC0700002002.mm.2	Paox	polyamine oxidase (exo-N4-amino)	-9.127195e-01	-1.4283640858	3.966765	1.256693e+01	5.512769e-04	4.260928e-03
TC0800002706.mm.2	Ces1g	carboxylesterase 1G	-1.803940e+00	-0.8928706272	3.049887	1.255599e+01	5.536006e-04	4.275654e-03
TC1500002038.mm.2	Mapk12	mitogen-activated protein kinase 12	1.366242e+00	0.3822681433	5.766915	1.254410e+01	5.561399e-04	4.292022e-03
TC0800002290.mm.2	Clcn3	chloride channel, voltage-sensitive 3	-1.687408e+00	-1.0088499146	5.483907	1.252892e+01	5.594006e-04	4.313928e-03
TC1800001005.mm.2	Zfp521	zinc finger protein 521	8.399642e-01	1.2493328705	8.583595	1.252618e+01	5.599903e-04	4.315219e-03
TC0400004191.mm.2	Slc6a9	solute carrier family 6 (neurotransmitter transporter, glycine), member 9	1.523826e+00	0.9799485963	10.173479	1.251503e+01	5.624022e-04	4.326366e-03
TC1300000972.mm.2	Mef2c	myocyte enhancer factor 2C	9.825819e-01	0.9602287644	4.463393	1.251340e+01	5.627545e-04	4.326366e-03
TC1100004171.mm.2	Cbx8	chromobox 8	-7.750084e-01	-0.9301526811	5.082017	1.251231e+01	5.629918e-04	4.326366e-03
TC0X00002450.mm.2	Lage3	L antigen family, member 3	-6.779235e-01	-1.2689211308	6.649456	1.251167e+01	5.631304e-04	4.326366e-03
TC1200000183.mm.2	Iah1	isoamyl acetate-hydrolyzing esterase 1 homolog	1.027532e+00	0.6573608654	6.567965	1.249907e+01	5.658730e-04	4.344170e-03
TC1900001729.mm.2	Shtn1	shootin 1	-9.314041e-01	-1.2260231740	2.773076	1.249277e+01	5.672507e-04	4.351477e-03
TC0300001247.mm.2	Bcar3	breast cancer anti-estrogen resistance 3	-1.220384e+00	-0.9331791730	3.956979	1.248862e+01	5.681607e-04	4.355188e-03
TC1000003052.mm.2	Srgap1	SLIT-ROBO Rho GTPase activating protein 1	1.697575e+00	0.8804726469	5.877564	1.247226e+01	5.717595e-04	4.374373e-03
TC0400000580.mm.2	Slc44a1	solute carrier family 44, member 1	1.276577e+00	1.8879709494	7.809380	1.247196e+01	5.718262e-04	4.374373e-03
TC0400000426.mm.2	Dnajb5	DnaJ heat shock protein family (Hsp40) member B5	9.976027e-01	1.2714607026	4.831248	1.247141e+01	5.719477e-04	4.374373e-03
TC0400001327.mm.2	Svbp	small vasohibin binding protein	1.043147e+00	0.6356825203	6.458322	1.244755e+01	5.772469e-04	4.405889e-03
TC1000001301.mm.2	Phlda1	pleckstrin homology like domain, family A, member 1	-8.672553e-01	-1.1371625510	7.123987	1.244710e+01	5.773465e-04	4.405889e-03
TC0500003028.mm.2	Sgsm1	small G protein signaling modulator 1	-1.360111e+00	-0.7462138454	3.711315	1.244703e+01	5.773621e-04	4.405889e-03
TC0400003337.mm.2	Mast2	microtubule associated serine/threonine kinase 2	9.457961e-01	0.8375237591	7.828895	1.244271e+01	5.783284e-04	4.409970e-03
TC1900001519.mm.2	Morn4	MORN repeat containing 4	6.990723e-01	1.2372557657	6.826422	1.243364e+01	5.803619e-04	4.422176e-03
TC1100002642.mm.2	Gm5431	predicted gene 5431	1.329055e+00	1.2424882836	4.349130	1.242818e+01	5.815885e-04	4.426170e-03
TC1200001331.mm.2	Sp8	trans-acting transcription factor 8	1.103929e+00	0.9051705722	4.484656	1.242745e+01	5.817525e-04	4.426170e-03
TC0600000038.mm.2	Dlx6	distal-less homeobox 6	1.386780e+00	1.2720756576	4.483265	1.242350e+01	5.826437e-04	4.429653e-03
TC0200002589.mm.2	Snai1	snail family zinc finger 1	1.006948e+00	0.8905508756	6.436707	1.241778e+01	5.839351e-04	4.436170e-03
TC0400001387.mm.2	Trit1	tRNA isopentenyltransferase 1	5.553001e-01	1.6640837029	5.438123	1.241187e+01	5.852742e-04	4.443040e-03
TC0400003695.mm.2	Tmem222	transmembrane protein 222	7.212538e-01	0.8914585890	7.398483	1.240536e+01	5.867520e-04	4.445164e-03
TC0400002479.mm.2	Sigmar1	sigma non-opioid intracellular receptor 1	8.375785e-01	1.1108542755	9.341812	1.240522e+01	5.867845e-04	4.445164e-03
TC0800000036.mm.2	Cers4	ceramide synthase 4	-1.519847e+00	-0.5577839746	4.020145	1.240489e+01	5.868590e-04	4.445164e-03
TC0100003882.mm.2	Chpf	chondroitin polymerizing factor	7.090765e-01	0.8920930923	9.736594	1.240289e+01	5.873140e-04	4.445314e-03
TC1300000016.mm.2	Akr1c14	aldo-keto reductase family 1, member C14	-1.615052e+00	-1.2283264011	5.037924	1.239361e+01	5.894317e-04	4.458041e-03
TC0X00003168.mm.2	Maged2	melanoma antigen, family D, 2	-9.434853e-01	-1.3366380838	8.722860	1.238138e+01	5.922348e-04	4.474576e-03
TC0600003116.mm.2	Eno2	enolase 2, gamma neuronal	-1.401110e+00	-1.3619869340	4.171169	1.238025e+01	5.924938e-04	4.474576e-03
TC0400003593.mm.2	Zbtb8a	zinc finger and BTB domain containing 8a	8.677075e-01	1.1522371791	4.760107	1.235729e+01	5.977997e-04	4.511313e-03
TC1600002082.mm.2	Gart	phosphoribosylglycinamide formyltransferase	-9.294015e-01	-1.3445853533	9.187022	1.234147e+01	6.014858e-04	4.535780e-03
TC1200001273.mm.2	BC022687	cDNA sequence BC022687	1.096063e+00	0.5138914321	6.028301	1.233527e+01	6.029362e-04	4.543365e-03
TC0200002537.mm.2	Ctsa	cathepsin A	1.032851e+00	1.2935290429	9.566666	1.232148e+01	6.061813e-04	4.564451e-03
TC0500000247.mm.2	Gm7361	predicted gene 7361	-3.380370e-01	-1.1002264016	3.155348	1.231160e+01	6.085150e-04	4.578650e-03
TC0X00001667.mm.2	Vegfd	vascular endothelial growth factor D	-9.757606e-01	-0.9704157427	8.184086	1.230876e+01	6.091902e-04	4.580357e-03
TC0500002887.mm.2	Sparcl1	SPARC-like 1	-1.865051e+00	-1.7872834374	2.721923	1.230188e+01	6.108231e-04	4.589258e-03
TC1500001062.mm.2	Acvr1b	activin A receptor, type 1B	7.643996e-01	1.5500105852	5.188694	1.229526e+01	6.123999e-04	4.597724e-03
TC0500001288.mm.2	Taok3	TAO kinase 3	6.847096e-01	1.1046077261	6.974844	1.228728e+01	6.143079e-04	4.608662e-03
TC1100004285.mm.2	Sfi1	Sfi1 homolog, spindle assembly associated (yeast)	1.152084e+00	0.8920129953	4.064687	1.225567e+01	6.219316e-04	4.662434e-03
TC1800000564.mm.2	Gramd3	GRAM domain containing 3	1.443444e+00	0.4620527774	5.308893	1.224713e+01	6.240089e-04	4.674577e-03
TC1100002166.mm.2	Ddx56	DEAD (Asp-Glu-Ala-Asp) box polypeptide 56	-8.842799e-01	-0.7993513633	6.581777	1.224006e+01	6.257341e-04	4.681172e-03
TC0200002401.mm.2	Tgif2	TGFB-induced factor homeobox 2	-3.281292e-01	-1.1727575363	6.401392	1.223977e+01	6.258055e-04	4.681172e-03
TC0700003400.mm.2	Peg12	paternally expressed 12	8.322005e-01	1.0180023738	4.183845	1.223694e+01	6.264988e-04	4.682930e-03
TC1900001726.mm.2	Hspa12a	heat shock protein 12A	-1.349315e+00	-0.8270127599	3.010069	1.223242e+01	6.276055e-04	4.685784e-03
TC0400002744.mm.2	Ptgr1	prostaglandin reductase 1	1.046820e+00	0.9486798618	6.514893	1.223164e+01	6.277978e-04	4.685784e-03
TC0700000101.mm.2	Zfp418	zinc finger protein 418	5.552212e-03	-1.6417472079	3.770156	1.222439e+01	6.295779e-04	4.695640e-03
TC0100000427.mm.2	Aox1	aldehyde oxidase 1	-5.607416e-01	-1.6881925492	5.941967	1.221823e+01	6.310972e-04	4.703539e-03
TC0X00001371.mm.2	Rnf128	ring finger protein 128	1.186115e+00	1.6471934245	3.815210	1.219990e+01	6.356404e-04	4.733946e-03
TC0600001238.mm.2	Thumpd3	THUMP domain containing 3	-7.458850e-01	-0.7383703942	7.593953	1.218984e+01	6.381492e-04	4.749168e-03
TC0500002124.mm.2	Gm10220	predicted gene 10220	-8.889392e-01	-1.2300942091	4.195288	1.218743e+01	6.387516e-04	4.750192e-03
TC0300002490.mm.2	BC028528	cDNA sequence BC028528	-8.277170e-01	-1.2371953684	5.535340	1.218088e+01	6.403926e-04	4.758932e-03
TC0200000953.mm.2	Scn2a	sodium channel, voltage-gated, type II, alpha	-6.908889e-01	-1.1605427329	5.423409	1.217678e+01	6.414235e-04	4.763129e-03
TC1400001900.mm.2	Gnpnat1	glucosamine-phosphate N-acetyltransferase 1	7.615106e-01	1.3998192872	7.052600	1.216979e+01	6.431840e-04	4.770590e-03
TC0500001131.mm.2	Zfp605	zinc finger protein 605	8.968663e-01	0.6843073107	4.997182	1.216819e+01	6.435875e-04	4.770590e-03
TC0900000666.mm.2	Hykk	hydroxylysine kinase 1	1.560146e+00	0.8395252739	4.135673	1.216723e+01	6.438289e-04	4.770590e-03
TC0500001132.mm.2	Chfr	checkpoint with forkhead and ring finger domains	7.318765e-01	1.5262554515	7.109371	1.216203e+01	6.451429e-04	4.774244e-03
TC0700002037.mm.2	B4galnt4	beta-1,4-N-acetyl-galactosaminyl transferase 4	-9.756037e-01	-1.4536648318	2.858889	1.216159e+01	6.452565e-04	4.774244e-03
TC1100000923.mm.2	Zbtb4	zinc finger and BTB domain containing 4	6.028841e-01	1.4615641356	6.183918	1.215659e+01	6.465230e-04	4.780153e-03
TC0700000458.mm.2	Blvrb	biliverdin reductase B (flavin reductase (NADPH))	-5.988874e-01	-1.0306798971	7.499446	1.214098e+01	6.504966e-04	4.806055e-03
TC1300001098.mm.2	Fam169a	family with sequence similarity 169, member A	-1.128569e+00	-0.4846140930	2.953208	1.212704e+01	6.540676e-04	4.828947e-03
TC0X00000934.mm.2	Efnb1	ephrin B1	-1.643739e+00	-1.0900117740	5.975544	1.211964e+01	6.559720e-04	4.839511e-03
TC1100003146.mm.2	Spns2	spinster homolog 2	-1.670086e+00	-0.6278776564	3.964800	1.210186e+01	6.605758e-04	4.869959e-03
TC1700001451.mm.2	Igf2r	insulin-like growth factor 2 receptor	1.288313e+00	0.3792554205	8.222121	1.209663e+01	6.619363e-04	4.876471e-03
TC0600003048.mm.2	Bid	BH3 interacting domain death agonist	-4.915143e-01	-1.0080585625	7.113539	1.206357e+01	6.706123e-04	4.936827e-03
TC0600000664.mm.2	Aqp1	aquaporin 1	-1.304485e+00	-0.6692657732	9.571526	1.205527e+01	6.728088e-04	4.947645e-03
TC0X00003429.mm.2	L1cam	L1 cell adhesion molecule	1.241751e+00	1.5337760691	4.464089	1.205436e+01	6.730502e-04	4.947645e-03
TC0600000987.mm.2	Tia1	cytotoxic granule-associated RNA binding protein 1	-6.604822e-01	-0.7576816698	8.069381	1.204310e+01	6.760478e-04	4.963548e-03
TC0400002786.mm.2	Fkbp15	FK506 binding protein 15	7.928080e-01	0.9186216007	8.091622	1.204258e+01	6.761851e-04	4.963548e-03
TC0X00001787.mm.2	Hdac6	histone deacetylase 6	-6.508786e-01	-0.9873115128	7.115776	1.203219e+01	6.789657e-04	4.980381e-03
TC1700000469.mm.2	Uhrf1bp1	UHRF1 (ICBP90) binding protein 1	4.730696e-01	1.4921233270	6.686097	1.202904e+01	6.798099e-04	4.982997e-03
TC1100003478.mm.2	Rad51c	RAD51 paralog C	7.952264e-01	1.0551740934	6.254623	1.202092e+01	6.819941e-04	4.995206e-03
TC1100004277.mm.2	Ramp2	receptor (calcitonin) activity modifying protein 2	-1.341033e+00	-1.1887345903	3.209492	1.201921e+01	6.824533e-04	4.995206e-03
TC1400000797.mm.2	Khnyn	KH and NYN domain containing	5.960891e-01	1.3262710540	5.270695	1.200657e+01	6.858731e-04	5.016643e-03
TC0600001729.mm.2	Sspn	sarcospan	-1.295855e+00	-0.8617392099	7.257798	1.199474e+01	6.890879e-04	5.035724e-03
TC0800002953.mm.2	Bcar1	breast cancer anti-estrogen resistance 1	-1.063920e+00	-1.0245893731	8.461775	1.199335e+01	6.894673e-04	5.035724e-03
TC0100000632.mm.2	Slc11a1	solute carrier family 11 (proton-coupled divalent metal ion transporters), member 1	-1.007992e+00	-1.4753405464	3.906205	1.199136e+01	6.900109e-04	5.036094e-03
TC0700001404.mm.2	P4ha3	procollagen-proline, 2-oxoglutarate 4-dioxygenase (proline 4-hydroxylase), alpha polypeptide III	-1.157454e+00	-1.0045914171	7.655464	1.197417e+01	6.947199e-04	5.066844e-03
TC0400000961.mm.2	Fggy	FGGY carbohydrate kinase domain containing	6.532975e-01	1.5251823020	5.722111	1.197038e+01	6.957647e-04	5.070844e-03
TC1700000014.mm.2	Cldn20	claudin 20	8.746327e-01	1.0604874963	4.850292	1.195720e+01	6.994069e-04	5.093756e-03
TC0X00000519.mm.2	Ints6l	integrator complex subunit 6 like	7.536621e-01	0.8907007970	5.695556	1.195125e+01	7.010585e-04	5.102148e-03
TC1200000626.mm.2	Ppm1a	protein phosphatase 1A, magnesium dependent, alpha isoform	9.834341e-01	0.6053069653	9.271761	1.193923e+01	7.044073e-04	5.122871e-03
TC0100001031.mm.2	Serpinb8	serine (or cysteine) peptidase inhibitor, clade B, member 8	7.196312e-01	1.8859722904	4.335744	1.192511e+01	7.083667e-04	5.148002e-03
TC0700004451.mm.2	Mki67	antigen identified by monoclonal antibody Ki 67	-1.018351e+00	-1.0090393937	9.760354	1.191600e+01	7.109332e-04	5.162982e-03
TC0400001123.mm.2	Tmem59	transmembrane protein 59	6.896239e-01	1.0537584241	8.664714	1.188302e+01	7.203128e-04	5.227384e-03
TC1300002526.mm.2	Mccc2	methylcrotonoyl-Coenzyme A carboxylase 2 (beta)	-8.795433e-01	-0.9706725234	6.221406	1.186221e+01	7.263021e-04	5.264312e-03
TC0400003446.mm.2	Zfp69	zinc finger protein 69	1.498273e+00	0.6243483875	3.576499	1.186166e+01	7.264631e-04	5.264312e-03
TC0900000573.mm.2	Cadm1	cell adhesion molecule 1	1.455400e+00	1.3531631187	4.039897	1.185999e+01	7.269470e-04	5.264312e-03
TC1300002588.mm.2	Erbin	Erbb2 interacting protein	-8.074322e-01	-0.8038305303	9.728727	1.185293e+01	7.289927e-04	5.275388e-03
TC1700001345.mm.2	Gm20939	predicted gene, 20939	4.726342e-01	1.2472713357	5.306617	1.184468e+01	7.313936e-04	5.289016e-03
TC1900000806.mm.2	Adrb1	adrenergic receptor, beta 1	2.335475e-01	1.4514342044	5.557781	1.183720e+01	7.335791e-04	5.299833e-03
TC1100000093.mm.2	Ogdh	oxoglutarate (alpha-ketoglutarate) dehydrogenase (lipoamide)	-9.306240e-01	-0.8478921231	9.490074	1.183493e+01	7.342429e-04	5.299833e-03
TC0100001581.mm.2	Adamts4	a disintegrin-like and metallopeptidase (reprolysin type) with thrombospondin type 1 motif, 4	-1.116394e+00	-0.7653073518	5.050015	1.183337e+01	7.346979e-04	5.299833e-03
TC0200003320.mm.2	Ralgps1	Ral GEF with PH domain and SH3 binding motif 1	-1.373493e+00	-0.7036498257	4.001063	1.183247e+01	7.349641e-04	5.299833e-03
TC1300000093.mm.2	B3galnt2	UDP-GalNAc:betaGlcNAc beta 1,3-galactosaminyltransferase, polypeptide 2	-5.231333e-01	-1.5310538572	6.516901	1.181703e+01	7.395034e-04	5.328805e-03
TC1700002018.mm.2	Trim39	tripartite motif-containing 39	9.734830e-01	0.4579702015	6.317316	1.178499e+01	7.490286e-04	5.384669e-03
TC0500002488.mm.2	Smim14	small integral membrane protein 14	1.054077e+00	1.2510111124	9.055916	1.178495e+01	7.490414e-04	5.384669e-03
TC1100000314.mm.2	Psme4	proteasome (prosome, macropain) activator subunit 4	-1.065010e+00	-1.0276887164	8.080284	1.178388e+01	7.493626e-04	5.384669e-03
TC1100004208.mm.2	Arl16	ADP-ribosylation factor-like 16	8.644397e-01	1.6229801054	6.708511	1.178387e+01	7.493638e-04	5.384669e-03
TC1600000981.mm.2	Sod1	superoxide dismutase 1, soluble	-6.928775e-01	-0.7896502776	10.551800	1.178178e+01	7.499919e-04	5.385395e-03
TC1300001204.mm.2	Elovl7	ELOVL family member 7, elongation of long chain fatty acids (yeast)	-1.112515e+00	-1.3910846255	5.107501	1.177313e+01	7.525894e-04	5.400252e-03
TC0100002175.mm.2	Uggt1	UDP-glucose glycoprotein glucosyltransferase 1	6.670043e-01	1.1719088209	9.138336	1.175235e+01	7.588746e-04	5.441530e-03
TC0X00003191.mm.2	Tspyl2	TSPY-like 2	-7.556688e-01	-0.7494711055	7.872028	1.173107e+01	7.653754e-04	5.482079e-03
TC1500001968.mm.2	A4galt	alpha 1,4-galactosyltransferase	-1.244158e+00	-1.2214440399	4.004311	1.173033e+01	7.656026e-04	5.482079e-03
TC0200000013.mm.2	Fam107b	family with sequence similarity 107, member B	-8.877586e-01	-1.3647775792	5.981968	1.170152e+01	7.745023e-04	5.541922e-03
TC0800001025.mm.2	Heatr3	HEAT repeat containing 3	-7.393004e-01	-0.6716571879	9.562424	1.167868e+01	7.816404e-04	5.586416e-03
TC0600001279.mm.2	Pparg	peroxisome proliferator activated receptor gamma	-4.296042e-01	-0.9624148178	7.934209	1.167687e+01	7.822082e-04	5.586416e-03
TC1900000866.mm.2	Grk5	G protein-coupled receptor kinase 5	6.844461e-01	1.1695551116	7.662931	1.167639e+01	7.823607e-04	5.586416e-03
TC0600003136.mm.2	Ncapd2	non-SMC condensin I complex, subunit D2	-1.336200e+00	-1.0478462702	7.951210	1.167125e+01	7.839799e-04	5.594069e-03
TC0300000210.mm.2	Skil	SKI-like	1.158948e+00	0.8206527801	6.217839	1.166938e+01	7.845686e-04	5.594363e-03
TC1700000666.mm.2	Abhd16a	abhydrolase domain containing 16A	7.656548e-01	1.1220162420	6.703612	1.165320e+01	7.896918e-04	5.626967e-03
TC1000001993.mm.2	Fam26e	family with sequence similarity 26, member E	-1.759418e+00	-1.4779089174	5.036279	1.164761e+01	7.914710e-04	5.635715e-03
TC1300000904.mm.2	Erap1	endoplasmic reticulum aminopeptidase 1	-9.447973e-01	-0.6878234243	5.073073	1.164245e+01	7.931165e-04	5.643499e-03
TC0100001431.mm.2	2810025M15Rik	RIKEN cDNA 2810025M15 gene	-7.590973e-01	-0.8870796177	7.077015	1.163808e+01	7.945135e-04	5.649505e-03
TC0800003239.mm.2	Gnpat	glyceronephosphate O-acyltransferase	-8.280202e-01	-0.5993213557	8.319025	1.163312e+01	7.961030e-04	5.656871e-03
TC0400001670.mm.2	Hmgcl	3-hydroxy-3-methylglutaryl-Coenzyme A lyase	8.223109e-01	0.9127869243	6.447313	1.162922e+01	7.973561e-04	5.661838e-03
TC1400000248.mm.2	Anxa11	annexin A11	1.049973e+00	0.8583833509	8.088019	1.161849e+01	8.008135e-04	5.682439e-03
TC0200002308.mm.2	Hck	hemopoietic cell kinase	-1.247157e+00	-1.3249968187	2.705513	1.161546e+01	8.017901e-04	5.685420e-03
TC1300002445.mm.2	Scamp1	secretory carrier membrane protein 1	-8.610250e-01	-0.7592217470	6.495329	1.157618e+01	8.146056e-04	5.772289e-03
TC0100001257.mm.2	Tnnt2	troponin T2, cardiac	2.178779e+00	1.5978910179	5.212557	1.156724e+01	8.175561e-04	5.785216e-03
TC0300002199.mm.2	Etfdh	electron transferring flavoprotein, dehydrogenase	-5.480533e-01	-1.0489945322	7.628891	1.156722e+01	8.175624e-04	5.785216e-03
TC0200002879.mm.2	Cdc123	cell division cycle 123	-7.697974e-01	-0.7467267604	8.753544	1.155889e+01	8.203182e-04	5.797882e-03
TC0400003736.mm.2	Pdik1l	PDLIM1 interacting kinase 1 like	8.707361e-01	1.2096843432	6.152948	1.155839e+01	8.204871e-04	5.797882e-03
TC0300001364.mm.2	Cenpe	centromere protein E	-1.305079e+00	-0.7995739204	7.997175	1.153598e+01	8.279601e-04	5.846646e-03
TC1900001286.mm.2	Pgm5	phosphoglucomutase 5	6.488146e-01	1.4792824795	4.329280	1.153258e+01	8.291019e-04	5.850349e-03
TC0500002615.mm.2	Chic2	cysteine-rich hydrophobic domain 2	7.201041e-01	0.8470721982	8.867704	1.153101e+01	8.296296e-04	5.850349e-03
TC1100000200.mm.2	Sertad2	SERTA domain containing 2	-7.063064e-01	-0.7609313281	7.630002	1.152456e+01	8.317977e-04	5.860591e-03
TC1900001265.mm.2	Smc5	structural maintenance of chromosomes 5	7.012245e-01	1.4368529838	7.073791	1.152328e+01	8.322291e-04	5.860591e-03
TC0400001419.mm.2	Fhl3	four and a half LIM domains 3	8.094875e-01	1.2097995059	7.809605	1.151420e+01	8.352991e-04	5.878159e-03
TC0700000821.mm.2	Fuz	fuzzy planar cell polarity protein	-1.318051e+00	-0.4867660587	2.340446	1.151113e+01	8.363404e-04	5.881436e-03
TC0400000254.mm.2	Bach2	BTB and CNC homology, basic leucine zipper transcription factor 2	-4.743515e-01	-1.1617500349	6.092901	1.150918e+01	8.370006e-04	5.882030e-03
TC1100002170.mm.2	H2afv	H2A histone family, member V	-7.159624e-01	-0.7988039788	8.155095	1.149783e+01	8.408629e-04	5.905111e-03
TC0400000622.mm.2	Fam206a	family with sequence similarity 206, member A	1.063816e+00	0.7418617191	7.039868	1.149336e+01	8.423903e-04	5.911775e-03
TC1700000496.mm.2	Cdkn1a	cyclin-dependent kinase inhibitor 1A (P21)	5.184646e-01	1.1703015501	10.935359	1.147693e+01	8.480255e-04	5.947237e-03
TC0700001660.mm.2	Arntl	aryl hydrocarbon receptor nuclear translocator-like	1.237764e+00	1.3400738441	6.271649	1.147349e+01	8.492106e-04	5.951464e-03
TC0500002919.mm.2	Tgfbr3	transforming growth factor, beta receptor III	8.540162e-01	0.7253941409	7.683190	1.146076e+01	8.536179e-04	5.975434e-03
TC1500001868.mm.2	Pla2g6	phospholipase A2, group VI	-8.560738e-01	-0.9380415668	7.300776	1.146023e+01	8.538005e-04	5.975434e-03
TC1400001078.mm.2	Enox1	ecto-NOX disulfide-thiol exchanger 1	-1.020492e+00	-1.1332760805	3.307938	1.145429e+01	8.558666e-04	5.985794e-03
TC0700003010.mm.2	Ppp1r15a	protein phosphatase 1, regulatory (inhibitor) subunit 15A	9.650277e-01	0.7804505196	5.697010	1.143716e+01	8.618519e-04	6.023531e-03
TC0100000044.mm.2	Sgk3	serum/glucocorticoid regulated kinase 3	9.862348e-01	0.7831554311	2.902797	1.143264e+01	8.634358e-04	6.030476e-03
TC0700002414.mm.2	Selenow	selenoprotein W	5.905114e-01	0.8970315891	8.080042	1.141507e+01	8.696380e-04	6.068132e-03
TC0700002043.mm.2	Rassf7	Ras association (RalGDS/AF-6) domain family (N-terminal) member 7	-1.029528e+00	-1.3227061227	5.870886	1.141401e+01	8.700150e-04	6.068132e-03
TC1600002178.mm.2	Litaf	LPS-induced TN factor	-8.239738e-01	-0.7994210370	7.510195	1.140087e+01	8.746848e-04	6.096541e-03
TC0300000580.mm.2	Ppm1l	protein phosphatase 1 (formerly 2C)-like	-6.967636e-01	-0.8543288483	5.673719	1.138810e+01	8.792530e-04	6.124204e-03
TC1100003315.mm.2	Ksr1	kinase suppressor of ras 1	-6.016816e-01	-1.0323840603	7.282810	1.135869e+01	8.898779e-04	6.193987e-03
TC0400002476.mm.2	Rpp25l	ribonuclease P/MRP 25 subunit-like	1.299392e+00	0.4087070266	5.067769	1.135450e+01	8.914037e-04	6.197758e-03
TC0X00002789.mm.2	Rlim	ring finger protein, LIM domain interacting	-6.772349e-01	-0.8088637049	7.659752	1.135387e+01	8.916329e-04	6.197758e-03
TC0400002743.mm.2	AI314180	expressed sequence AI314180	6.261721e-01	1.0386264419	7.697650	1.133278e+01	8.993573e-04	6.247201e-03
TC1000000919.mm.2	AU041133	expressed sequence AU041133	-1.473517e+00	-0.3373770129	3.761427	1.133085e+01	9.000675e-04	6.247887e-03
TC1500000967.mm.2	Tmem106c	transmembrane protein 106C	-9.847869e-01	-0.5324534882	7.051881	1.129767e+01	9.123808e-04	6.325792e-03
TC0600000456.mm.2	Casp2	caspase 2	-1.528807e-01	-1.1640839580	7.120494	1.129728e+01	9.125286e-04	6.325792e-03
TC0200002476.mm.2	Sgk2	serum/glucocorticoid regulated kinase 2	-7.817143e-01	-1.0949481905	3.157421	1.129285e+01	9.141875e-04	6.332995e-03
TC0900000336.mm.2	Cdon	cell adhesion molecule-related/down-regulated by oncogenes	6.215284e-01	0.9632920863	8.109531	1.128941e+01	9.154795e-04	6.337264e-03
TC1100001891.mm.2	Cdr2l	cerebellar degeneration-related protein 2-like	9.445698e-01	0.6344140608	5.602666	1.128602e+01	9.167508e-04	6.337264e-03
TC0800000795.mm.2	Mvb12a	multivesicular body subunit 12A	-6.239683e-01	-0.9741425447	7.118298	1.128582e+01	9.168278e-04	6.337264e-03
TC1400002723.mm.2	Uggt2	UDP-glucose glycoprotein glucosyltransferase 2	-8.914539e-01	-0.8649560908	5.167445	1.128460e+01	9.172845e-04	6.337264e-03
TC0300001937.mm.2	Slc7a11	solute carrier family 7 (cationic amino acid transporter, y+ system), member 11	1.321362e+00	-0.5199503701	6.865547	1.127240e+01	9.218913e-04	6.364787e-03
TC0300002143.mm.2	Sptssb	serine palmitoyltransferase, small subunit B	-3.745121e-01	-0.9802092292	2.137676	1.126783e+01	9.236223e-04	6.372433e-03
TC1100004288.mm.2	Urgcp	upregulator of cell proliferation	-6.036591e-01	-1.0247461488	6.783412	1.126044e+01	9.264290e-04	6.384782e-03
TC0300000700.mm.2	Arhgef11	Rho guanine nucleotide exchange factor (GEF) 11	-8.277477e-01	-0.7209537913	6.786485	1.125983e+01	9.266620e-04	6.384782e-03
TC1400002600.mm.2	Dis3	DIS3 homolog, exosome endoribonuclease and 3'-5' exoribonuclease	-1.218105e+00	-0.9670332162	7.776453	1.124495e+01	9.323422e-04	6.419591e-03
TC1100002799.mm.2	Fam114a2	family with sequence similarity 114, member A2	-9.520238e-01	-0.8709330363	5.987419	1.123270e+01	9.370522e-04	6.447676e-03
TC1300000817.mm.2	Zfp759	zinc finger protein 759	-1.397114e+00	-0.3825347638	3.289957	1.122637e+01	9.394977e-04	6.460153e-03
TC1300002697.mm.2	Snx18	sorting nexin 18	7.605125e-01	0.9135883826	8.137109	1.121511e+01	9.438613e-04	6.485793e-03
TC0100003506.mm.2	Ddr2	discoidin domain receptor family, member 2	1.035376e+00	1.2421838779	9.397671	1.120698e+01	9.470243e-04	6.503155e-03
TC0X00003399.mm.2	Sh3bgrl	SH3-binding domain glutamic acid-rich protein like	-8.500739e-01	-1.0062588514	8.327564	1.119985e+01	9.498128e-04	6.517923e-03
TC0300000266.mm.2	D3Ertd254e	DNA segment, Chr 3, ERATO Doi 254, expressed	-1.138118e+00	-1.3698048160	4.308350	1.119653e+01	9.511120e-04	6.522458e-03
TC0700002957.mm.2	Clec11a	C-type lectin domain family 11, member a	1.000098e+00	0.9751683270	3.670811	1.118353e+01	9.562251e-04	6.553124e-03
TC0600003005.mm.2	Cacna1c	calcium channel, voltage-dependent, L type, alpha 1C subunit	5.676172e-01	0.9889386315	6.809220	1.118022e+01	9.575315e-04	6.557679e-03
TC1500001022.mm.2	Smarcd1	SWI/SNF related, matrix associated, actin dependent regulator of chromatin, subfamily d, member 1	-4.682989e-01	-1.0488125272	8.613542	1.117329e+01	9.602730e-04	6.572049e-03
TC0500002328.mm.2	Ldb2	LIM domain binding 2	-8.584039e-01	-1.1598970743	3.888259	1.117144e+01	9.610053e-04	6.572659e-03
TC0300000623.mm.2	Ppid	peptidylprolyl isomerase D (cyclophilin D)	-1.146832e+00	-0.7326235927	9.384852	1.116259e+01	9.645233e-04	6.592307e-03
TC0100002356.mm.2	Rftn2	raftlin family member 2	1.228508e+00	0.8266263143	4.263150	1.116020e+01	9.654724e-04	6.594174e-03
TC1900000719.mm.2	Neurl1a	neuralized E3 ubiquitin protein ligase 1A	1.308120e+00	1.4907195649	4.433182	1.115866e+01	9.660872e-04	6.594174e-03
TC1300002059.mm.2	Dbn1	drebrin 1	-5.067652e-01	-1.1651429868	8.547609	1.115466e+01	9.676868e-04	6.600683e-03
TC1300000514.mm.2	Jarid2	jumonji, AT rich interactive domain 2	-9.157084e-01	-0.9534883962	6.347532	1.114437e+01	9.718093e-04	6.624381e-03
TC1600000201.mm.2	Ppm1f	protein phosphatase 1F (PP2C domain containing)	-7.677388e-01	-0.8495116344	7.409807	1.113677e+01	9.748659e-04	6.640786e-03
TC1100004159.mm.2	Lgals3bp	lectin, galactoside-binding, soluble, 3 binding protein	-1.248605e+00	-1.3313050070	6.163353	1.111817e+01	9.823938e-04	6.687608e-03
TC0300003071.mm.2	Hs2st1	heparan sulfate 2-O-sulfotransferase 1	-3.888080e-01	-1.0505765577	7.653840	1.110891e+01	9.861659e-04	6.708817e-03
TC1100002694.mm.2	Hnrnpab	heterogeneous nuclear ribonucleoprotein A/B	-8.116533e-01	-0.7071566319	11.594190	1.110580e+01	9.874386e-04	6.713006e-03
TC0500000505.mm.2	Pacrgl	PARK2 co-regulated-like	9.486588e-01	0.5845896671	6.481677	1.110225e+01	9.888895e-04	6.714009e-03
TC1400000071.mm.2	Flnb	filamin, beta	5.268188e-01	0.9453555244	11.136793	1.110223e+01	9.889003e-04	6.714009e-03
TC1400002096.mm.2	Tinf2	Terf1 (TRF1)-interacting nuclear factor 2	6.442564e-01	1.2769411033	6.545009	1.109941e+01	9.900560e-04	6.717392e-03
TC0X00001538.mm.2	Iqsec2	IQ motif and Sec7 domain 2	8.173775e-01	1.9861240587	5.310409	1.108822e+01	9.946563e-04	6.744126e-03
TC0100003867.mm.2	Serpinb10	serine (or cysteine) peptidase inhibitor, clade B (ovalbumin), member 10	-1.439028e+00	-0.9166414188	3.041551	1.108488e+01	9.960355e-04	6.748999e-03
TC0200004626.mm.2	Pced1a	PC-esterase domain containing 1A	1.028995e+00	0.6337509411	6.165907	1.108294e+01	9.968355e-04	6.749944e-03
TC0300001857.mm.2	Bbs7	Bardet-Biedl syndrome 7 (human)	-7.682719e-01	-0.8987399535	5.651730	1.107359e+01	1.000708e-03	6.771678e-03
TC0100002601.mm.2	Abcb6	ATP-binding cassette, sub-family B (MDR/TAP), member 6	1.521084e-01	-1.3127537220	5.717793	1.106751e+01	1.003235e-03	6.784286e-03
TC1900001419.mm.2	Lipa	lysosomal acid lipase A	7.652228e-01	1.6875820174	8.112026	1.105245e+01	1.009527e-03	6.822318e-03
TC0500003245.mm.2	Vps37b	vacuolar protein sorting 37B	5.269961e-01	1.1791293692	6.198454	1.104066e+01	1.014484e-03	6.851289e-03
TC0300000680.mm.2	Lrba	LPS-responsive beige-like anchor	4.150396e-01	1.0191313733	5.281872	1.103025e+01	1.018885e-03	6.874997e-03
TC0700003834.mm.2	Atg16l2	autophagy related 16-like 2 (S. cerevisiae)	1.068735e+00	0.9004938377	6.035867	1.102917e+01	1.019340e-03	6.874997e-03
TC0500001098.mm.2	Dr1	down-regulator of transcription 1	7.028018e-01	0.7521491307	7.117475	1.100657e+01	1.028972e-03	6.935378e-03
TC1100002673.mm.2	Rufy1	RUN and FYVE domain containing 1	-1.008894e+00	-0.8929078049	5.815771	1.100390e+01	1.030115e-03	6.938509e-03
TC1200000711.mm.2	Mpp5	membrane protein, palmitoylated 5 (MAGUK p55 subfamily member 5)	7.088769e-01	0.7438263525	7.128464	1.099748e+01	1.032872e-03	6.952493e-03
TC0X00000988.mm.2	Nhsl2	NHS-like 2	-9.811455e-01	-0.8821841995	5.218747	1.099499e+01	1.033945e-03	6.955136e-03
TC1100002699.mm.2	Sec24a	Sec24 related gene family, member A (S. cerevisiae)	-5.806474e-01	-1.0101931002	7.141729	1.098664e+01	1.037550e-03	6.974791e-03
TC0200003231.mm.2	1700007K13Rik	RIKEN cDNA 1700007K13 gene	-1.202386e+00	-0.9690789502	3.902379	1.098238e+01	1.039390e-03	6.982570e-03
TC0X00000990.mm.2	Pin4	protein (peptidyl-prolyl cis/trans isomerase) NIMA-interacting, 4 (parvulin)	-1.256853e+00	0.0762122580	7.322249	1.097692e+01	1.041758e-03	6.993882e-03
TC0200004567.mm.2	1500011K16Rik	RIKEN cDNA 1500011K16 gene	7.729288e-01	0.6620210227	4.972195	1.096963e+01	1.044933e-03	7.010588e-03
TC1100002567.mm.2	Pttg1	pituitary tumor-transforming gene 1	-6.977023e-01	-0.7888257039	7.326689	1.096411e+01	1.047340e-03	7.022125e-03
TC0X00001766.mm.2	Clcn5	chloride channel, voltage-sensitive 5	9.078195e-01	0.9344829718	7.967478	1.095932e+01	1.049435e-03	7.031558e-03
TC0400003309.mm.2	Cmpk1	cytidine monophosphate (UMP-CMP) kinase 1	8.520135e-01	0.7020115071	6.431856	1.095570e+01	1.051021e-03	7.037572e-03
TC0X00002472.mm.2	F8	coagulation factor VIII	-1.916373e+00	-0.7937321784	2.946071	1.092548e+01	1.064375e-03	7.122322e-03
TC0400003566.mm.2	Gjb3	gap junction protein, beta 3	7.910043e-01	1.1154378735	3.532925	1.092349e+01	1.065260e-03	7.123576e-03
TC0500002760.mm.2	Scarb2	scavenger receptor class B, member 2	7.880622e-01	0.7256609016	7.904505	1.091769e+01	1.067849e-03	7.136224e-03
TC1300000336.mm.2	Dusp22	dual specificity phosphatase 22	3.818252e-01	0.9125421612	6.602443	1.091560e+01	1.068784e-03	7.137804e-03
TC0600000637.mm.2	Creb5	cAMP responsive element binding protein 5	6.329206e-01	1.3500188149	5.890350	1.091368e+01	1.069640e-03	7.138850e-03
TC1900000705.mm.2	Sfxn2	sideroflexin 2	-7.495208e-01	-0.7354558788	6.032681	1.091038e+01	1.071118e-03	7.144048e-03
TC1400000502.mm.2	Cgrrf1	cell growth regulator with ring finger domain 1	9.516523e-01	0.3865146458	7.699371	1.090230e+01	1.074746e-03	7.163573e-03
TC0200004481.mm.2	Zscan29	zinc finger SCAN domains 29	8.368308e-01	0.9343217189	6.527395	1.089298e+01	1.078951e-03	7.180979e-03
TC1900001600.mm.2	Cuedc2	CUE domain containing 2	-4.265778e-01	-1.0498631254	8.333245	1.089232e+01	1.079247e-03	7.180979e-03
TC0900000259.mm.2	Igsf9b	immunoglobulin superfamily, member 9B	-1.188956e+00	-0.7891112780	3.927580	1.089184e+01	1.079466e-03	7.180979e-03
TC1100002119.mm.2	Uqcr10	ubiquinol-cytochrome c reductase, complex III subunit X	-9.625444e-01	-1.0890360116	8.928838	1.088242e+01	1.083731e-03	7.204660e-03
TC0400001594.mm.2	Eya3	EYA transcriptional coactivator and phosphatase 3	6.936371e-01	0.6882839231	8.135171	1.087941e+01	1.085103e-03	7.206213e-03
TC1700001757.mm.2	Fkbp5	FK506 binding protein 5	1.226968e+00	0.8755404674	7.087724	1.087881e+01	1.085375e-03	7.206213e-03
TC0500001136.mm.2	Ankle2	ankyrin repeat and LEM domain containing 2	4.399842e-01	1.1557943122	7.729990	1.087516e+01	1.087035e-03	7.212546e-03
TC0700002684.mm.2	Zfp850	zinc finger protein 850	9.163272e-01	-0.8214991332	2.620484	1.084905e+01	1.099007e-03	7.287249e-03
TC0900000675.mm.2	Isl2	insulin related protein 2 (islet 2)	1.626872e-01	1.0630268069	4.279711	1.084235e+01	1.102105e-03	7.303055e-03
TC0600002903.mm.2	Rad18	RAD18 E3 ubiquitin protein ligase	-9.019486e-01	-0.6987254825	7.925087	1.083478e+01	1.105611e-03	7.321541e-03
TC0600003019.mm.2	Wnt5b	wingless-type MMTV integration site family, member 5B	1.559117e+00	1.0876465330	3.637266	1.081090e+01	1.116768e-03	7.390633e-03
TC0900001083.mm.2	Irak1bp1	interleukin-1 receptor-associated kinase 1 binding protein 1	-7.579364e-01	-0.7773531648	7.202800	1.079578e+01	1.123895e-03	7.432983e-03
TC0100000654.mm.2	Ankzf1	ankyrin repeat and zinc finger domain containing 1	5.819378e-01	1.2831692759	6.647650	1.078713e+01	1.127999e-03	7.455300e-03
TC0900002680.mm.2	Tmod2	tropomodulin 2	9.670823e-01	0.7762568855	4.849011	1.078318e+01	1.129875e-03	7.462869e-03
TC0600000656.mm.2	Mturn	maturin, neural progenitor differentiation regulator homolog (Xenopus)	9.953590e-01	0.7085037306	4.041249	1.078116e+01	1.130837e-03	7.464400e-03
TC0500001464.mm.2	Aacs	acetoacetyl-CoA synthetase	1.115766e+00	0.2101978652	7.691140	1.077393e+01	1.134287e-03	7.480213e-03
TC1300002131.mm.2	Gas1	growth arrest specific 1	-8.810749e-01	-0.9960975545	9.255230	1.077308e+01	1.134697e-03	7.480213e-03
TC1600002173.mm.2	Il10rb	interleukin 10 receptor, beta	4.928209e-01	0.9791260098	6.878477	1.076613e+01	1.138025e-03	7.497316e-03
TC1200001030.mm.2	Ifi27	interferon, alpha-inducible protein 27	-6.495414e-01	-1.0389962468	5.055888	1.076458e+01	1.138771e-03	7.497400e-03
TC0X00002154.mm.2	Smarca1	SWI/SNF related, matrix associated, actin dependent regulator of chromatin, subfamily a, member 1	-1.241631e+00	-0.5078048023	3.374555	1.075858e+01	1.141655e-03	7.511546e-03
TC0200003313.mm.2	Stxbp1	syntaxin binding protein 1	7.044397e-01	0.7010964039	9.006023	1.075264e+01	1.144518e-03	7.521375e-03
TC0600001334.mm.2	Dcp1b	decapping mRNA 1B	1.476843e+00	0.3580025094	4.507181	1.075243e+01	1.144621e-03	7.521375e-03
TC0800002410.mm.2	Ccdc124	coiled-coil domain containing 124	-8.090717e-01	-0.9752519127	7.532977	1.074755e+01	1.146983e-03	7.532049e-03
TC1500001657.mm.2	Ndrg1	N-myc downstream regulated gene 1	-1.304357e+00	-0.9209629909	10.320584	1.073993e+01	1.150675e-03	7.549512e-03
TC0300001689.mm.2	Cyp7b1	cytochrome P450, family 7, subfamily b, polypeptide 1	-7.445212e-01	-0.9193898074	3.443581	1.073902e+01	1.151120e-03	7.549512e-03
TC0800000991.mm.2	Gpt2	glutamic pyruvate transaminase (alanine aminotransferase) 2	8.278956e-01	0.7466505166	7.238683	1.073562e+01	1.152772e-03	7.555498e-03
TC1200000303.mm.2	Snx13	sorting nexin 13	5.892947e-01	0.9382540977	6.603973	1.071828e+01	1.161248e-03	7.606175e-03
TC0500001796.mm.2	Rasl11a	RAS-like, family 11, member A	8.226786e-01	1.6308340737	7.363087	1.071544e+01	1.162647e-03	7.607849e-03
TC0600001072.mm.2	Zxdc	ZXD family zinc finger C	-4.136694e-01	-0.9411962480	7.695392	1.071473e+01	1.162993e-03	7.607849e-03
TC1000002580.mm.2	Slc41a2	solute carrier family 41, member 2	8.457724e-01	1.0551280225	6.047331	1.070612e+01	1.167236e-03	7.626658e-03
TC1300002722.mm.2	Isl1	ISL1 transcription factor, LIM/homeodomain	1.281748e+00	1.2675600595	3.062035	1.070505e+01	1.167763e-03	7.626658e-03
TC1700001021.mm.2	Alkbh7	alkB homolog 7	1.034870e+00	0.2601704732	6.373487	1.070436e+01	1.168107e-03	7.626658e-03
TC1400002090.mm.2	Emc9	ER membrane protein complex subunit 9	7.191025e-01	1.0376923435	4.350400	1.069073e+01	1.174864e-03	7.665439e-03
TC0200002887.mm.2	Proser2	proline and serine rich 2	1.620881e+00	1.0080196640	3.261578	1.068936e+01	1.175547e-03	7.665439e-03
TC0700002723.mm.2	Sipa1l3	signal-induced proliferation-associated 1 like 3	-5.201490e-01	-1.2038610208	7.541623	1.068694e+01	1.176752e-03	7.668398e-03
TC0700002846.mm.2	Lrp3	low density lipoprotein receptor-related protein 3	-9.125164e-01	-0.5963381502	3.484916	1.068349e+01	1.178474e-03	7.672409e-03
TC0600001088.mm.2	Lsm3	LSM3 homolog, U6 small nuclear RNA and mRNA degradation associated	-9.749367e-01	-0.7209519289	8.047080	1.068269e+01	1.178869e-03	7.672409e-03
TC1100002667.mm.2	Maml1	mastermind like 1 (Drosophila)	-8.056576e-01	-0.4853596802	7.206273	1.066556e+01	1.187461e-03	7.723408e-03
TC0400001766.mm.2	Rcc2	regulator of chromosome condensation 2	-6.590451e-01	-0.9111883083	8.169755	1.066258e+01	1.188962e-03	7.728255e-03
TC1300000019.mm.2	Akr1c13	aldo-keto reductase family 1, member C13	-1.226537e+00	-0.5608858335	2.155772	1.065796e+01	1.191294e-03	7.738487e-03
TC1200002025.mm.2	Med6	mediator complex subunit 6	5.604473e-01	1.0549760482	7.572487	1.065462e+01	1.192980e-03	7.744516e-03
TC1600001277.mm.2	2610318N02Rik	RIKEN cDNA 2610318N02 gene	-7.837055e-01	-0.7701015255	2.888770	1.064856e+01	1.196054e-03	7.759545e-03
TC0400001647.mm.2	Syf2	SYF2 homolog, RNA splicing factor (S. cerevisiae)	7.790984e-01	0.5951645915	7.316882	1.063550e+01	1.202700e-03	7.797709e-03
TC1000000299.mm.2	Tspyl4	TSPY-like 4	4.419130e-01	1.3617300355	5.990017	1.062587e+01	1.207632e-03	7.824718e-03
TC0400003609.mm.2	Txlna	taxilin alpha	8.414223e-01	0.5112406259	8.869093	1.061941e+01	1.210953e-03	7.841265e-03
TC0100000858.mm.2	Agap1	ArfGAP with GTPase domain, ankyrin repeat and PH domain 1	4.525867e-01	1.0536541650	7.526598	1.061581e+01	1.212804e-03	7.841355e-03
TC0300003211.mm.2	5830417I10Rik	gon-4-like pseudogene	-8.038390e-01	-0.6488550296	8.109314	1.061558e+01	1.212925e-03	7.841355e-03
TC0200000514.mm.2	Cercam	cerebral endothelial cell adhesion molecule	1.016805e+00	0.8164593327	6.800755	1.061467e+01	1.213395e-03	7.841355e-03
TC1500001749.mm.2	Naprt	nicotinate phosphoribosyltransferase	1.431879e+00	0.5999107114	3.345077	1.061342e+01	1.214036e-03	7.841355e-03
TC1500001759.mm.2	Fam83h	family with sequence similarity 83, member H	-3.559713e-01	-1.0463001426	6.400574	1.060312e+01	1.219370e-03	7.868765e-03
TC1000001679.mm.2	Syne1	spectrin repeat containing, nuclear envelope 1	5.174694e-01	1.0137033244	7.063944	1.060175e+01	1.220080e-03	7.868765e-03
TC0500000560.mm.2	Pcdh7	protocadherin 7	-1.867002e+00	-0.3139832420	3.965822	1.060076e+01	1.220590e-03	7.868765e-03
TC1600000536.mm.2	Fstl1	follistatin-like 1	8.829882e-01	1.2266443266	9.655741	1.059771e+01	1.222177e-03	7.874026e-03
TC1100000342.mm.2	Ubtd2	ubiquitin domain containing 2	-8.568727e-01	-0.7279000975	8.020945	1.059525e+01	1.223459e-03	7.877318e-03
TC1100003406.mm.2	Dusp14	dual specificity phosphatase 14	-7.159732e-01	-0.6869851132	8.421571	1.058661e+01	1.227965e-03	7.901122e-03
TC0500002818.mm.2	Rasgef1b	RasGEF domain family, member 1B	1.237123e+00	1.5766859199	4.558116	1.058520e+01	1.228703e-03	7.901122e-03
TC1100001315.mm.2	Rnft1	ring finger protein, transmembrane 1	5.948039e-01	1.2074237905	7.299387	1.055871e+01	1.242652e-03	7.985795e-03
TC0900000711.mm.2	Ulk3	unc-51-like kinase 3	1.170867e+00	0.2537792734	4.920232	1.054300e+01	1.251007e-03	8.034439e-03
TC1500001018.mm.2	Aqp5	aquaporin 5	-1.343286e+00	-0.2484474806	3.585678	1.052639e+01	1.259911e-03	8.086537e-03
TC0900003024.mm.2	Mapkapk3	mitogen-activated protein kinase-activated protein kinase 3	-1.024949e+00	-0.7689465327	6.480431	1.051497e+01	1.266074e-03	8.119821e-03
TC1700002487.mm.2	Myl12b	myosin, light chain 12B, regulatory	7.465479e-01	0.9620630481	10.125406	1.051299e+01	1.267146e-03	8.119821e-03
TC0400002576.mm.2	Exosc3	exosome component 3	8.564483e-01	0.6812392541	8.669147	1.051237e+01	1.267480e-03	8.119821e-03
TC0400001614.mm.2	Gpatch3	G patch domain containing 3	6.480885e-01	1.0637007373	5.236638	1.050478e+01	1.271599e-03	8.141103e-03
TC0600002728.mm.2	Chchd4	coiled-coil-helix-coiled-coil-helix domain containing 4	-7.504011e-01	-1.1422612909	5.613337	1.049202e+01	1.278563e-03	8.180562e-03
TC0X00001024.mm.2	Chic1	cysteine-rich hydrophobic domain 1	-3.764127e-01	-1.0575975268	4.040079	1.048838e+01	1.280556e-03	8.188189e-03
TC1300002318.mm.2	Sdha	succinate dehydrogenase complex, subunit A, flavoprotein (Fp)	-6.314832e-01	-0.7388600391	7.518433	1.048068e+01	1.284781e-03	8.204978e-03
TC1200000664.mm.2	Rhoj	ras homolog family member J	9.356609e-01	0.8585919584	8.566439	1.048067e+01	1.284788e-03	8.204978e-03
TC0100000541.mm.2	Ccnyl1	cyclin Y-like 1	7.704702e-01	0.6866948065	7.564820	1.045593e+01	1.298484e-03	8.283138e-03
TC1500002159.mm.2	Vdr	vitamin D receptor	-9.487980e-01	-0.5718557587	8.353396	1.045506e+01	1.298967e-03	8.283138e-03
TC0X00002669.mm.2	Zc4h2	zinc finger, C4H2 domain containing	-1.031827e+00	-0.9781262652	6.303278	1.045358e+01	1.299794e-03	8.283138e-03
TC1700002586.mm.2	Sos1	son of sevenless homolog 1 (Drosophila)	7.800404e-01	0.5862324328	8.595941	1.045272e+01	1.300269e-03	8.283138e-03
TC1200001012.mm.2	Rin3	Ras and Rab interactor 3	-4.009085e-01	-0.9271170921	6.639082	1.044305e+01	1.305679e-03	8.312414e-03
TC0600000233.mm.2	Atp6v1f	ATPase, H+ transporting, lysosomal V1 subunit F	-8.473679e-01	-0.7208137189	7.441980	1.043978e+01	1.307508e-03	8.318880e-03
TC0600002342.mm.2	Nt5c3	5'-nucleotidase, cytosolic III	-1.381411e+00	-0.4199909972	5.265881	1.043698e+01	1.309082e-03	8.321042e-03
TC0100001176.mm.2	Slc41a1	solute carrier family 41, member 1	7.625315e-01	1.0273674988	7.251641	1.043582e+01	1.309732e-03	8.321042e-03
TC0500003014.mm.2	Srrd	SRR1 domain containing	7.411607e-01	0.8364467678	5.349562	1.043483e+01	1.310291e-03	8.321042e-03
TC0400000705.mm.2	Rgs3	regulator of G-protein signaling 3	8.543467e-01	0.6376908825	8.616011	1.042050e+01	1.318379e-03	8.367200e-03
TC1100004262.mm.2	Wdr92	WD repeat domain 92	-1.517040e+00	-0.4808002005	5.657118	1.040874e+01	1.325058e-03	8.404369e-03
TC0400002198.mm.2	Plekhf2	pleckstrin homology domain containing, family F (with FYVE domain) member 2	8.454641e-01	1.0144770390	5.633085	1.040128e+01	1.329315e-03	8.426141e-03
TC1000001145.mm.2	Fgd6	FYVE, RhoGEF and PH domain containing 6	4.719702e-01	1.5031962057	4.406530	1.037828e+01	1.342539e-03	8.504692e-03
TC0200005452.mm.2	Samd10	sterile alpha motif domain containing 10	-2.212588e-01	-1.1108330872	4.133707	1.037184e+01	1.346271e-03	8.523044e-03
TC0300002056.mm.2	Igsf10	immunoglobulin superfamily, member 10	-8.774649e-01	-0.7415227852	2.656303	1.036860e+01	1.348149e-03	8.529650e-03
TC0600001689.mm.2	Cmas	cytidine monophospho-N-acetylneuraminic acid synthetase	-9.450156e-01	-0.8153832351	6.475557	1.035490e+01	1.356137e-03	8.574881e-03
TC0X00002853.mm.2	Hmgn5	high-mobility group nucleosome binding domain 5	-1.716373e+00	-1.1445375402	5.142253	1.034379e+01	1.362652e-03	8.610745e-03
TC1100000560.mm.2	Zfp354a	zinc finger protein 354A	-1.144926e+00	-0.9683250065	4.339803	1.032714e+01	1.372475e-03	8.667460e-03
TC1200000618.mm.2	Jkamp	JNK1/MAPK8-associated membrane protein	9.454642e-01	1.0947852482	8.244750	1.032027e+01	1.376554e-03	8.687852e-03
TC0400001570.mm.2	Srsf4	serine/arginine-rich splicing factor 4	9.597018e-01	0.7541548311	8.907277	1.029258e+01	1.393135e-03	8.787069e-03
TC1700000009.mm.2	Tiam2	T cell lymphoma invasion and metastasis 2	8.603045e-01	0.6627074980	7.723485	1.028638e+01	1.396877e-03	8.805239e-03
TC1900000046.mm.2	Ctsf	cathepsin F	-2.353461e+00	-1.0221294882	4.405949	1.028258e+01	1.399180e-03	8.814313e-03
TC1100000678.mm.2	Cnot8	CCR4-NOT transcription complex, subunit 8	-5.587640e-01	-0.8899125294	9.104993	1.027846e+01	1.401673e-03	8.820705e-03
TC1800001334.mm.2	Lox	lysyl oxidase	6.232882e-01	0.9093836008	12.194608	1.027806e+01	1.401921e-03	8.820705e-03
TC0700001406.mm.2	C2cd3	C2 calcium-dependent domain containing 3	-8.269654e-01	-0.8725426434	6.603416	1.026264e+01	1.411315e-03	8.874348e-03
TC0400002993.mm.2	Mllt3	myeloid/lymphoid or mixed-lineage leukemia; translocated to, 3	5.628888e-01	1.2524057012	6.068609	1.026011e+01	1.412861e-03	8.878604e-03
TC0X00002048.mm.2	Akap17b	A kinase (PRKA) anchor protein 17B	1.042755e+00	1.7089467252	4.791864	1.025822e+01	1.414019e-03	8.880425e-03
TC0200003603.mm.2	Pla2r1	phospholipase A2 receptor 1	1.092420e+00	0.9143997557	2.751918	1.025421e+01	1.416480e-03	8.890413e-03
TC0500000080.mm.2	Sema3d	sema domain, immunoglobulin domain (Ig), short basic domain, secreted, (semaphorin) 3D	6.265765e-01	1.3730155733	4.851352	1.025116e+01	1.418354e-03	8.894442e-03
TC0600003110.mm.2	Emg1	EMG1 N1-specific pseudouridine methyltransferase	-7.454014e-01	-0.9037507262	8.741594	1.025034e+01	1.418863e-03	8.894442e-03
TC1500002217.mm.2	Racgap1	Rac GTPase-activating protein 1	-7.041663e-01	-0.7701435677	9.447934	1.024585e+01	1.421625e-03	8.906294e-03
TC1000002806.mm.2	Mettl25	methyltransferase like 25	4.203582e-01	1.2150570140	4.419972	1.024021e+01	1.425108e-03	8.922640e-03
TC1300000543.mm.2	Rnf144b	ring finger protein 144B	-1.155828e+00	-0.3298877384	3.176842	1.023816e+01	1.426378e-03	8.925129e-03
TC1100004229.mm.2	Cbr2	carbonyl reductase 2	1.321242e+00	1.5451105761	8.723559	1.020835e+01	1.444962e-03	9.035877e-03
TC0700001986.mm.2	Jakmip3	janus kinase and microtubule interacting protein 3	-1.385025e-01	-1.2866349018	2.284707	1.019869e+01	1.451044e-03	9.068361e-03
TC0200000781.mm.2	Acvr2a	activin receptor IIA	1.163197e+00	0.4557464267	6.564181	1.018798e+01	1.457826e-03	9.105177e-03
TC0X00000958.mm.2	Kif4	kinesin family member 4	-1.000796e+00	-1.4998287884	5.884366	1.018334e+01	1.460773e-03	9.116984e-03
TC0200004737.mm.2	Kif16b	kinesin family member 16B	-3.796376e-01	-0.9228395574	6.865154	1.018219e+01	1.461501e-03	9.116984e-03
TC1100000715.mm.2	Trim11	tripartite motif-containing 11	7.400098e-01	0.7875434440	6.975187	1.017406e+01	1.466686e-03	9.143742e-03
TC1300001641.mm.2	Hfe	hemochromatosis	-9.280928e-01	-0.5416773254	2.617408	1.016185e+01	1.474508e-03	9.186903e-03
TC1400000858.mm.2	Sacs	sacsin	-8.810735e-01	-0.9122879118	6.617484	1.015833e+01	1.476774e-03	9.191088e-03
TC1900000669.mm.2	Btrc	beta-transducin repeat containing protein	5.669796e-01	1.5829054549	6.976696	1.015801e+01	1.476979e-03	9.191088e-03
TC0800000648.mm.2	Hpf1	histone PARylation factor 1	-4.602403e-01	-1.1743399984	7.522267	1.015214e+01	1.480763e-03	9.209027e-03
TC0700002593.mm.2	Zfp109	zinc finger protein 109	7.746677e-01	0.9353252439	5.283831	1.014649e+01	1.484415e-03	9.222695e-03
TC0700002880.mm.2	Pop4	processing of precursor 4, ribonuclease P/MRP family, (S. cerevisiae)	-9.961032e-01	-0.7554390884	8.766521	1.014595e+01	1.484765e-03	9.222695e-03
TC0400000529.mm.2	Nr4a3	nuclear receptor subfamily 4, group A, member 3	1.030015e+00	0.7793837312	2.993758	1.013245e+01	1.493536e-03	9.271540e-03
TC1100000688.mm.2	Sh3bp5l	SH3 binding domain protein 5 like	-3.363930e-01	-1.0699843175	4.935073	1.012620e+01	1.497621e-03	9.291250e-03
TC1000000529.mm.2	Sowahc	sosondowah ankyrin repeat domain family member C	4.353575e-01	1.4345212779	5.250332	1.012010e+01	1.501614e-03	9.310372e-03
TC1200000737.mm.2	Exd2	exonuclease 3'-5' domain containing 2	8.944916e-01	0.4944622803	6.019861	1.011829e+01	1.502799e-03	9.312067e-03
TC1100002550.mm.2	Ccng1	cyclin G1	-1.024656e+00	-0.6036702415	10.864930	1.011548e+01	1.504649e-03	9.317883e-03
TC1700001213.mm.2	Morn2	MORN repeat containing 2	1.033245e+00	0.9991724071	5.924427	1.011134e+01	1.507372e-03	9.329090e-03
TC1000003104.mm.2	Dtx3	deltex 3, E3 ubiquitin ligase	1.144823e+00	0.9658748202	6.313241	1.010790e+01	1.509638e-03	9.337457e-03
TC0500000599.mm.2	Klf3	Kruppel-like factor 3 (basic)	9.174856e-01	1.1866841508	7.539607	1.010335e+01	1.512649e-03	9.350424e-03
TC0400002016.mm.2	Acot7	acyl-CoA thioesterase 7	-5.567752e-01	-0.8409179655	9.246321	1.009554e+01	1.517823e-03	9.376730e-03
TC1500000160.mm.2	Myo10	myosin X	-7.357333e-01	-0.6756124093	9.199816	1.009203e+01	1.520157e-03	9.385476e-03
TC1200001658.mm.2	Arl4a	ADP-ribosylation factor-like 4A	9.620236e-01	0.4900191889	4.051775	1.008751e+01	1.523166e-03	9.397391e-03
TC0400000439.mm.2	Creb3	cAMP responsive element binding protein 3	9.994897e-01	0.3851877866	9.258231	1.008637e+01	1.523926e-03	9.397391e-03
TC1100002310.mm.2	Aftph	aftiphilin	-9.136370e-01	-0.8128007428	7.358647	1.006912e+01	1.535475e-03	9.462894e-03
TC0100003323.mm.2	Ralgps2	Ral GEF with PH domain and SH3 binding motif 2	1.065614e+00	1.5371332174	6.047560	1.006207e+01	1.540228e-03	9.486078e-03
TC1600001553.mm.2	Dirc2	disrupted in renal carcinoma 2 (human)	-4.061224e-01	-0.9006210705	7.940276	1.006079e+01	1.541093e-03	9.486078e-03
TC1600001706.mm.2	Bbx	bobby sox HMG box containing	-5.940196e-01	-0.7427707669	7.897079	1.005463e+01	1.545257e-03	9.505983e-03
TC1100002754.mm.2	Slc22a4	solute carrier family 22 (organic cation transporter), member 4	-7.368160e-01	-1.2301736776	3.088567	1.004984e+01	1.548507e-03	9.520246e-03
TC0600001203.mm.2	Bhlhe40	basic helix-loop-helix family, member e40	-7.637736e-01	-0.7451290773	7.418222	1.003940e+01	1.555613e-03	9.558178e-03
TC0800001875.mm.2	Ap3m2	adaptor-related protein complex 3, mu 2 subunit	-6.010839e-01	-1.0842257558	5.189555	1.002802e+01	1.563408e-03	9.600301e-03
TC0400004119.mm.2	Prdm16	PR domain containing 16	-9.959423e-01	-0.4132828284	3.269496	1.002585e+01	1.564894e-03	9.603297e-03
TC1100001354.mm.2	Mks1	Meckel syndrome, type 1	1.909333e-01	1.0963617113	7.199180	1.002355e+01	1.566478e-03	9.603297e-03
TC1100000662.mm.2	Galnt10	UDP-N-acetyl-alpha-D-galactosamine:polypeptide N-acetylgalactosaminyltransferase 10	-5.869799e-01	-0.7042388294	9.336431	1.002320e+01	1.566715e-03	9.603297e-03
TC1500002141.mm.2	Slc38a1	solute carrier family 38, member 1	1.312811e+00	0.8486543456	7.165450	1.001701e+01	1.570987e-03	9.623706e-03
TC1600001557.mm.2	Dtx3l	deltex 3-like, E3 ubiquitin ligase	-9.601006e-01	-0.7940479112	3.892066	1.001272e+01	1.573948e-03	9.636071e-03
TC0400003611.mm.2	Tmem39b	transmembrane protein 39b	7.147091e-01	0.7710069861	6.687340	9.999637e+00	1.583027e-03	9.685848e-03
TC0600003126.mm.2	Ptms	parathymosin	-5.624679e-01	-0.7801848143	9.699079	9.997913e+00	1.584227e-03	9.687394e-03
TC0X00002631.mm.2	Pola1	polymerase (DNA directed), alpha 1	-1.109543e+00	-1.0476768377	6.534638	9.991600e+00	1.588633e-03	9.708522e-03
TC0800000916.mm.2	Tbc1d9	TBC1 domain family, member 9	-5.181311e-01	-1.3853139247	3.529278	9.978425e+00	1.597872e-03	9.759147e-03
TC0400004193.mm.2	Emc1	ER membrane protein complex subunit 1	-6.910164e-01	-0.7080905187	7.342764	9.964562e+00	1.607658e-03	9.813053e-03
TC1300002474.mm.2	Hmgcr	3-hydroxy-3-methylglutaryl-Coenzyme A reductase	9.056540e-02	-0.9963533534	6.782495	9.945848e+00	1.620977e-03	9.888445e-03
TC1700002150.mm.2	Tmem151b	transmembrane protein 151B	-1.005887e-01	-0.9242412546	2.035719	9.935383e+00	1.628479e-03	9.928281e-03
TC1300002204.mm.2	Ctsl	cathepsin L	7.530642e-01	0.8613970402	9.756098	9.925489e+00	1.635608e-03	9.965795e-03
TC0300000799.mm.2	Ilf2	interleukin enhancer binding factor 2	-6.840645e-01	-0.8208454480	8.799131	9.922139e+00	1.638030e-03	9.968834e-03
TC0100000055.mm.2	Prex2	phosphatidylinositol-3,4,5-trisphosphate-dependent Rac exchange factor 2	1.259618e+00	0.4977996651	7.772405	9.922100e+00	1.638057e-03	9.968834e-03
TC1300002013.mm.2	Nfil3	nuclear factor, interleukin 3, regulated	9.756409e-01	1.0793715710	6.927447	9.916850e+00	1.641861e-03	9.986036e-03
TC0600001834.mm.2	Dlx5	distal-less homeobox 5	9.265256e-01	1.2312841225	6.721027	9.906740e+00	1.649214e-03	1.001909e-02
TC0700001008.mm.2	Igf1r	insulin-like growth factor I receptor	-9.058842e-01	-0.8113575675	8.299263	9.906679e+00	1.649258e-03	1.001909e-02
TC1700000412.mm.2	Neurl1b	neuralized E3 ubiquitin protein ligase 1B	-7.228008e-01	-1.1506423584	4.031823	9.901060e+00	1.653360e-03	1.003805e-02
TC1000003119.mm.2	Lrp1	low density lipoprotein receptor-related protein 1	6.911779e-01	1.0684802332	9.684291	9.899553e+00	1.654463e-03	1.003878e-02
TC0X00000151.mm.2	Atp6ap2	ATPase, H+ transporting, lysosomal accessory protein 2	7.657540e-01	1.3209809085	7.696091	9.896660e+00	1.656581e-03	1.004000e-02
TC1700002191.mm.2	Rpl7l1	ribosomal protein L7-like 1	6.316429e-01	0.6477423890	8.918991	9.896594e+00	1.656630e-03	1.004000e-02
TC0400002532.mm.2	Msmp	microseminoprotein, prostate associated	1.053824e+00	0.2289483298	5.083024	9.869740e+00	1.676439e-03	1.015404e-02
TC0300002111.mm.2	Shox2	short stature homeobox 2	1.491975e+00	1.7218527462	5.598220	9.867553e+00	1.678065e-03	1.015786e-02
TC0900000296.mm.2	Ets1	E26 avian leukemia oncogene 1, 5' domain	-8.925976e-01	-0.8517529177	7.275897	9.866077e+00	1.679163e-03	1.015849e-02
TC1700001839.mm.2	Akap8l	A kinase (PRKA) anchor protein 8-like	8.471660e-01	0.5806785771	6.392230	9.858066e+00	1.685135e-03	1.018858e-02
TC0X00002660.mm.2	Arhgef9	CDC42 guanine nucleotide exchange factor (GEF) 9	-1.285573e+00	-1.0027077287	4.943335	9.841731e+00	1.697387e-03	1.025659e-02
TC0900001012.mm.2	Gnb5	guanine nucleotide binding protein (G protein), beta 5	7.202670e-01	0.8163567002	4.704747	9.835310e+00	1.702230e-03	1.027978e-02
TC0300000990.mm.2	Tbx15	T-box 15	-8.212081e-01	-0.9015848196	7.480424	9.830815e+00	1.705631e-03	1.029423e-02
TC0300002797.mm.2	S1pr1	sphingosine-1-phosphate receptor 1	1.075843e+00	0.6548902018	4.286052	9.826472e+00	1.708923e-03	1.030801e-02
TC0400003440.mm.2	Nfyc	nuclear transcription factor-Y gamma	4.208122e-01	0.9677074028	8.551728	9.824811e+00	1.710184e-03	1.030953e-02
TC0200005146.mm.2	Elmo2	engulfment and cell motility 2	9.836537e-01	0.6159601876	7.571238	9.807913e+00	1.723072e-03	1.038110e-02
TC0500003395.mm.2	Hip1	huntingtin interacting protein 1	3.406276e-01	0.8396141654	7.897097	9.802717e+00	1.727058e-03	1.039899e-02
TC1900000680.mm.2	Hps6	HPS6, biogenesis of lysosomal organelles complex 2 subunit 3	-6.798157e-01	-1.0453039042	5.286821	9.789218e+00	1.737460e-03	1.045190e-02
TC1100002224.mm.2	Fignl1	fidgetin-like 1	-1.158999e+00	-1.1352571225	7.779977	9.788659e+00	1.737892e-03	1.045190e-02
TC0200002380.mm.2	Cep250	centrosomal protein 250	-4.855022e-01	-0.9924995395	5.534687	9.785329e+00	1.740470e-03	1.046125e-02
TC0300000507.mm.2	Gmps	guanine monophosphate synthetase	-8.355508e-01	-0.8377836203	8.071050	9.780470e+00	1.744239e-03	1.047774e-02
TC0900000100.mm.2	Sesn3	sestrin 3	-1.093196e+00	-0.8117472878	7.968440	9.777016e+00	1.746923e-03	1.048770e-02
TC0300002957.mm.2	Cyp2u1	cytochrome P450, family 2, subfamily u, polypeptide 1	8.692193e-01	1.1229660106	4.031747	9.774098e+00	1.749195e-03	1.049517e-02
TC0800002388.mm.2	Armc6	armadillo repeat containing 6	-6.290883e-01	-1.0867198734	5.477865	9.772321e+00	1.750581e-03	1.049732e-02
TC0700004008.mm.2	Gm4759	GTPase, very large interferon inducible 1 pseudogene	-1.561987e+00	-1.3279152916	3.712356	9.767967e+00	1.753979e-03	1.051153e-02
TC0100003193.mm.2	Cfh	complement component factor h	1.992360e+00	1.2054665459	3.742809	9.747333e+00	1.770188e-03	1.059298e-02
TC1100003827.mm.2	Tmem101	transmembrane protein 101	7.562012e-01	0.9864943669	5.265110	9.746989e+00	1.770460e-03	1.059298e-02
TC0800002961.mm.2	Kars	lysyl-tRNA synthetase	-7.918349e-01	-0.5735378540	9.470984	9.746709e+00	1.770681e-03	1.059298e-02
TC0700000493.mm.2	Eid2	EP300 interacting inhibitor of differentiation 2	-7.898965e-01	-0.6938547171	5.303129	9.741072e+00	1.775140e-03	1.061345e-02
TC1100000296.mm.2	Mtif2	mitochondrial translational initiation factor 2	-8.950779e-01	-0.7129884063	5.922440	9.737693e+00	1.777819e-03	1.062325e-02
TC0800001247.mm.2	Prmt7	protein arginine N-methyltransferase 7	-7.476345e-01	-0.6590839272	8.580396	9.733914e+00	1.780820e-03	1.063496e-02
TC0700001317.mm.2	Rab30	RAB30, member RAS oncogene family	-3.602675e-01	-1.0487612897	6.114898	9.728286e+00	1.785301e-03	1.065549e-02
TC0800002389.mm.2	Ddx49	DEAD (Asp-Glu-Ala-Asp) box polypeptide 49	-6.148081e-01	-0.7522777220	8.120636	9.712193e+00	1.798183e-03	1.072612e-02
TC0600002657.mm.2	Prokr1	prokineticin receptor 1	1.664825e+00	0.2326806046	2.870080	9.707187e+00	1.802211e-03	1.074387e-02
TC1700000346.mm.2	Nthl1	nth (endonuclease III)-like 1 (E.coli)	-7.720877e-01	-0.7099695999	5.894727	9.704349e+00	1.804500e-03	1.075124e-02
TC1000001568.mm.2	Stat6	signal transducer and activator of transcription 6	8.376051e-01	0.7538123967	8.672419	9.697351e+00	1.810157e-03	1.077255e-02
TC0600002783.mm.2	Suclg2	succinate-Coenzyme A ligase, GDP-forming, beta subunit	-7.268811e-01	-0.8646491301	7.778631	9.697317e+00	1.810184e-03	1.077255e-02
TC1800000689.mm.2	Pmaip1	phorbol-12-myristate-13-acetate-induced protein 1	-1.140526e+00	-0.7217496585	3.103220	9.690815e+00	1.815458e-03	1.079764e-02
TC0800001728.mm.2	Grtp1	GH regulated TBC protein 1	1.284378e+00	0.4366290119	2.690892	9.688269e+00	1.817528e-03	1.080366e-02
TC0X00000912.mm.2	Zc3h12b	zinc finger CCCH-type containing 12B	-1.144833e+00	-0.3657866017	3.604145	9.683044e+00	1.821784e-03	1.082267e-02
TC0400001171.mm.2	Faf1	Fas-associated factor 1	8.232643e-01	0.8605141724	8.033723	9.659862e+00	1.840803e-03	1.092930e-02
TC0600002550.mm.2	Hk2	hexokinase 2	-6.073587e-01	-0.9243892879	5.725527	9.650987e+00	1.848144e-03	1.096651e-02
TC0400000284.mm.2	Rngtt	RNA guanylyltransferase and 5'-phosphatase	6.142879e-01	0.9695291310	5.721723	9.647614e+00	1.850943e-03	1.097674e-02
TC1000000851.mm.2	Apc2	adenomatosis polyposis coli 2	3.187879e-01	1.0916674265	3.976378	9.637064e+00	1.859726e-03	1.102244e-02
TC0200000804.mm.2	Lypd6	LY6/PLAUR domain containing 6	-6.577424e-01	-1.2868370586	4.374254	9.625171e+00	1.869684e-03	1.107503e-02
TC0100002624.mm.2	Pax3	paired box 3	7.819805e-01	0.6682375023	5.680482	9.619891e+00	1.874125e-03	1.109435e-02
TC0400001307.mm.2	Elovl1	elongation of very long chain fatty acids (FEN1/Elo2, SUR4/Elo3, yeast)-like 1	5.748767e-01	0.8639819450	9.886785	9.618714e+00	1.875116e-03	1.109435e-02
TC1800001138.mm.2	Stard4	StAR-related lipid transfer (START) domain containing 4	9.211299e-02	-1.2871997163	6.507452	9.613516e+00	1.879502e-03	1.111386e-02
TC0400003361.mm.2	Plk3	polo-like kinase 3	9.916544e-01	0.6492643173	5.602958	9.609641e+00	1.882779e-03	1.112680e-02
TC0100003328.mm.2	Rasal2	RAS protein activator like 2	-7.762255e-01	-0.7208687977	6.550736	9.602470e+00	1.888860e-03	1.115628e-02
TC0500001370.mm.2	Atxn2	ataxin 2	4.435422e-01	0.9748232637	8.998190	9.587031e+00	1.902028e-03	1.122757e-02
TC0X00001288.mm.2	Armcx3	armadillo repeat containing, X-linked 3	1.072691e+00	0.9829026282	6.317569	9.584519e+00	1.904180e-03	1.123378e-02
TC1100002593.mm.2	Thg1l	tRNA-histidine guanylyltransferase 1-like (S. cerevisiae)	-1.043495e+00	-0.7769592796	6.552196	9.582343e+00	1.906046e-03	1.123718e-02
TC1100001988.mm.2	C1qtnf1	C1q and tumor necrosis factor related protein 1	-1.107594e+00	-1.2091789157	7.093283	9.581285e+00	1.906955e-03	1.123718e-02
TC0400004049.mm.2	Tmem201	transmembrane protein 201	-6.980383e-01	-0.7829278635	7.560601	9.576693e+00	1.910903e-03	1.125395e-02
TC1000001895.mm.2	Enpp3	ectonucleotide pyrophosphatase/phosphodiesterase 3	9.587195e-01	0.6962290029	5.921455	9.570842e+00	1.915947e-03	1.127716e-02
TC0400000896.mm.2	Gm13276	predicted gene 13276	5.385461e-01	0.8649036703	4.342253	9.566199e+00	1.919960e-03	1.128543e-02
TC0200002945.mm.2	Itih2	inter-alpha trypsin inhibitor, heavy chain 2	6.742403e-01	1.1341331894	6.629966	9.565009e+00	1.920990e-03	1.128543e-02
TC1900000915.mm.2	Ankrd13d	ankyrin repeat domain 13 family, member D	-5.301164e-01	-0.8302319543	5.388956	9.564157e+00	1.921728e-03	1.128543e-02
TC1500002071.mm.2	Kif21a	kinesin family member 21A	-6.596406e-01	-0.8096654201	5.656853	9.563579e+00	1.922229e-03	1.128543e-02
TC0300003054.mm.2	Pkn2	protein kinase N2	-7.908460e-01	-0.5517901934	8.917505	9.562833e+00	1.922876e-03	1.128543e-02
TC1200000069.mm.2	Sdc1	syndecan 1	6.231373e-01	0.7565943607	9.449325	9.558176e+00	1.926916e-03	1.130266e-02
TC0500000052.mm.2	Abcb1b	ATP-binding cassette, sub-family B (MDR/TAP), member 1B	-9.573728e-01	-0.7665197744	7.064609	9.549184e+00	1.934748e-03	1.133677e-02
TC0200002753.mm.2	Gm14327	predicted gene 14327	8.726567e-01	0.6198437545	9.083343	9.548951e+00	1.934951e-03	1.133677e-02
TC0700004643.mm.2	Pak4	p21 protein (Cdc42/Rac)-activated kinase 4	-4.264390e-01	-0.8706888933	6.520569	9.541944e+00	1.941079e-03	1.136616e-02
TC0300002580.mm.2	Wdr3	WD repeat domain 3	-8.466845e-01	-0.9875265300	7.672477	9.540213e+00	1.942596e-03	1.136853e-02
TC0600002020.mm.2	Podxl	podocalyxin-like	-6.322263e-01	-1.0177283903	4.800840	9.534919e+00	1.947244e-03	1.138920e-02
TC1700001002.mm.2	Fem1a	feminization 1 homolog a (C. elegans)	9.558569e-02	1.1844290164	6.581820	9.521803e+00	1.958815e-03	1.145033e-02
TC1900000099.mm.2	Cdca5	cell division cycle associated 5	-9.545312e-01	-1.2313126880	6.846699	9.514454e+00	1.965332e-03	1.148185e-02
TC0X00002400.mm.2	Cd99l2	CD99 antigen-like 2	-8.559271e-01	-0.7005472759	6.023978	9.511714e+00	1.967768e-03	1.148952e-02
TC1100000571.mm.2	Phykpl	5-phosphohydroxy-L-lysine phospholyase	-1.021938e+00	-0.9269444430	5.274106	9.509644e+00	1.969611e-03	1.149371e-02
TC1000002030.mm.2	Mfsd4b4	major facilitator superfamily domain containing 4B4	-6.718675e-01	-0.7893801999	6.207602	9.503220e+00	1.975342e-03	1.152057e-02
TC0500001548.mm.2	Gtf2ird2	GTF2I repeat domain containing 2	8.986881e-01	0.7822697042	5.442138	9.500770e+00	1.977532e-03	1.152677e-02
TC0300002724.mm.2	Gstm2	glutathione S-transferase, mu 2	-1.465767e+00	-1.1477977363	7.384461	9.498975e+00	1.979139e-03	1.152955e-02
TC0800002925.mm.2	Il34	interleukin 34	-5.760222e-01	-1.3598116368	4.569005	9.494334e+00	1.983300e-03	1.154721e-02
TC0900000221.mm.2	9530077C05Rik	RIKEN cDNA 9530077C05 gene	1.088344e+00	0.1834677412	3.650982	9.470923e+00	2.004440e-03	1.166365e-02
TC0600001344.mm.2	Kdm5a	lysine (K)-specific demethylase 5A	-8.989051e-01	-0.5629252482	6.421298	9.467498e+00	2.007553e-03	1.167512e-02
TC1100000798.mm.2	Pigl	phosphatidylinositol glycan anchor biosynthesis, class L	-1.022676e+00	-0.6536210006	5.126864	9.453321e+00	2.020501e-03	1.174263e-02
TC0600000012.mm.2	Casd1	CAS1 domain containing 1	-1.026058e+00	-0.6001420495	8.025785	9.452274e+00	2.021461e-03	1.174263e-02
TC0300002869.mm.2	Usp53	ubiquitin specific peptidase 53	-5.996130e-01	-0.9815711518	5.775024	9.446923e+00	2.026376e-03	1.176449e-02
TC0300002938.mm.2	Mcub	mitochondrial calcium uniporter dominant negative beta subunit	-5.926832e-01	-0.7293327596	7.328670	9.444564e+00	2.028546e-03	1.177041e-02
TC1700001864.mm.2	Zfp955a	zinc finger protein 955A	6.211785e-01	1.0213409292	7.105953	9.442929e+00	2.030052e-03	1.177246e-02
TC1300001522.mm.2	Epdr1	ependymin related protein 1 (zebrafish)	1.174625e+00	0.5943864881	6.554336	9.440596e+00	2.032204e-03	1.177825e-02
TC0500003221.mm.2	Kdm2b	lysine (K)-specific demethylase 2B	7.656977e-01	0.4573783244	5.627416	9.414769e+00	2.056190e-03	1.191051e-02
TC0800001119.mm.2	Cx3cl1	chemokine (C-X3-C motif) ligand 1	-8.313926e-01	-0.9188228368	6.195097	9.397213e+00	2.072676e-03	1.198913e-02
TC1200001947.mm.2	Zbtb25	zinc finger and BTB domain containing 25	7.686135e-01	0.7826129764	7.229074	9.396857e+00	2.073012e-03	1.198913e-02
TC0900002305.mm.2	Atm	ataxia telangiectasia mutated	-9.946667e-01	-1.0623881653	5.407948	9.395557e+00	2.074239e-03	1.198913e-02
TC1100004287.mm.2	Mrps24	mitochondrial ribosomal protein S24	-9.432515e-01	-1.1624249396	5.642482	9.395329e+00	2.074454e-03	1.198913e-02
TC0900002274.mm.2	Dixdc1	DIX domain containing 1	5.762977e-01	0.8402447272	5.420431	9.386129e+00	2.083163e-03	1.203265e-02
TC1100003564.mm.2	Epn3	epsin 3	-8.034146e-01	-0.7388372650	5.000254	9.375494e+00	2.093280e-03	1.208426e-02
TC0900000938.mm.2	Sltm	SAFB-like, transcription modulator	-6.496530e-01	-0.9628237422	7.557087	9.373017e+00	2.095644e-03	1.208477e-02
TC1900001231.mm.2	Rorb	RAR-related orphan receptor beta	-8.273952e-01	-0.5556463960	2.966176	9.372922e+00	2.095735e-03	1.208477e-02
TC1100003570.mm.2	Xylt2	xylosyltransferase II	5.819175e-01	0.8195166728	6.670783	9.371523e+00	2.097072e-03	1.208566e-02
TC1700001270.mm.2	Camkmt	calmodulin-lysine N-methyltransferase	1.066563e+00	1.0814654115	4.995824	9.370189e+00	2.098347e-03	1.208620e-02
TC0700001064.mm.2	Rgma	repulsive guidance molecule family member A	8.232577e-01	0.5906528034	7.452903	9.357067e+00	2.110940e-03	1.215188e-02
TC0X00001065.mm.2	Cox7b	cytochrome c oxidase subunit VIIb	-6.262757e-01	-0.7942494655	9.747510	9.353994e+00	2.113902e-03	1.216208e-02
TC1300002460.mm.2	F2rl1	coagulation factor II (thrombin) receptor-like 1	1.411397e+00	0.2959501994	3.631940	9.306340e+00	2.160434e-03	1.242280e-02
TC0100003855.mm.2	Cr1l	complement component (3b/4b) receptor 1-like	7.560593e-01	0.8320287975	7.686607	9.296234e+00	2.170450e-03	1.247337e-02
TC0600000277.mm.2	Mest	mesoderm specific transcript	1.457620e+00	1.0347642686	5.900198	9.287449e+00	2.179200e-03	1.251662e-02
TC0500002073.mm.2	Kcnh2	potassium voltage-gated channel, subfamily H (eag-related), member 2	-1.256230e+00	-0.6343845267	4.604432	9.282267e+00	2.184378e-03	1.253931e-02
TC0800002577.mm.2	Zswim4	zinc finger SWIM-type containing 4	-4.995911e-01	-0.7857624953	7.843636	9.271772e+00	2.194911e-03	1.259270e-02
TC0800002497.mm.2	Arhgap10	Rho GTPase activating protein 10	7.360512e-01	0.8229740400	7.609878	9.264433e+00	2.202310e-03	1.262806e-02
TC0X00000072.mm.2	Kcnd1	potassium voltage-gated channel, Shal-related family, member 1	-7.491844e-01	-0.8924582172	6.360620	9.243320e+00	2.223754e-03	1.273542e-02
TC1100003236.mm.2	Rflnb	refilin B	8.288034e-01	0.6935880307	5.984524	9.243222e+00	2.223853e-03	1.273542e-02
TC0400003535.mm.2	Adprhl2	ADP-ribosylhydrolase like 2	8.115254e-01	0.8544927336	5.992329	9.242323e+00	2.224772e-03	1.273542e-02
TC1700002584.mm.2	Dhx57	DEAH (Asp-Glu-Ala-Asp/His) box polypeptide 57	9.841606e-01	0.4289734549	7.326735	9.229161e+00	2.238267e-03	1.280289e-02
TC0300002828.mm.2	Ptbp2	polypyrimidine tract binding protein 2	-8.612251e-01	-1.0643273992	7.800995	9.228385e+00	2.239065e-03	1.280289e-02
TC0200004309.mm.2	Fibin	fin bud initiation factor homolog (zebrafish)	6.964671e-01	0.8774836540	3.813869	9.222082e+00	2.245562e-03	1.283286e-02
TC0200002270.mm.2	Angpt4	angiopoietin 4	-6.334108e-01	-1.1671821331	3.680653	9.216275e+00	2.251567e-03	1.285998e-02
TC1000003018.mm.2	Helb	helicase (DNA) B	5.501962e-01	1.0840939357	7.817980	9.213557e+00	2.254384e-03	1.286131e-02
TC0800000874.mm.2	Zfp827	zinc finger protein 827	4.973029e-01	1.1679323334	7.808219	9.212716e+00	2.255256e-03	1.286131e-02
TC0100003577.mm.2	Dusp23	dual specificity phosphatase 23	8.542055e-01	0.9239911092	4.246801	9.212408e+00	2.255576e-03	1.286131e-02
TC0300002328.mm.2	Msto1	misato 1, mitochondrial distribution and morphology regulator	-6.615964e-01	-0.8016091232	6.816121	9.210012e+00	2.258064e-03	1.286174e-02
TC1100000344.mm.2	Fbxw11	F-box and WD-40 domain protein 11	-8.868088e-01	-0.5105458067	8.763699	9.209911e+00	2.258168e-03	1.286174e-02
TC0900000980.mm.2	Prtg	protogenin	-1.611664e+00	-0.6024904382	3.926704	9.208173e+00	2.259975e-03	1.286331e-02
TC0400002790.mm.2	Hdhd3	haloacid dehalogenase-like hydrolase domain containing 3	6.530372e-01	0.8445246571	4.330569	9.207225e+00	2.260962e-03	1.286331e-02
TC0X00002199.mm.2	Hs6st2	heparan sulfate 6-O-sulfotransferase 2	-6.521048e-01	-0.6701962677	8.258175	9.203124e+00	2.265233e-03	1.288044e-02
TC1100001908.mm.2	Llgl2	lethal giant larvae homolog 2 (Drosophila)	-1.354389e+00	-0.6238757833	5.642170	9.195154e+00	2.273560e-03	1.291560e-02
TC0400001930.mm.2	Mtor	mechanistic target of rapamycin (serine/threonine kinase)	-6.077478e-01	-0.6823369192	6.712782	9.194658e+00	2.274080e-03	1.291560e-02
TC0100003507.mm.2	Uap1	UDP-N-acetylglucosamine pyrophosphorylase 1	8.754634e-01	0.9560045529	7.106484	9.193580e+00	2.275209e-03	1.291560e-02
TC0500001853.mm.2	B3glct	beta-3-glucosyltransferase	9.852743e-01	1.3073198882	7.379164	9.177888e+00	2.291720e-03	1.300211e-02
TC0400003253.mm.2	Zfyve9	zinc finger, FYVE domain containing 9	1.090732e+00	1.3154311534	6.995527	9.175602e+00	2.294136e-03	1.300859e-02
TC0600003165.mm.2	Ndufa9	NADH dehydrogenase (ubiquinone) 1 alpha subcomplex, 9	-6.697915e-01	-0.7932594724	8.174976	9.173135e+00	2.296747e-03	1.301618e-02
TC0100001254.mm.2	Phlda3	pleckstrin homology like domain, family A, member 3	5.613038e-01	0.8546949214	8.802008	9.165969e+00	2.304351e-03	1.305203e-02
TC0X00003322.mm.2	Grpr	gastrin releasing peptide receptor	-1.173932e+00	-1.1631924206	2.976696	9.161054e+00	2.309583e-03	1.307441e-02
TC0200000523.mm.2	Pkn3	protein kinase N3	6.590818e-01	0.6356397036	5.542825	9.156249e+00	2.314711e-03	1.309202e-02
TC0900001240.mm.2	7420426K07Rik	RIKEN cDNA 7420426K07 gene	-1.786549e-02	-1.2749876724	2.863706	9.155739e+00	2.315255e-03	1.309202e-02
TC0300001359.mm.2	Cxxc4	CXXC finger 4	-3.397084e-01	-0.9951808148	2.301131	9.138897e+00	2.333334e-03	1.318695e-02
TC0400002791.mm.2	Alad	aminolevulinate, delta-, dehydratase	7.483173e-01	0.5655760472	8.111246	9.135236e+00	2.337284e-03	1.320197e-02
TC0200005164.mm.2	Sulf2	sulfatase 2	8.256029e-01	0.7273574175	9.928887	9.130989e+00	2.341876e-03	1.322060e-02
TC1800001417.mm.2	Ppargc1b	peroxisome proliferative activated receptor, gamma, coactivator 1 beta	9.369592e-01	0.7770065818	3.913878	9.128898e+00	2.344141e-03	1.322599e-02
TC0700001382.mm.2	Map6	microtubule-associated protein 6	6.238214e-01	1.0332263227	7.924107	9.127295e+00	2.345880e-03	1.322599e-02
TC0600000657.mm.2	Znrf2	zinc and ring finger 2	-7.409948e-01	-0.7185403971	6.961906	9.126526e+00	2.346714e-03	1.322599e-02
TC0300002343.mm.2	Slc50a1	solute carrier family 50 (sugar transporter), member 1	3.295606e-01	1.1693710083	8.477798	9.118841e+00	2.355070e-03	1.326500e-02
TC1100000609.mm.2	Kif3a	kinesin family member 3A	-1.214673e+00	-0.6086658997	7.055066	9.117774e+00	2.356232e-03	1.326500e-02
TC1900000465.mm.2	Minpp1	multiple inositol polyphosphate histidine phosphatase 1	6.393263e-01	1.0772960545	7.039813	9.111758e+00	2.362800e-03	1.329466e-02
TC0300002346.mm.2	Efna3	ephrin A3	7.805264e-01	0.9438567722	6.220957	9.107633e+00	2.367316e-03	1.331273e-02
TC1000000079.mm.2	Shprh	SNF2 histone linker PHD RING helicase	-7.069783e-01	-1.0215610995	7.272437	9.101044e+00	2.374548e-03	1.334606e-02
TC0600000963.mm.2	Cct7	chaperonin containing Tcp1, subunit 7 (eta)	-1.030260e+00	-0.7800046492	6.329964	9.089645e+00	2.387120e-03	1.340934e-02
TC1600001194.mm.2	Tvp23a	trans-golgi network vesicle protein 23A	-1.181837e+00	-0.6684774244	5.827573	9.085101e+00	2.392153e-03	1.343023e-02
TC1100001072.mm.2	Slc43a2	solute carrier family 43, member 2	-1.313825e+00	-0.8670025012	5.660325	9.082586e+00	2.394943e-03	1.343851e-02
TC0200004459.mm.2	Tmem87a	transmembrane protein 87A	6.386039e-01	0.7006768409	7.893547	9.054952e+00	2.425848e-03	1.360445e-02
TC0400000169.mm.2	Ggh	gamma-glutamyl hydrolase	6.010111e-01	1.2071320068	6.504433	9.051083e+00	2.430210e-03	1.362144e-02
TC0400002454.mm.2	Bag1	BCL2-associated athanogene 1	7.001248e-01	0.9831645694	8.788070	9.043651e+00	2.438615e-03	1.366106e-02
TC1300002031.mm.2	Thoc3	THO complex 3	-7.491464e-01	-0.4751740996	8.320002	9.039843e+00	2.442934e-03	1.367148e-02
TC0100000774.mm.2	Itm2c	integral membrane protein 2C	9.168484e-01	0.6795133022	8.309227	9.039652e+00	2.443151e-03	1.367148e-02
TSUnmapped00000043.mm.2	Rora	RAR-related orphan receptor alpha	-1.472142e+00	-0.0637568734	2.883372	9.036544e+00	2.446684e-03	1.368375e-02
TC0400001432.mm.2	9930104L06Rik	RIKEN cDNA 9930104L06 gene	9.400233e-01	1.1732398579	4.616833	9.034512e+00	2.448995e-03	1.368918e-02
TC0800003162.mm.2	Nup133	nucleoporin 133	-4.397873e-01	-1.0171860833	8.109915	9.027446e+00	2.457056e-03	1.372673e-02
TC1700002041.mm.2	Ppp1r11	protein phosphatase 1, regulatory (inhibitor) subunit 11	7.003061e-01	0.7075786726	8.740820	9.014754e+00	2.471608e-03	1.380049e-02
TC1500002156.mm.2	Rapgef3	Rap guanine nucleotide exchange factor (GEF) 3	-1.132699e+00	-0.9053662383	5.458164	9.004908e+00	2.482965e-03	1.385633e-02
TC1800001149.mm.2	Fam13b	family with sequence similarity 13, member B	1.073009e+00	0.7723721294	7.422766	9.003206e+00	2.484933e-03	1.385974e-02
TC1000002472.mm.2	Shc2	SHC (Src homology 2 domain containing) transforming protein 2	9.221998e-01	1.1266370099	4.139185	8.994405e+00	2.495144e-03	1.390910e-02
TC0300000139.mm.2	Hltf	helicase-like transcription factor	-5.346104e-01	-0.7075169726	7.062588	8.992684e+00	2.497145e-03	1.391267e-02
TC1100003993.mm.2	Fam20a	family with sequence similarity 20, member A	-9.805812e-01	-0.7316664443	7.860880	8.989510e+00	2.500843e-03	1.392567e-02
TC1100002195.mm.2	Igfbp3	insulin-like growth factor binding protein 3	1.464767e+00	0.1408323515	2.975767	8.987662e+00	2.502998e-03	1.392813e-02
TC0300002595.mm.2	Ptgfrn	prostaglandin F2 receptor negative regulator	4.772598e-01	1.1080011529	7.767122	8.986570e+00	2.504272e-03	1.392813e-02
TC0300001757.mm.2	Ect2	ect2 oncogene	-8.363237e-01	-1.1410012496	7.115655	8.985627e+00	2.505374e-03	1.392813e-02
TC0700001990.mm.2	Pwwp2b	PWWP domain containing 2B	6.810547e-01	1.0130156865	5.715388	8.976091e+00	2.516541e-03	1.398261e-02
TC1500000960.mm.2	Pced1b	PC-esterase domain containing 1B	-5.343691e-01	-1.1810493721	3.006728	8.965474e+00	2.529040e-03	1.404442e-02
TC0800001126.mm.2	Adgrg1	adhesion G protein-coupled receptor G1	-1.349358e+00	-0.4810447921	5.382568	8.959822e+00	2.535723e-03	1.407388e-02
TC0300000092.mm.2	Car13	carbonic anhydrase 13	-8.264142e-01	-0.8868020289	6.616767	8.952883e+00	2.543955e-03	1.411190e-02
TC0200003540.mm.2	Stam2	signal transducing adaptor molecule (SH3 domain and ITAM motif) 2	6.184600e-01	0.7862153731	7.891422	8.945915e+00	2.552252e-03	1.415025e-02
TC0700002477.mm.2	Fosb	FBJ osteosarcoma oncogene B	1.186613e+00	1.3735290964	6.602469	8.939171e+00	2.560310e-03	1.418723e-02
TC0100002470.mm.2	Fzd5	frizzled class receptor 5	-6.989631e-01	-0.6156290208	7.049333	8.936132e+00	2.563951e-03	1.419970e-02
TC0500002756.mm.2	Cxcl10	chemokine (C-X-C motif) ligand 10	-1.081403e+00	-0.7647669303	4.318196	8.931440e+00	2.569584e-03	1.421438e-02
TC0500003234.mm.2	Diablo	diablo, IAP-binding mitochondrial protein	6.138561e-01	0.7108120101	7.758315	8.930870e+00	2.570269e-03	1.421438e-02
TC1600001366.mm.2	2510009E07Rik	RIKEN cDNA 2510009E07 gene	7.637835e-01	1.1741221037	5.454006	8.930450e+00	2.570774e-03	1.421438e-02
TC0400001413.mm.2	Rragc	Ras-related GTP binding C	5.333382e-01	0.9090819026	8.504459	8.927337e+00	2.574520e-03	1.422739e-02
TC0700000886.mm.2	Tmem86a	transmembrane protein 86A	-1.139108e+00	-0.7811172026	6.439707	8.925324e+00	2.576947e-03	1.423311e-02
TC1000002885.mm.2	Atxn7l3b	ataxin 7-like 3B	9.333198e-01	0.6016688719	7.801877	8.922114e+00	2.580820e-03	1.424680e-02
TC0700004076.mm.2	St5	suppression of tumorigenicity 5	-9.324184e-01	-0.8177591515	6.231763	8.901556e+00	2.605788e-03	1.437686e-02
TC1400001253.mm.2	Gpc6	glypican 6	1.033216e+00	0.5572947080	6.372207	8.900242e+00	2.607393e-03	1.437795e-02
TC1100003517.mm.2	Nog	noggin	-1.499257e+00	-0.6486669983	3.829784	8.897337e+00	2.610945e-03	1.438977e-02
TC0600001433.mm.2	Cdca3	cell division cycle associated 3	-1.136574e+00	-0.7652472529	9.178275	8.894819e+00	2.614028e-03	1.439900e-02
TC1300002542.mm.2	Cenph	centromere protein H	-1.085876e+00	-0.3339268747	5.886116	8.886973e+00	2.623663e-03	1.444429e-02
TC0100000509.mm.2	Nrp2	neuropilin 2	6.664604e-01	0.8365869898	8.480529	8.884004e+00	2.627320e-03	1.445663e-02
TC0500001526.mm.2	Rabgef1	RAB guanine nucleotide exchange factor (GEF) 1	7.899536e-01	0.5799594902	8.205284	8.881447e+00	2.630473e-03	1.446618e-02
TC0700002775.mm.2	Tmem147	transmembrane protein 147	-7.670458e-01	-0.7893421075	6.424755	8.875863e+00	2.637375e-03	1.449634e-02
TC0100002801.mm.2	Per2	period circadian clock 2	1.100421e+00	0.3528652528	6.015818	8.874424e+00	2.639156e-03	1.449833e-02
TC0400004186.mm.2	Nfia	nuclear factor I/A	6.529840e-01	1.5686535070	9.031552	8.871033e+00	2.643361e-03	1.451363e-02
TC1900001071.mm.2	Ttc9c	tetratricopeptide repeat domain 9C	7.723044e-01	0.9233117074	7.555672	8.856246e+00	2.661782e-03	1.460692e-02
TC1900001440.mm.2	F530104D19Rik	RIKEN cDNA F530104D19 gene	7.695079e-01	0.8247220631	2.816756	8.851919e+00	2.667200e-03	1.462880e-02
TC0300000631.mm.2	Pdgfc	platelet-derived growth factor, C polypeptide	-4.591940e-01	-0.8723619617	7.802998	8.841429e+00	2.680387e-03	1.469324e-02
TC0700003547.mm.2	Mrpl46	mitochondrial ribosomal protein L46	-6.737609e-01	-1.2066573715	5.843657	8.836581e+00	2.686506e-03	1.471888e-02
TC1900000055.mm.2	Cd248	CD248 antigen, endosialin	8.271403e-01	1.0377837975	10.256505	8.834674e+00	2.688917e-03	1.472420e-02
TC0500001645.mm.2	Cnpy4	canopy FGF signaling regulator 4	6.576019e-01	0.8275201701	7.890814	8.831774e+00	2.692588e-03	1.473640e-02
TC0600002965.mm.2	Plxnd1	plexin D1	-4.187646e-01	-0.8413301789	7.722450	8.827862e+00	2.697551e-03	1.475566e-02
TC1100002725.mm.2	Hspa4	heat shock protein 4	-9.705944e-01	-0.4412379455	10.128012	8.825094e+00	2.701067e-03	1.476699e-02
TC1600000234.mm.2	Dgcr6	DiGeorge syndrome critical region gene 6	-5.701558e-01	-0.8607181650	6.844501	8.823677e+00	2.702869e-03	1.476894e-02
TC0900001434.mm.2	Plxnb1	plexin B1	-2.760181e-01	-1.0412616973	3.748913	8.819321e+00	2.708419e-03	1.479135e-02
TC1700000344.mm.2	Pkd1	polycystic kidney disease 1 homolog	6.015190e-01	1.0203245553	7.429165	8.804485e+00	2.727415e-03	1.488714e-02
TC1100000205.mm.2	Peli1	pellino 1	-1.243645e+00	-0.5947650661	5.998293	8.800166e+00	2.732975e-03	1.490952e-02
TC1300000385.mm.2	Bphl	biphenyl hydrolase-like (serine hydrolase, breast epithelial mucin-associated antigen)	-7.246344e-01	-0.8846739273	5.816871	8.798840e+00	2.734684e-03	1.491089e-02
TC0400003329.mm.2	Nsun4	NOL1/NOP2/Sun domain family, member 4	9.589392e-01	0.6839183669	6.088798	8.789893e+00	2.746247e-03	1.496595e-02
TC1000000929.mm.2	Hcfc2	host cell factor C2	4.512747e-01	1.1789885851	6.652495	8.786394e+00	2.750784e-03	1.498268e-02
TC1100002813.mm.2	Gemin5	gem (nuclear organelle) associated protein 5	-1.095137e+00	-0.8967330339	7.861315	8.780863e+00	2.757974e-03	1.500596e-02
TC0400003381.mm.2	Ipo13	importin 13	8.846021e-01	0.7335452328	6.873279	8.780846e+00	2.757996e-03	1.500596e-02
TC1700000386.mm.2	Ccdc78	coiled-coil domain containing 78	2.666182e-01	0.9873747578	2.502131	8.777894e+00	2.761842e-03	1.501889e-02
TC1200002251.mm.2	Lgmn	legumain	7.063738e-01	0.5101027141	9.205901	8.776105e+00	2.764175e-03	1.502211e-02
TC0900002735.mm.2	Col12a1	collagen, type XII, alpha 1	-8.499182e-01	-0.8874404560	7.135199	8.775187e+00	2.765374e-03	1.502211e-02
TC0500003055.mm.2	Svop	SV2 related protein	-9.178713e-01	-1.1199505571	3.255290	8.759180e+00	2.786363e-03	1.512808e-02
TC1700001595.mm.2	Zfp13	zinc finger protein 13	-5.428653e-01	-0.8992227619	6.280333	8.757960e+00	2.787970e-03	1.512877e-02
TC0900002040.mm.2	Pknox2	Pbx/knotted 1 homeobox 2	-1.745943e+00	-0.3469519530	5.128617	8.749910e+00	2.798601e-03	1.517840e-02
TC1100004177.mm.2	Tbc1d16	TBC1 domain family, member 16	-8.020033e-01	-1.0741291836	3.588499	8.746563e+00	2.803035e-03	1.518529e-02
TC0400001347.mm.2	Scmh1	sex comb on midleg homolog 1	8.976274e-01	0.4084266680	6.957919	8.746509e+00	2.803106e-03	1.518529e-02
TC0300000033.mm.2	Pkia	protein kinase inhibitor, alpha	-9.698602e-01	-0.8581288997	6.500536	8.745586e+00	2.804330e-03	1.518529e-02
TC1400002293.mm.2	Dock5	dedicator of cytokinesis 5	1.001073e+00	0.9089873085	7.879449	8.743099e+00	2.807631e-03	1.519511e-02
TC0400003599.mm.2	Hdac1	histone deacetylase 1	6.005494e-01	0.6519760531	10.053452	8.739337e+00	2.812633e-03	1.521412e-02
TC1300000113.mm.2	Inhba	inhibin beta-A	6.188342e-01	1.1301855313	7.877066	8.734358e+00	2.819268e-03	1.523926e-02
TC0400002316.mm.2	Ufl1	UFM1 specific ligase 1	9.239766e-01	0.9541013369	7.080217	8.733613e+00	2.820262e-03	1.523926e-02
TC1000002257.mm.2	Hkdc1	hexokinase domain containing 1	7.059436e-01	0.5719506072	3.705412	8.730634e+00	2.824243e-03	1.525270e-02
TC0900001563.mm.2	Itga9	integrin alpha 9	-8.082202e-01	-1.1388354311	3.634513	8.724205e+00	2.832853e-03	1.529112e-02
TC0400001329.mm.2	P3h1	prolyl 3-hydroxylase 1	9.622621e-01	0.3556976980	6.897236	8.717691e+00	2.841608e-03	1.533028e-02
TC1700001936.mm.2	Hspa1a	heat shock protein 1A	8.585592e-01	1.2632645057	7.224497	8.713306e+00	2.847519e-03	1.535406e-02
TC0X00001682.mm.2	Gpm6b	glycoprotein m6b	-1.078969e+00	-1.2534260361	2.660553	8.696250e+00	2.870642e-03	1.547058e-02
TC1000002175.mm.2	Man1a	mannosidase 1, alpha	7.583016e-01	0.9391780439	6.498605	8.694259e+00	2.873354e-03	1.547703e-02
TC1500000851.mm.2	Zbed4	zinc finger, BED type containing 4	-5.579098e-01	-1.0080820619	4.229539	8.689094e+00	2.880405e-03	1.550016e-02
TC0900000892.mm.2	Rora	RAR-related orphan receptor alpha	-1.118381e+00	-1.1213127610	4.014939	8.688672e+00	2.880982e-03	1.550016e-02
TC0600002296.mm.2	Jazf1	JAZF zinc finger 1	-1.705835e-01	-1.3565146341	3.298669	8.687783e+00	2.882199e-03	1.550016e-02
TC1300001474.mm.2	Hecw1	HECT, C2 and WW domain containing E3 ubiquitin protein ligase 1	1.213234e+00	0.9323642250	3.957204	8.684047e+00	2.887314e-03	1.551950e-02
TC1700001597.mm.2	Thoc6	THO complex 6	5.882149e-01	0.9177379360	7.674879	8.679843e+00	2.893083e-03	1.554234e-02
TC0400001743.mm.2	Akr7a5	aldo-keto reductase family 7, member A5 (aflatoxin aldehyde reductase)	-4.610191e-01	-0.9663046395	6.553836	8.677838e+00	2.895840e-03	1.554835e-02
TC1500000592.mm.2	Scx	scleraxis	-1.008546e+00	-0.7494487572	7.516723	8.676779e+00	2.897297e-03	1.554835e-02
TC0200003630.mm.2	Ifih1	interferon induced with helicase C domain 1	-1.087613e+00	-1.0303361643	4.976793	8.674055e+00	2.901049e-03	1.554835e-02
TC0300003219.mm.2	Zfp697	zinc finger protein 697	-5.539131e-01	-0.8377530851	4.930356	8.673228e+00	2.902188e-03	1.554835e-02
TC1100003110.mm.2	Camta2	calmodulin binding transcription activator 2	5.059268e-01	1.1287266577	6.851137	8.672409e+00	2.903318e-03	1.554835e-02
TC0800000968.mm.2	Syce2	synaptonemal complex central element protein 2	-9.522955e-01	-1.1510043483	3.653857	8.671653e+00	2.904361e-03	1.554835e-02
TC1600000988.mm.2	Mrap	melanocortin 2 receptor accessory protein	3.441543e-01	0.8574582779	3.343616	8.671295e+00	2.904855e-03	1.554835e-02
TC0400003606.mm.2	Iqcc	IQ motif containing C	5.358292e-01	0.7894178779	7.003750	8.666815e+00	2.911045e-03	1.556811e-02
TC0600002880.mm.2	Sumf1	sulfatase modifying factor 1	5.768220e-01	1.2884290613	6.824897	8.665279e+00	2.913171e-03	1.556811e-02
TC1100003506.mm.2	Scpep1	serine carboxypeptidase 1	7.299819e-01	0.6589110800	10.114721	8.664626e+00	2.914076e-03	1.556811e-02
TC0600002714.mm.2	Cfap100	cilia and flagella associated protein 100	-3.473559e-02	1.1926458320	4.554565	8.664218e+00	2.914641e-03	1.556811e-02
TC0800000834.mm.2	Sin3b	transcriptional regulator, SIN3B (yeast)	-6.231839e-01	-0.7060161323	8.387237	8.661992e+00	2.917727e-03	1.556933e-02
TC1500001136.mm.2	Ghr	growth hormone receptor	7.753833e-01	0.5430390601	9.701561	8.661856e+00	2.917915e-03	1.556933e-02
TC1300002347.mm.2	Slf1	SMC5-SMC6 complex localization factor 1	-1.296100e+00	-0.2962083406	5.313715	8.655518e+00	2.926722e-03	1.560816e-02
TC0200005130.mm.2	Tnnc2	troponin C2, fast	-1.284192e+00	-0.4841445949	3.052479	8.648123e+00	2.937036e-03	1.565500e-02
TC0900002396.mm.2	Cd276	CD276 antigen	7.364070e-01	0.7727695717	8.490802	8.642307e+00	2.945176e-03	1.567593e-02
TC0800000760.mm.2	Jund	jun D proto-oncogene	5.352332e-01	0.7386280097	9.842240	8.641993e+00	2.945617e-03	1.567593e-02
TC0100002381.mm.2	Clk1	CDC-like kinase 1	6.311826e-01	1.1680720128	7.571384	8.641727e+00	2.945990e-03	1.567593e-02
TC0100000022.mm.2	Fam150a	family with sequence similarity 150, member A	9.182280e-01	0.4475131899	2.011830	8.640936e+00	2.947099e-03	1.567593e-02
TC1200000806.mm.2	Ptgr2	prostaglandin reductase 2	1.107513e+00	0.9124098054	4.363418	8.634509e+00	2.956130e-03	1.571578e-02
TC1100002255.mm.2	Etaa1	Ewing tumor-associated antigen 1	-8.445705e-01	-0.9971358422	6.230467	8.627521e+00	2.965986e-03	1.575998e-02
TC1500001826.mm.2	Ift27	intraflagellar transport 27	-6.182073e-01	-0.8353320260	8.245647	8.625156e+00	2.969329e-03	1.576262e-02
TC0900002173.mm.2	Phldb1	pleckstrin homology like domain, family B, member 1	7.538498e-01	0.6769721955	7.263002	8.624987e+00	2.969568e-03	1.576262e-02
TC0300003249.mm.2	Mfsd14a	major facilitator superfamily domain containing 14A	-5.762384e-01	-0.6946498311	6.356829	8.614894e+00	2.983887e-03	1.583040e-02
TC1000003106.mm.2	Kif5a	kinesin family member 5A	7.112140e-01	0.6449508495	4.118740	8.608335e+00	2.993235e-03	1.587176e-02
TC0400000036.mm.2	Ubxn2b	UBX domain protein 2B	9.664604e-01	0.4454751316	6.347988	8.595326e+00	3.011873e-03	1.596230e-02
TC0400002762.mm.2	Inip	INTS3 and NABP interacting protein	7.576049e-01	0.5269425626	6.442154	8.586475e+00	3.024626e-03	1.602158e-02
TC1900000711.mm.2	Cnnm2	cyclin M2	1.132629e+00	0.7216383515	5.440531	8.578142e+00	3.036691e-03	1.607715e-02
TC1500001730.mm.2	Ly6c2	lymphocyte antigen 6 complex, locus C2	1.298739e+00	1.4080611810	5.745336	8.574318e+00	3.042246e-03	1.609604e-02
TC1100001722.mm.2	Arf2	ADP-ribosylation factor 2	8.487918e-01	1.0221854330	7.939847	8.573155e+00	3.043937e-03	1.609604e-02
TC1000001597.mm.2	Pan2	PAN2 poly(A) specific ribonuclease subunit	1.027653e+00	0.0621678235	8.376648	8.572436e+00	3.044983e-03	1.609604e-02
TC1700001573.mm.2	Zfp944	zinc finger protein 944	7.245851e-01	0.8122191474	6.002840	8.567527e+00	3.052137e-03	1.612099e-02
TC0600001422.mm.2	C1ra	complement component 1, r subcomponent A	-1.164555e+00	-1.2729609015	7.945022	8.567033e+00	3.052859e-03	1.612099e-02
TC0300000755.mm.2	Dpm3	dolichyl-phosphate mannosyltransferase polypeptide 3	-7.316445e-01	-0.6827897799	6.979706	8.552122e+00	3.074712e-03	1.622800e-02
TC1600000526.mm.2	Iqcb1	IQ calmodulin-binding motif containing 1	-1.167893e+00	-0.1789253114	6.492396	8.546722e+00	3.082670e-03	1.626160e-02
TC1000000279.mm.2	Hddc2	HD domain containing 2	-1.071109e+00	-0.8305999336	5.287697	8.537772e+00	3.095910e-03	1.632302e-02
TC0900000183.mm.2	Mrpl4	mitochondrial ribosomal protein L4	4.998618e-01	0.7199144024	7.303337	8.532067e+00	3.104384e-03	1.635925e-02
TC1800001665.mm.2	Nfatc1	nuclear factor of activated T cells, cytoplasmic, calcineurin dependent 1	3.088600e-01	0.8374605535	7.623569	8.529457e+00	3.108269e-03	1.637128e-02
TC0800001398.mm.2	Gan	giant axonal neuropathy	-8.196156e-01	-1.1424718367	5.780132	8.520616e+00	3.121469e-03	1.643234e-02
TC1800001054.mm.2	Garem1	GRB2 associated regulator of MAPK1 subtype 1	1.019797e+00	0.6230469848	6.781147	8.514518e+00	3.130612e-03	1.647199e-02
TC0500000699.mm.2	Rasl11b	RAS-like, family 11, member B	9.347230e-01	0.7315776853	2.907089	8.508168e+00	3.140164e-03	1.651374e-02
TC0400003215.mm.2	Mrpl37	mitochondrial ribosomal protein L37	8.718656e-01	0.8299975853	7.752485	8.505283e+00	3.144515e-03	1.652811e-02
TC0400003683.mm.2	Ppp1r8	protein phosphatase 1, regulatory (inhibitor) subunit 8	7.847867e-01	0.8687807645	7.271529	8.501731e+00	3.149881e-03	1.654594e-02
TC0X00002655.mm.2	Zxda	zinc finger, X-linked, duplicated A	-9.197756e-01	-0.7188425750	6.105846	8.500895e+00	3.151146e-03	1.654594e-02
TC0X00000190.mm.2	Kdm6a	lysine (K)-specific demethylase 6A	4.070642e-01	0.8886499335	7.558088	8.493493e+00	3.162365e-03	1.659633e-02
TC1100004261.mm.2	Ppp3r1	protein phosphatase 3, regulatory subunit B, alpha isoform (calcineurin B, type I)	-9.792482e-01	-0.6370229304	8.953971	8.491731e+00	3.165044e-03	1.660186e-02
TC0500001112.mm.2	Idua	iduronidase, alpha-L-	8.986478e-01	1.1182694242	6.124263	8.485764e+00	3.174130e-03	1.664097e-02
TC0400003456.mm.2	Rlf	rearranged L-myc fusion sequence	6.232234e-01	0.7479080151	6.924441	8.483646e+00	3.177362e-03	1.664866e-02
TC0500000987.mm.2	Gpat3	glycerol-3-phosphate acyltransferase 3	3.497794e-01	0.9245039306	5.734566	8.482668e+00	3.178855e-03	1.664866e-02
TC0900000209.mm.2	Swsap1	SWIM type zinc finger 7 associated protein 1	7.012061e-01	0.8121773772	5.526471	8.473590e+00	3.192760e-03	1.671292e-02
TC1000000465.mm.2	Dcbld1	discoidin, CUB and LCCL domain containing 1	-6.675879e-01	-1.1782093238	6.265994	8.464969e+00	3.206026e-03	1.677377e-02
TC0300001181.mm.2	Dph5	diphthamide biosynthesis 5	-7.982126e-01	-0.7118549659	6.812291	8.447504e+00	3.233096e-03	1.690674e-02
TC0400003255.mm.2	Btf3l4	basic transcription factor 3-like 4	7.628749e-01	0.6603882067	8.792640	8.444450e+00	3.237855e-03	1.691609e-02
TC0300000765.mm.2	Pbxip1	pre B cell leukemia transcription factor interacting protein 1	-6.166083e-01	-0.7904401355	4.518152	8.444233e+00	3.238194e-03	1.691609e-02
TC0500003516.mm.2	Gna12	guanine nucleotide binding protein, alpha 12	4.765142e-01	0.6993480263	9.564054	8.439384e+00	3.245768e-03	1.694575e-02
TC1700001991.mm.2	Prr3	proline-rich polypeptide 3	3.785752e-01	1.0503876635	6.969012	8.437553e+00	3.248634e-03	1.694575e-02
TC0200001535.mm.2	Abtb2	ankyrin repeat and BTB (POZ) domain containing 2	1.079267e+00	0.4993413513	6.290901	8.437416e+00	3.248848e-03	1.694575e-02
TC0500003725.mm.2	Pisd	phosphatidylserine decarboxylase	5.347876e-01	1.1431962617	6.708389	8.425204e+00	3.268032e-03	1.703283e-02
TC0500001011.mm.2	Aff1	AF4/FMR2 family, member 1	5.039570e-01	0.7854248154	9.190210	8.424669e+00	3.268876e-03	1.703283e-02
TC0400000248.mm.2	Map3k7	mitogen-activated protein kinase kinase kinase 7	7.344520e-01	0.7658840871	7.679994	8.422062e+00	3.272989e-03	1.704557e-02
TC0500000334.mm.2	Fosl2	fos-like antigen 2	-2.573876e-01	-0.8663833585	8.326886	8.420045e+00	3.276176e-03	1.705347e-02
TC0800003173.mm.2	Ttc13	tetratricopeptide repeat domain 13	-8.087598e-01	-0.6859584557	8.593472	8.413714e+00	3.286200e-03	1.709694e-02
TC0400001091.mm.2	Plpp3	phospholipid phosphatase 3	1.268405e+00	1.2021719523	7.908971	8.411199e+00	3.290192e-03	1.710900e-02
TC1000000147.mm.2	Map3k5	mitogen-activated protein kinase kinase kinase 5	1.142763e+00	0.6785869575	3.802556	8.406002e+00	3.298457e-03	1.714325e-02
TC0600000838.mm.2	Immt	inner membrane protein, mitochondrial	-7.435042e-01	-0.5628780570	9.591661	8.401185e+00	3.306140e-03	1.717445e-02
TC1400001561.mm.2	Zfp503	zinc finger protein 503	-1.069031e+00	-0.5841073150	7.254946	8.394480e+00	3.316867e-03	1.722142e-02
TC1700000275.mm.2	Zfp948	zinc finger protein 948	6.770762e-01	0.6761141684	6.854731	8.380262e+00	3.339745e-03	1.733139e-02
TC1400002193.mm.2	Spryd7	SPRY domain containing 7	-9.527491e-01	-0.4464409096	6.393489	8.373539e+00	3.350623e-03	1.737902e-02
TC1800001255.mm.2	Lars	leucyl-tRNA synthetase	7.318265e-01	0.8097222223	8.874367	8.364916e+00	3.364637e-03	1.744285e-02
TC0500002950.mm.2	Gak	cyclin G associated kinase	5.165013e-01	1.0252756987	7.732714	8.362946e+00	3.367848e-03	1.745064e-02
TC0300000829.mm.2	Sprr2i	small proline-rich protein 2I	-8.615347e-02	-1.1731163285	5.303005	8.359742e+00	3.373076e-03	1.746887e-02
TC0500001614.mm.2	Cldn15	claudin 15	-1.055871e+00	-0.8322341256	6.833436	8.356493e+00	3.378387e-03	1.748752e-02
TC1300000105.mm.2	Gli3	GLI-Kruppel family member GLI3	-4.125074e-01	-0.8592288278	8.329758	8.354501e+00	3.381649e-03	1.749554e-02
TC0200005514.mm.2	Zhx3	zinc fingers and homeoboxes 3	5.666469e-01	1.3631235748	5.513027	8.346124e+00	3.395403e-03	1.755781e-02
TC0800001624.mm.2	Cd209b	CD209b antigen	-8.813960e-01	-0.3303740664	2.336197	8.341241e+00	3.403450e-03	1.759052e-02
TC0400001668.mm.2	Fuca1	fucosidase, alpha-L- 1, tissue	9.401795e-01	0.7118164066	8.137235	8.339210e+00	3.406803e-03	1.759894e-02
TC0800001179.mm.2	Cklf	chemokine-like factor	-8.085946e-01	-0.8279765617	5.877802	8.336617e+00	3.411089e-03	1.761218e-02
TC0400003626.mm.2	Hcrtr1	hypocretin (orexin) receptor 1	-7.499438e-01	-0.5931131829	3.058054	8.333659e+00	3.415986e-03	1.762856e-02
TC1100003043.mm.2	Kdm6b	KDM1 lysine (K)-specific demethylase 6B	6.773326e-01	0.6221128980	8.385735	8.328255e+00	3.424953e-03	1.766591e-02
TC0200001597.mm.2	Mpped2	metallophosphoesterase domain containing 2	9.216594e-01	0.8661296369	6.989704	8.325299e+00	3.429869e-03	1.768234e-02
TC0600001035.mm.2	Mgll	monoglyceride lipase	-1.561356e+00	-0.2801510750	3.737563	8.313002e+00	3.450407e-03	1.777781e-02
TC1200001685.mm.2	Dnajb9	DnaJ heat shock protein family (Hsp40) member B9	1.126601e+00	0.9148372792	6.440330	8.312131e+00	3.451866e-03	1.777781e-02
TC0X00001931.mm.2	Syn1	synapsin I	-1.284694e+00	-0.4264057924	3.954910	8.305351e+00	3.463256e-03	1.782748e-02
TC0300000916.mm.2	Anp32e	acidic (leucine-rich) nuclear phosphoprotein 32 family, member E	-4.929551e-01	-0.8116275349	6.358654	8.290110e+00	3.489010e-03	1.795101e-02
TC1000002376.mm.2	Lrrc75b	leucine rich repeat containing 75B	9.784940e-01	0.7997057930	4.872347	8.288295e+00	3.492091e-03	1.795782e-02
TC1200000523.mm.2	Fam179b	family with sequence similarity 179, member B	6.649069e-01	0.9829590773	7.708514	8.283859e+00	3.499635e-03	1.798756e-02
TC0900003317.mm.2	2010315B03Rik	RIKEN cDNA 2010315B03 gene	1.068723e+00	1.0987981771	6.236364	8.281540e+00	3.503586e-03	1.799882e-02
TSUnmapped00000010.mm.2	Rcor3	REST corepressor 3	4.885773e-01	1.6546528994	6.003566	8.275259e+00	3.514312e-03	1.804158e-02
TC0900001299.mm.2	Rab6b	RAB6B, member RAS oncogene family	-1.362365e+00	-0.4417543561	5.534375	8.274599e+00	3.515442e-03	1.804158e-02
TC0400003814.mm.2	Alpl	alkaline phosphatase, liver/bone/kidney	-8.725734e-01	-0.5345577511	3.524021	8.272113e+00	3.519699e-03	1.805436e-02
TC1200001880.mm.2	Sav1	salvador family WW domain containing 1	4.670512e-01	0.7710445281	9.078095	8.265902e+00	3.530361e-03	1.809996e-02
TC1700000340.mm.2	Bricd5	BRICHOS domain containing 5	1.052868e+00	-0.0606074358	4.341950	8.263746e+00	3.534071e-03	1.810927e-02
TC0800001124.mm.2	Polr2c	polymerase (RNA) II (DNA directed) polypeptide C	-5.950522e-01	-0.6231354889	9.144644	8.262788e+00	3.535721e-03	1.810927e-02
TC0200003332.mm.2	Mvb12b	multivesicular body subunit 12B	-5.332184e-01	-0.8979588973	7.053119	8.258099e+00	3.543808e-03	1.814160e-02
TC1900000026.mm.2	Cdk2ap2	CDK2-associated protein 2	-3.061348e-01	-0.9760688113	7.126049	8.256462e+00	3.546637e-03	1.814699e-02
TC1800000714.mm.2	Ldlrad4	low density lipoprotein receptor class A domain containing 4	9.717001e-01	0.5828257648	6.142367	8.255133e+00	3.548935e-03	1.814966e-02
TC1100003369.mm.2	Rffl	ring finger and FYVE like domain containing protein	5.908232e-01	1.1125677324	6.455964	8.250500e+00	3.556959e-03	1.818160e-02
[truncated: 8,219 more rows]

## Sheet: AMPK ko vs AMPK wt
	Symbol	Name	logFC [DMSO]	logFC [Sfn]	AveExpr	F	P.Value	adj.P.Val
TC0100000064.mm.2	Sulf1	sulfatase 1	-6.1060094270	-6.1262194606	5.888147	1.028067e+03	2.382014e-15	4.304299e-12
TC0Y00000223.mm.2	Erdr1	erythroid differentiation regulator 1	-5.2760206325	-5.5891935697	8.338121	5.882021e+02	9.592968e-14	5.993637e-11
TC1200002242.mm.2	Fbln5	fibulin 5	-3.8055122876	-3.7505957932	8.368895	5.849488e+02	9.950697e-14	5.993637e-11
TC1500001528.mm.2	Tnfrsf11b	tumor necrosis factor receptor superfamily, member 11b (osteoprotegerin)	-4.9730254965	-4.3406286488	4.804059	5.163043e+02	2.266951e-13	1.024095e-10
TC1200000083.mm.2	Osr1	odd-skipped related 1 (Drosophila)	-5.5486586925	-5.3147662891	6.630804	4.655066e+02	4.484399e-13	1.620662e-10
TC0900002391.mm.2	Loxl1	lysyl oxidase-like 1	-3.3367597021	-3.7854607146	8.145524	4.421708e+02	6.290162e-13	1.894387e-10
TC0300001268.mm.2	Arsj	arylsulfatase J	-4.1196471621	-3.7874816397	4.473416	4.084806e+02	1.058998e-12	2.733729e-10
TC1400001914.mm.2	Bmp4	bone morphogenetic protein 4	-5.0929037065	-4.7179160149	7.157180	3.835364e+02	1.601623e-12	3.617666e-10
TC1000000300.mm.2	Col10a1	collagen, type X, alpha 1	-5.5174781944	-4.7700474661	5.525126	3.765477e+02	1.807009e-12	3.628073e-10
TC0400002733.mm.2	Svep1	sushi, von Willebrand factor type A, EGF and pentraxin domain containing 1	-4.6096852035	-4.4157418035	4.931235	3.651599e+02	2.210175e-12	3.668187e-10
TC0900000573.mm.2	Cadm1	cell adhesion molecule 1	3.4069160383	3.6612755120	6.956463	3.645885e+02	2.232986e-12	3.668187e-10
TC1300000566.mm.2	Aspn	asporin	-5.8678666223	-5.0421254302	5.782961	3.549173e+02	2.663275e-12	4.010448e-10
TC0300000627.mm.2	Fam198b	family with sequence similarity 198, member B	-5.2257286963	-5.5325480118	7.714152	3.288805e+02	4.386248e-12	5.411016e-10
TC1200000760.mm.2	Ttc9	tetratricopeptide repeat domain 9	-3.4857712225	-4.0096320942	4.407499	3.271546e+02	4.539884e-12	5.411016e-10
TC0400003566.mm.2	Gjb3	gap junction protein, beta 3	-5.2298695759	-4.8053294013	5.084401	3.253374e+02	4.708379e-12	5.411016e-10
TC0300002111.mm.2	Shox2	short stature homeobox 2	-4.8280275109	-4.2131046373	4.666891	3.215721e+02	5.080903e-12	5.411016e-10
TC0300000408.mm.2	Postn	periostin, osteoblast specific factor	-5.0790398085	-5.6602491108	5.397072	3.214783e+02	5.090607e-12	5.411016e-10
TC0200001894.mm.2	Fgf7	fibroblast growth factor 7	-5.0424860179	-4.7373975022	5.361077	3.179416e+02	5.472538e-12	5.493820e-10
TC1600000746.mm.2	Abi3bp	ABI gene family, member 3 (NESH) binding protein	-5.1939219039	-5.2643352265	4.566832	3.127496e+02	6.094501e-12	5.662398e-10
TC1500001457.mm.2	Rspo2	R-spondin 2	-4.6040836867	-5.1152294827	5.872720	3.110782e+02	6.311744e-12	5.662398e-10
TC0400000736.mm.2	Pappa	pregnancy-associated plasma protein A	-4.9152222016	-4.4962308728	4.436510	3.090995e+02	6.580540e-12	5.662398e-10
TC0900000791.mm.2	Itga11	integrin alpha 11	-4.4912283723	-3.9132850920	4.779053	3.012510e+02	7.784623e-12	6.394006e-10
TC1500000565.mm.2	Gsdmd	gasdermin D	2.9188765567	3.0134465753	6.215746	2.982963e+02	8.302208e-12	6.522648e-10
TC0100001533.mm.2	Ildr2	immunoglobulin-like domain containing receptor 2	3.6191605544	3.5164736052	4.411615	2.697907e+02	1.598529e-11	1.203559e-09
TC1500002147.mm.2	Slc38a4	solute carrier family 38, member 4	-5.2432053418	-5.7218252726	6.354107	2.642888e+02	1.828117e-11	1.321363e-09
TC1100004229.mm.2	Cbr2	carbonyl reductase 2	-5.0144972601	-4.8908007067	6.170355	2.571457e+02	2.185069e-11	1.518623e-09
TC0100000364.mm.2	Tmeff2	transmembrane protein with EGF-like and two follistatin-like domains 2	-3.1418877523	-3.1067954014	7.354854	2.428834e+02	3.166701e-11	2.119344e-09
TC0400000057.mm.2	Chd7	chromodomain helicase DNA binding protein 7	2.8018502144	3.0478126334	6.008324	2.363408e+02	3.781252e-11	2.440258e-09
TC0600000664.mm.2	Aqp1	aquaporin 1	-2.7473866289	-2.4882861671	8.529088	2.335993e+02	4.078790e-11	2.541508e-09
TC0200000274.mm.2	Plxdc2	plexin domain containing 2	-4.4782279918	-4.8078746215	6.822483	2.299790e+02	4.513887e-11	2.718865e-09
TC0600002284.mm.2	Hoxa10	homeobox A10	-3.3183291671	-2.5943493920	7.031983	2.128709e+02	7.449382e-11	4.342269e-09
TC1200001237.mm.2	Tnfaip2	tumor necrosis factor, alpha-induced protein 2	-5.7312738407	-5.3365569493	5.794426	2.114102e+02	7.788890e-11	4.398289e-09
TC1400001012.mm.2	Gfra2	glial cell line derived neurotrophic factor family receptor alpha 2	4.5870753036	4.2801635530	5.070401	2.102129e+02	8.080485e-11	4.424678e-09
TC1800001640.mm.2	Setbp1	SET binding protein 1	-2.8581376245	-3.1267889875	5.435263	1.901637e+02	1.544092e-10	8.206396e-09
TC0100000343.mm.2	Col3a1	collagen, type III, alpha 1	-4.8648634797	-5.2071729337	6.191614	1.879808e+02	1.663441e-10	8.588108e-09
TC0600003337.mm.2	Arhgdib	Rho, GDP dissociation inhibitor (GDI) beta	-3.2260995776	-3.4895569021	6.096248	1.869104e+02	1.725818e-10	8.662647e-09
TC1700002293.mm.2	Slc5a7	solute carrier family 5 (choline transporter), member 7	-4.2498097720	-4.2773873218	4.187254	1.857522e+02	1.796364e-10	8.773051e-09
TC1200002411.mm.2	Ckb	creatine kinase, brain	2.4959765571	2.4441642368	8.462149	1.816785e+02	2.072213e-10	9.853920e-09
TC1100002938.mm.2	Cenpv	centromere protein V	3.4734287115	3.8324394570	7.800625	1.778309e+02	2.378356e-10	1.082505e-08
TC0500000080.mm.2	Sema3d	sema domain, immunoglobulin domain (Ig), short basic domain, secreted, (semaphorin) 3D	-2.5336668954	-3.1096280438	6.680148	1.776239e+02	2.396248e-10	1.082505e-08
TC0100001218.mm.2	Fmod	fibromodulin	-3.4415337780	-3.4179401635	5.075433	1.665160e+02	3.628888e-10	1.599366e-08
TC0X00000443.mm.2	Arhgap36	Rho GTPase activating protein 36	-3.8349365936	-4.0699332291	5.148657	1.615698e+02	4.403370e-10	1.894497e-08
TC0400001856.mm.2	Dhrs3	dehydrogenase/reductase (SDR family) member 3	-3.9184048234	-2.2183593019	4.163643	1.594468e+02	4.792960e-10	2.014158e-08
TC1000002418.mm.2	Col18a1	collagen, type XVIII, alpha 1	2.5891791412	2.5297484070	6.353638	1.541052e+02	5.961652e-10	2.448342e-08
TC0500002843.mm.2	Hpse	heparanase	2.2580624209	2.7527578043	5.407390	1.528463e+02	6.282887e-10	2.500146e-08
TC0600000570.mm.2	Tmem176a	transmembrane protein 176A	2.9582098429	2.3582433356	6.608725	1.525382e+02	6.364511e-10	2.500146e-08
TC0900002212.mm.2	Tagln	transgelin	-2.4518229009	-2.3843541668	10.050879	1.513563e+02	6.689104e-10	2.571747e-08
TC0800000348.mm.2	Adgra2	adhesion G protein-coupled receptor A2	-2.1536743506	-1.8296139618	8.799808	1.493160e+02	7.295352e-10	2.691993e-08
TC0900002283.mm.2	Layn	layilin	-3.7564676182	-4.4322986974	5.166538	1.493017e+02	7.299815e-10	2.691993e-08
TC0800003068.mm.2	Cyba	cytochrome b-245, alpha polypeptide	-3.5855224229	-4.2076745841	5.921281	1.412013e+02	1.042176e-09	3.766424e-08
TC0600003335.mm.2	Mgp	matrix Gla protein	-3.9076229378	-3.5812046552	5.146016	1.396023e+02	1.120634e-09	3.970560e-08
TC1700001147.mm.2	Lbh	limb-bud and heart	3.3684829952	3.0713761921	5.903884	1.368514e+02	1.272069e-09	4.420441e-08
TC1300001784.mm.2	Slc22a23	solute carrier family 22, member 23	2.3381513808	2.9786508695	7.158813	1.342446e+02	1.437657e-09	4.901596e-08
TC1400002608.mm.2	Klf12	Kruppel-like factor 12	-2.3632074417	-2.3114577183	4.209974	1.322042e+02	1.584691e-09	5.212057e-08
TC0400002159.mm.2	Tox	thymocyte selection-associated high mobility group box	-3.1201121689	-2.7378937363	4.891141	1.320524e+02	1.596300e-09	5.212057e-08
TC0800001903.mm.2	Plekha2	pleckstrin homology domain-containing, family A (phosphoinositide binding specific) member 2	2.7640278690	2.9795033203	6.662930	1.318075e+02	1.615247e-09	5.212057e-08
TC1600001154.mm.2	Ppl	periplakin	2.2978061414	2.4775710884	4.487342	1.312748e+02	1.657344e-09	5.254072e-08
TC0X00000525.mm.2	Fhl1	four and a half LIM domains 1	-1.8490047305	-1.7762075459	10.979565	1.280656e+02	1.939369e-09	6.021384e-08
TC0X00002207.mm.2	Gpc4	glypican 4	-2.3198867722	-2.0070415936	6.758209	1.277904e+02	1.966030e-09	6.021384e-08
TC0800001126.mm.2	Adgrg1	adhesion G protein-coupled receptor G1	2.3322744146	2.8233184572	5.556901	1.266550e+02	2.080540e-09	6.265893e-08
TC1100002614.mm.2	Sgcd	sarcoglycan, delta (dystrophin-associated glycoprotein)	-2.2891584535	-3.0543004902	4.316383	1.251743e+02	2.241585e-09	6.640235e-08
TC1500000389.mm.2	Nov	nephroblastoma overexpressed gene	-2.1492554773	-1.9516323370	6.363214	1.242619e+02	2.347959e-09	6.843163e-08
TC0200000543.mm.2	Prrx2	paired related homeobox 2	-2.6176135804	-2.4961855227	8.268100	1.210691e+02	2.768636e-09	7.941151e-08
TC1500001450.mm.2	Angpt1	angiopoietin 1	-3.5089578291	-2.8716803852	3.935747	1.179652e+02	3.262771e-09	9.212230e-08
TC1600001643.mm.2	Boc	biregional cell adhesion molecule-related/down-regulated by oncogenes (Cdon) binding protein	3.6075570608	3.2430277845	5.765339	1.172505e+02	3.390479e-09	9.425532e-08
TC0700004464.mm.2	Ebf3	early B cell factor 3	-3.9259474664	-2.6339875155	4.674066	1.157230e+02	3.683159e-09	9.953237e-08
TC0800000416.mm.2	Dusp4	dual specificity phosphatase 4	2.6465386953	2.2166581652	5.124003	1.156445e+02	3.698979e-09	9.953237e-08
TC1500002258.mm.2	Krt80	keratin 80	2.2775522008	2.2933269490	7.143924	1.154155e+02	3.745546e-09	9.953237e-08
TC0400002737.mm.2	Lpar1	lysophosphatidic acid receptor 1	-2.2655664198	-1.9284713773	7.550081	1.143944e+02	3.961547e-09	1.037466e-07
TC1400001486.mm.2	Oxsm	3-oxoacyl-ACP synthase, mitochondrial	-1.9367371575	-2.5169328039	3.489817	1.136656e+02	4.124515e-09	1.064714e-07
TC0300000521.mm.2	Kcnab1	potassium voltage-gated channel, shaker-related subfamily, beta member 1	2.2816258808	2.3496138427	4.243361	1.133060e+02	4.207743e-09	1.070900e-07
TC1400000796.mm.2	Nynrin	NYN domain and retroviral integrase containing	-2.1330805892	-2.2491692841	4.772096	1.124502e+02	4.413718e-09	1.095614e-07
TC0600003540.mm.2	Hoxa2	homeobox A2	2.5577925897	2.4868099156	5.435893	1.124002e+02	4.426113e-09	1.095614e-07
TC1900001361.mm.2	Prkg1	protein kinase, cGMP-dependent, type I	-2.3413572468	-3.3190322599	3.998682	1.120217e+02	4.521195e-09	1.104027e-07
TC1500000785.mm.2	Parvb	parvin, beta	3.3947003086	2.9631800654	6.563516	1.107089e+02	4.869676e-09	1.173267e-07
TC1400000745.mm.2	Mmp14	matrix metallopeptidase 14 (membrane-inserted)	-2.1502725065	-2.1030656840	8.382460	1.093155e+02	5.273797e-09	1.253915e-07
TC0200001226.mm.2	Slc43a3	solute carrier family 43, member 3	2.7339311182	2.1360601095	6.521932	1.076699e+02	5.801686e-09	1.361513e-07
TC0900000686.mm.2	Cspg4	chondroitin sulfate proteoglycan 4	-1.6446380632	-1.7833523112	7.115977	1.064555e+02	6.230328e-09	1.443359e-07
TC0600000765.mm.2	Ndnf	neuron-derived neurotrophic factor	-3.3705311030	-2.7727022265	4.331859	1.061572e+02	6.341129e-09	1.450433e-07
TC0200000850.mm.2	Galnt13	UDP-N-acetyl-alpha-D-galactosamine:polypeptide N-acetylgalactosaminyltransferase 13	-3.3198269369	-3.3937515639	4.080576	1.043788e+02	7.050667e-09	1.592569e-07
TC1400000368.mm.2	Anxa8	annexin A8	-4.0019173750	-3.8986323643	6.439334	1.039607e+02	7.230479e-09	1.613022e-07
TC0500002458.mm.2	Arap2	ArfGAP with RhoGAP domain, ankyrin repeat and PH domain 2	3.3242484613	2.9068965708	5.462056	1.033047e+02	7.523343e-09	1.657888e-07
TC1100000284.mm.2	Efemp1	epidermal growth factor-containing fibulin-like extracellular matrix protein 1	-2.0811501715	-2.0675113576	7.211903	1.011593e+02	8.580841e-09	1.868142e-07
TC0X00001931.mm.2	Syn1	synapsin I	2.5585297515	2.4330350069	5.584853	9.941149e+01	9.569931e-09	2.037730e-07
TC1500001585.mm.2	Mtss1	metastasis suppressor 1	2.7942132961	2.2069573076	4.400852	9.938593e+01	9.585338e-09	2.037730e-07
TC1300001851.mm.2	Tfap2a	transcription factor AP-2, alpha	-1.9860875410	-1.9486942456	6.984250	9.707335e+01	1.110522e-08	2.333387e-07
TC1500001728.mm.2	Ly6a	lymphocyte antigen 6 complex, locus A	-1.8454098798	-2.0925246868	5.355777	9.623033e+01	1.172689e-08	2.435689e-07
TC1300000113.mm.2	Inhba	inhibin beta-A	-2.2788908774	-2.0336183743	8.263348	9.358412e+01	1.395460e-08	2.865450e-07
TC0300002972.mm.2	Npnt	nephronectin	-3.0118965646	-2.8529475424	7.168109	9.336597e+01	1.415901e-08	2.874757e-07
TC1800001005.mm.2	Zfp521	zinc finger protein 521	-3.3292995958	-2.3582231984	5.015511	9.135515e+01	1.621456e-08	3.230677e-07
TC0100002965.mm.2	Steap3	STEAP family member 3	-2.0423883446	-2.1651766794	6.855477	9.130541e+01	1.626960e-08	3.230677e-07
TC1100001490.mm.2	Gm53	predicted gene 53	1.8152519797	2.8834061857	5.179593	8.876855e+01	1.938370e-08	3.783237e-07
TC1700002571.mm.2	Cyp1b1	cytochrome P450, family 1, subfamily b, polypeptide 1	-3.3312583429	-2.8878719806	6.450404	8.861644e+01	1.959121e-08	3.783237e-07
TC1300001204.mm.2	Elovl7	ELOVL family member 7, elongation of long chain fatty acids (yeast)	-1.8483586708	-2.0355681085	4.610461	8.855165e+01	1.968037e-08	3.783237e-07
TC0700000903.mm.2	Htatip2	HIV-1 Tat interactive protein 2	-2.8971166479	-3.4482017214	3.677075	8.807392e+01	2.035240e-08	3.871241e-07
TC0800001320.mm.2	Mtss1l	metastasis suppressor 1-like	-2.4057331371	-2.3146223533	7.343958	8.770237e+01	2.089334e-08	3.932735e-07
TC1100003345.mm.2	Myo1d	myosin ID	-1.7345691731	-2.0105327697	6.952222	8.664115e+01	2.253176e-08	4.197412e-07
TC0100000632.mm.2	Slc11a1	solute carrier family 11 (proton-coupled divalent metal ion transporters), member 1	3.1032662804	3.2053433529	4.974719	8.569806e+01	2.411277e-08	4.446100e-07
TC0200001624.mm.2	Bdnf	brain derived neurotrophic factor	-1.7813878825	-2.1330791467	7.049492	8.534374e+01	2.473944e-08	4.515573e-07
TC0900000457.mm.2	Clmp	CXADR-like membrane protein	-3.2464665349	-3.5433277782	5.247134	8.507546e+01	2.522640e-08	4.558411e-07
TC1100003222.mm.2	Serpinf1	serine (or cysteine) peptidase inhibitor, clade F, member 1	-2.0727963511	-2.0275772607	7.221365	8.382420e+01	2.764833e-08	4.910038e-07
TC0600001834.mm.2	Dlx5	distal-less homeobox 5	-2.0997072570	-1.3882064768	5.879079	8.371343e+01	2.787534e-08	4.910038e-07
TC0900000090.mm.2	Maml2	mastermind like 2 (Drosophila)	-1.5726313485	-1.5429092579	6.229850	8.365908e+01	2.798749e-08	4.910038e-07
TC1600001976.mm.2	Adamts5	a disintegrin-like and metallopeptidase (reprolysin type) with thrombospondin type 1 motif, 5 (aggrecanase-2)	-2.4643223308	-2.4046469072	7.660371	8.334093e+01	2.865455e-08	4.957353e-07
TC0700003648.mm.2	Cemip	cell migration inducing protein, hyaluronan binding	1.9496394495	2.6298080912	4.695523	8.326994e+01	2.880587e-08	4.957353e-07
TC0200001627.mm.2	Lgr4	leucine-rich repeat-containing G protein-coupled receptor 4	-2.0336339464	-1.1952042618	8.076158	8.309689e+01	2.917863e-08	4.974131e-07
TC0200002099.mm.2	Macrod2	MACRO domain containing 2	-1.3115699884	-2.1151717038	4.720481	8.285187e+01	2.971592e-08	5.018380e-07
TC1400000271.mm.2	Arhgef3	Rho guanine nucleotide exchange factor (GEF) 3	3.1399948051	2.8420149102	3.904851	8.241136e+01	3.071078e-08	5.138369e-07
TC1600001752.mm.2	Tmem45a	transmembrane protein 45a	-3.3130319425	-3.6855408198	4.479643	8.216953e+01	3.127319e-08	5.184464e-07
TC0700001669.mm.2	Pde3b	phosphodiesterase 3B, cGMP-inhibited	2.9261603509	3.2286199852	4.170412	8.011175e+01	3.656938e-08	6.007351e-07
TC0200001441.mm.2	Chst1	carbohydrate (keratan sulfate Gal-6) sulfotransferase 1	2.6918139529	3.0547186189	5.723292	7.956519e+01	3.814480e-08	6.209699e-07
TC1000000402.mm.2	Cd24a	CD24a antigen	-1.5165247016	-1.4741473859	7.963093	7.852849e+01	4.135241e-08	6.671769e-07
TC1100002324.mm.2	Ugp2	UDP-glucose pyrophosphorylase 2	-1.5022072217	-1.4241279843	7.783227	7.772422e+01	4.405546e-08	7.015682e-07
TC1100000614.mm.2	Irf1	interferon regulatory factor 1	1.4899725554	1.4257456975	7.568251	7.766553e+01	4.426053e-08	7.015682e-07
TC0700004431.mm.2	Adam12	a disintegrin and metallopeptidase domain 12 (meltrin alpha)	-1.3540040780	-1.7740963992	6.972141	7.659360e+01	4.820624e-08	7.574668e-07
TC0700001186.mm.2	Adamtsl3	ADAMTS-like 3	-1.5163684678	-1.8111625188	7.364193	7.564504e+01	5.203814e-08	8.106286e-07
TC0100003069.mm.2	Cdk18	cyclin-dependent kinase 18	1.2171474250	1.6874617199	8.232337	7.549459e+01	5.267759e-08	8.135761e-07
TC1200001686.mm.2	Stxbp6	syntaxin binding protein 6 (amisyn)	-2.0634909290	-2.1681463372	3.345069	7.514723e+01	5.418867e-08	8.292088e-07
TC1800001141.mm.2	Epb41l4a	erythrocyte membrane protein band 4.1 like 4a	-1.3560299435	-1.3268223670	8.484615	7.505291e+01	5.460755e-08	8.292088e-07
TC0X00001710.mm.2	Mid1	midline 1	-1.9008837359	-2.0136974970	7.675833	7.463930e+01	5.648897e-08	8.506297e-07
TC1200002082.mm.2	Ltbp2	latent transforming growth factor beta binding protein 2	-2.4800294280	-3.3608047082	5.412413	7.310467e+01	6.415154e-08	9.580317e-07
TC1000001936.mm.2	Rspo3	R-spondin 3	-2.4067476436	-2.6733393075	3.648925	7.281668e+01	6.571922e-08	9.733986e-07
TC1300000016.mm.2	Akr1c14	aldo-keto reductase family 1, member C14	-2.1278979328	-2.7847032741	3.566376	7.269830e+01	6.637636e-08	9.751389e-07
TC1500001215.mm.2	Npr3	natriuretic peptide receptor 3	-3.6504262198	-2.2658449554	5.817064	7.155886e+01	7.310340e-08	1.065305e-06
TC0200004525.mm.2	Fbn1	fibrillin 1	-1.1610323874	-1.3106977882	9.006756	6.963473e+01	8.632557e-08	1.244524e-06
TC0500001590.mm.2	Hspb1	heat shock protein 1	2.0006535180	2.1162936229	8.293019	6.957485e+01	8.677919e-08	1.244524e-06
TC0600001810.mm.2	Pdk4	pyruvate dehydrogenase kinase, isoenzyme 4	2.0390626753	1.6853555209	6.078023	6.858053e+01	9.472692e-08	1.347807e-06
TC0200000561.mm.2	Aif1l	allograft inflammatory factor 1-like	1.4163519748	1.5340044929	6.930639	6.787676e+01	1.008593e-07	1.413413e-06
TC0500000084.mm.2	Sema3a	sema domain, immunoglobulin domain (Ig), short basic domain, secreted, (semaphorin) 3A	-1.1629369399	-1.2119866559	8.193596	6.787201e+01	1.009022e-07	1.413413e-06
TC0300000419.mm.2	Dclk1	doublecortin-like kinase 1	-1.7636635271	-1.4514873623	4.553321	6.771366e+01	1.023448e-07	1.422593e-06
TC1500000688.mm.2	Apobec3	apolipoprotein B mRNA editing enzyme, catalytic polypeptide 3	1.4500307814	1.6884695289	6.685129	6.760869e+01	1.033143e-07	1.425106e-06
TC0400003629.mm.2	Serinc2	serine incorporator 2	1.9223945026	2.2089686785	6.618474	6.736104e+01	1.056435e-07	1.446195e-06
TC1100000526.mm.2	Gfpt2	glutamine fructose-6-phosphate transaminase 2	2.3770440745	1.9274945285	5.348844	6.715450e+01	1.076322e-07	1.462342e-06
TC1100001853.mm.2	Sox9	SRY (sex determining region Y)-box 9	-1.7569352452	-1.8725109058	6.539593	6.611746e+01	1.182926e-07	1.595185e-06
TC0500001896.mm.2	Fzd1	frizzled class receptor 1	-2.2119014559	-1.7626678641	6.020525	6.589176e+01	1.207707e-07	1.616538e-06
TC0400000015.mm.2	Lyn	LYN proto-oncogene, Src family tyrosine kinase	2.7594191946	2.9309869807	5.595988	6.573659e+01	1.225090e-07	1.627749e-06
TC0X00002241.mm.2	Cxx1a	CAAX box 1A	-2.0170453469	-1.9740566268	6.209863	6.548947e+01	1.253372e-07	1.653170e-06
TC0200000319.mm.2	Etl4	enhancer trap locus 4	-1.8670217469	-2.8968044238	4.968081	6.517761e+01	1.290141e-07	1.689337e-06
TC1100000334.mm.2	Mpg	N-methylpurine-DNA glycosylase	-3.0195519394	-1.3751709708	4.586658	6.500364e+01	1.311189e-07	1.704546e-06
TC1000001993.mm.2	Fam26e	family with sequence similarity 26, member E	-2.9301870690	-2.3559807075	3.943983	6.482135e+01	1.333670e-07	1.721388e-06
TC0500000093.mm.2	Sema3e	sema domain, immunoglobulin domain (Ig), short basic domain, secreted, (semaphorin) 3E	1.3070303949	1.3240352859	6.914774	6.441422e+01	1.385500e-07	1.775601e-06
TC0400002480.mm.2	Ccl27a	chemokine (C-C motif) ligand 27A	2.7465413729	2.5588928513	5.328878	6.382276e+01	1.464976e-07	1.864233e-06
TC0400002043.mm.2	Megf6	multiple EGF-like-domains 6	2.5687598450	2.2346008549	5.276680	6.280502e+01	1.614333e-07	2.039930e-06
TC0500000173.mm.2	Lrrc17	leucine rich repeat containing 17	-2.5890127621	-1.3954205653	3.680268	6.272598e+01	1.626646e-07	2.041215e-06
TC1900001519.mm.2	Morn4	MORN repeat containing 4	1.3279917554	1.1549896812	7.345586	6.216789e+01	1.716734e-07	2.139405e-06
TC0100003323.mm.2	Ralgps2	Ral GEF with PH domain and SH3 binding motif 2	1.7332235782	2.1178164134	6.154783	6.206027e+01	1.734759e-07	2.147062e-06
TC0X00002192.mm.2	Mbnl3	muscleblind-like 3 (Drosophila)	-1.4336306279	-1.6362574866	5.284488	6.118422e+01	1.889864e-07	2.323119e-06
TC0200002399.mm.2	Myl9	myosin, light polypeptide 9, regulatory	-1.7970158762	-1.7485031280	8.344508	6.063907e+01	1.994423e-07	2.435083e-06
TC1900000552.mm.2	Plce1	phospholipase C, epsilon 1	-2.9369065724	-3.0967266791	4.940785	6.022721e+01	2.077839e-07	2.519903e-06
TC1900000980.mm.2	Ehbp1l1	EH domain binding protein 1-like 1	-1.2155438752	-1.5555638204	6.509901	5.978711e+01	2.171442e-07	2.615863e-06
TC1800001384.mm.2	Fbn2	fibrillin 2	-3.4959001821	-2.8022470296	4.684086	5.948910e+01	2.237576e-07	2.677682e-06
TC0400003137.mm.2	Itgb3bp	integrin beta 3 binding protein (beta3-endonexin)	2.0805960317	1.4576864612	5.103064	5.926648e+01	2.288496e-07	2.720600e-06
TC1700002438.mm.2	Ptprm	protein tyrosine phosphatase, receptor type, M	-1.1527884747	-1.1800559837	7.436415	5.896142e+01	2.360448e-07	2.787797e-06
TC0100002789.mm.2	Col6a3	collagen, type VI, alpha 3	-2.4950398955	-2.1670460458	5.455685	5.865569e+01	2.435182e-07	2.856154e-06
TC0300003135.mm.2	Ptgfr	prostaglandin F receptor	-2.0160562803	-1.7141669204	3.548383	5.859659e+01	2.449939e-07	2.856154e-06
TC0600000038.mm.2	Dlx6	distal-less homeobox 6	-2.0055251013	-1.6483335877	3.687404	5.815191e+01	2.564343e-07	2.951755e-06
TC0700003714.mm.2	Prss23	protease, serine 23	-1.2374195485	-1.3552752979	9.577779	5.815089e+01	2.564613e-07	2.951755e-06
TC0X00000122.mm.2	Sytl5	synaptotagmin-like 5	2.1922523329	1.5181212152	4.164929	5.769736e+01	2.687681e-07	3.073823e-06
TC1000001949.mm.2	Hey2	hairy/enhancer-of-split related with YRPW motif 2	-2.6964991582	-2.5163438922	4.623688	5.698239e+01	2.895750e-07	3.290957e-06
TC1100002227.mm.2	Grb10	growth factor receptor bound protein 10	-1.4351325591	-1.3391609853	9.369083	5.680914e+01	2.948920e-07	3.330437e-06
TC1000001894.mm.2	Enpp1	ectonucleotide pyrophosphatase/phosphodiesterase 1	-3.1195932117	-2.9600790606	4.957688	5.659631e+01	3.015777e-07	3.384788e-06
TC1100002001.mm.2	Slc26a11	solute carrier family 26, member 11	-2.2064121296	-2.5016077908	3.742503	5.576769e+01	3.293229e-07	3.673373e-06
TC0800000874.mm.2	Zfp827	zinc finger protein 827	-1.3715849374	-1.1455645213	7.014139	5.508987e+01	3.542151e-07	3.926790e-06
TC0100002278.mm.2	Col5a2	collagen, type V, alpha 2	-1.0485305619	-1.2690986146	8.729545	5.500203e+01	3.575967e-07	3.940105e-06
TC0500000878.mm.2	Shroom3	shroom family member 3	1.7623945948	1.8819173099	4.631071	5.443148e+01	3.804869e-07	4.166908e-06
TC0800000931.mm.2	Ptger1	prostaglandin E receptor 1 (subtype EP1)	-1.6660222536	-1.9894169121	5.819096	5.430345e+01	3.858523e-07	4.184653e-06
TC1700001671.mm.2	Msln	mesothelin	1.8308207514	1.5318783325	5.508420	5.428249e+01	3.867388e-07	4.184653e-06
TC1500002141.mm.2	Slc38a1	solute carrier family 38, member 1	1.1202576150	1.0931536733	9.935109	5.397992e+01	3.998022e-07	4.280783e-06
TC1400002262.mm.2	Scara3	scavenger receptor class A, member 3	-1.5961053177	-1.6207937474	4.227571	5.396723e+01	4.003610e-07	4.280783e-06
TC1700002244.mm.2	Rftn1	raftlin lipid raft linker 1	-1.8209659583	-1.4002078818	5.032381	5.322236e+01	4.347965e-07	4.621631e-06
TC1100001219.mm.2	Ccl2	chemokine (C-C motif) ligand 2	1.7114670187	1.8489959402	7.281273	5.311359e+01	4.401047e-07	4.650698e-06
TC0100001257.mm.2	Tnnt2	troponin T2, cardiac	2.1203848733	1.7167863335	4.474545	5.299581e+01	4.459366e-07	4.684927e-06
TC1500000543.mm.2	Them6	thioesterase superfamily member 6	1.0207667721	1.3443265430	6.666652	5.294363e+01	4.485491e-07	4.685135e-06
TC0800000286.mm.2	Plat	plasminogen activator, tissue	1.3105639262	1.0341219751	7.995610	5.274890e+01	4.584535e-07	4.761066e-06
TC0900003024.mm.2	Mapkapk3	mitogen-activated protein kinase-activated protein kinase 3	1.8409329380	1.6721399073	5.157355	5.267860e+01	4.620914e-07	4.771424e-06
TC0200004556.mm.2	Kcnip3	Kv channel interacting protein 3, calsenilin	-1.6021930483	-2.1632757231	3.602644	5.254856e+01	4.689076e-07	4.814296e-06
TC1500000142.mm.2	Cdh18	cadherin 18	-2.3496120248	-2.0643086869	5.310696	5.182979e+01	5.087343e-07	5.153805e-06
TC1600000193.mm.2	Pkp2	plakophilin 2	1.7105891354	1.8160607256	6.761435	5.181249e+01	5.097397e-07	5.153805e-06
TC1900000467.mm.2	Papss2	3'-phosphoadenosine 5'-phosphosulfate synthase 2	-1.4095115256	-1.7442976269	6.599614	5.179889e+01	5.105319e-07	5.153805e-06
TC1700000765.mm.2	H2-M3	histocompatibility 2, M region locus 3	1.8328385351	2.2990992852	4.497937	5.114621e+01	5.502598e-07	5.523997e-06
TC0200004245.mm.2	Tcp11l1	t-complex 11 like 1	-1.5776336959	-2.0202266618	3.617429	5.092320e+01	5.646407e-07	5.637048e-06
TC0500002073.mm.2	Kcnh2	potassium voltage-gated channel, subfamily H (eag-related), member 2	1.9508002983	1.6459095654	5.485161	5.062560e+01	5.845097e-07	5.779980e-06
TC1800001535.mm.2	Rab27b	RAB27B, member RAS oncogene family	-1.3577086792	-1.4564674017	5.879715	5.061320e+01	5.853549e-07	5.779980e-06
TC0100001692.mm.2	Kif26b	kinesin family member 26B	-2.5592613455	-1.8144385771	4.050190	5.047763e+01	5.946877e-07	5.840221e-06
TC0100002601.mm.2	Abcb6	ATP-binding cassette, sub-family B (MDR/TAP), member 6	1.2584184334	1.0868609915	6.508933	5.040811e+01	5.995396e-07	5.856043e-06
TC1700001484.mm.2	Thbs2	thrombospondin 2	1.9504382117	1.7361076203	6.525536	5.007972e+01	6.230830e-07	6.053285e-06
TC1700001938.mm.2	D17H6S56E-5	DNA segment, Chr 17, human D6S56E 5	1.2060345503	0.9399701583	8.874250	4.971360e+01	6.505938e-07	6.286754e-06
TC1500001729.mm.2	Ly6c1	lymphocyte antigen 6 complex, locus C1	-1.5281679889	-2.1062989541	5.677611	4.932251e+01	6.815368e-07	6.542955e-06
TC0200003320.mm.2	Ralgps1	Ral GEF with PH domain and SH3 binding motif 1	1.4039949576	1.9360121903	4.247970	4.928799e+01	6.843489e-07	6.542955e-06
TC0100002606.mm.2	Ptprn	protein tyrosine phosphatase, receptor type, N	1.4351184813	1.0564983388	7.468073	4.817064e+01	7.829831e-07	7.409355e-06
TC0100001112.mm.2	Gpr39	G protein-coupled receptor 39	1.1363380542	1.1717667917	5.641873	4.816868e+01	7.831692e-07	7.409355e-06
TC1500001968.mm.2	A4galt	alpha 1,4-galactosyltransferase	0.9927305761	1.4811462767	5.659726	4.797246e+01	8.021355e-07	7.549265e-06
TC1000002822.mm.2	Ptprq	protein tyrosine phosphatase, receptor type, Q	-3.6912377614	-3.8570977101	4.004610	4.764701e+01	8.347704e-07	7.815700e-06
TC1300001326.mm.2	Emb	embigin	-1.8830587717	-2.1575346133	5.441393	4.755109e+01	8.446782e-07	7.842012e-06
TC0X00000689.mm.2	Dusp9	dual specificity phosphatase 9	2.1400516808	1.8621834924	5.307702	4.753589e+01	8.462603e-07	7.842012e-06
TC0300001330.mm.2	Lef1	lymphoid enhancer binding factor 1	1.9407128315	1.5465990345	6.057760	4.734779e+01	8.661273e-07	7.985163e-06
TC1500002183.mm.2	Rnd1	Rho family GTPase 1	1.4312572699	1.3212139243	7.918651	4.727450e+01	8.740131e-07	8.016963e-06
TC0300001624.mm.2	Tpd52	tumor protein D52	1.5123663693	1.2203190629	8.105969	4.717551e+01	8.847957e-07	8.036324e-06
TC0200001959.mm.2	Sirpa	signal-regulatory protein alpha	1.2176825423	1.5371365488	8.121425	4.717347e+01	8.850185e-07	8.036324e-06
TC0700001368.mm.2	Lrrc32	leucine rich repeat containing 32	-1.2046104865	-2.0333674209	4.508432	4.672771e+01	9.355219e-07	8.452440e-06
TC0200003728.mm.2	Dlx2	distal-less homeobox 2	-1.9520483974	-1.9524540704	6.694375	4.632922e+01	9.834914e-07	8.841637e-06
TC1300002351.mm.2	Nr2f1	nuclear receptor subfamily 2, group F, member 1	0.8137737277	1.6561828663	5.209693	4.574624e+01	1.058856e-06	9.434526e-06
TC0900002791.mm.2	Tbx18	T-box18	-1.5325072226	-1.1794480478	6.031047	4.573863e+01	1.059883e-06	9.434526e-06
TC0200001047.mm.2	Pdk1	pyruvate dehydrogenase kinase, isoenzyme 1	-2.0155422235	-2.1054234351	5.171055	4.557916e+01	1.081665e-06	9.581220e-06
TC1400002103.mm.2	Ripk3	receptor-interacting serine-threonine kinase 3	2.7327670275	2.3289274322	5.726181	4.548046e+01	1.095404e-06	9.655589e-06
TC1900000067.mm.2	Fosl1	fos-like antigen 1	1.2606759084	0.7724453843	9.034001	4.541959e+01	1.103977e-06	9.683916e-06
TC1700001154.mm.2	Ehd3	EH-domain containing 3	1.7007900824	1.1876893393	4.730218	4.412899e+01	1.305255e-06	1.139419e-05
TC0100000450.mm.2	Fzd7	frizzled class receptor 7	-0.9331963737	-1.1910521454	7.716352	4.402958e+01	1.322435e-06	1.148866e-05
TC0800001031.mm.2	Adcy7	adenylate cyclase 7	1.0633425946	1.2498087466	6.315757	4.399187e+01	1.329019e-06	1.149061e-05
TC0200005052.mm.2	Mafb	v-maf musculoaponeurotic fibrosarcoma oncogene family, protein B (avian)	-2.3152055650	-1.7005111435	4.059076	4.394409e+01	1.337416e-06	1.150815e-05
TC1300000351.mm.2	Foxf2	forkhead box F2	-1.5679892105	-1.8648035063	3.872837	4.385629e+01	1.353008e-06	1.158714e-05
TC0700002837.mm.2	Kctd15	potassium channel tetramerisation domain containing 15	-2.0611987091	-2.4845773980	4.742798	4.379586e+01	1.363860e-06	1.162498e-05
TC0500003028.mm.2	Sgsm1	small G protein signaling modulator 1	1.7159220140	1.5310886086	4.855708	4.356515e+01	1.406222e-06	1.192978e-05
TC1700001213.mm.2	Morn2	MORN repeat containing 2	1.0352380701	1.3772413342	5.983260	4.279306e+01	1.559400e-06	1.316746e-05
TC0600002323.mm.2	Nod1	nucleotide-binding oligomerization domain containing 1	2.0887740996	2.4932522226	3.729066	4.272802e+01	1.573158e-06	1.322184e-05
TC1600000553.mm.2	Cd80	CD80 antigen	-1.4415851364	-1.9956324984	3.888328	4.251856e+01	1.618421e-06	1.353929e-05
TC0400003742.mm.2	Man1c1	mannosidase, alpha, class 1C, member 1	1.6096111009	1.3712172439	6.125804	4.196568e+01	1.745265e-06	1.453315e-05
TC1900000504.mm.2	Ifit1	interferon-induced protein with tetratricopeptide repeats 1	-1.8688217490	-1.6755715444	4.070223	4.175780e+01	1.795890e-06	1.488612e-05
TC1400001561.mm.2	Zfp503	zinc finger protein 503	-1.6779077513	-1.9062557985	5.061953	4.169868e+01	1.810592e-06	1.493945e-05
TC0100003138.mm.2	Pkp1	plakophilin 1	1.5985523944	1.5282011619	7.065326	4.161979e+01	1.830432e-06	1.500571e-05
TC0700004666.mm.2	Fgfr2	fibroblast growth factor receptor 2	-1.6606611125	-1.3043171954	5.919597	4.160085e+01	1.835231e-06	1.500571e-05
TC1900000160.mm.2	Bscl2	Berardinelli-Seip congenital lipodystrophy 2 (seipin)	1.3691076414	1.2192074686	6.118283	4.118266e+01	1.944985e-06	1.583148e-05
TC1000000093.mm.2	Plagl1	pleiomorphic adenoma gene-like 1	-1.6891782020	-2.2159738073	5.131815	4.090517e+01	2.021978e-06	1.635171e-05
TC0600000124.mm.2	Tes	testis derived transcript	1.1896160882	1.8879363068	7.209947	4.088751e+01	2.026997e-06	1.635171e-05
TC0700002117.mm.2	Mrgprf	MAS-related GPR, member F	-2.2111281389	-1.8573725082	4.624098	4.053108e+01	2.131387e-06	1.706880e-05
TC0300000500.mm.2	Mme	membrane metallo endopeptidase	-2.1260570491	-2.5017696545	4.095742	4.051983e+01	2.134781e-06	1.706880e-05
TC0300001300.mm.2	Pitx2	paired-like homeodomain transcription factor 2	-1.8961520894	-1.4507142803	4.222305	4.040240e+01	2.170586e-06	1.727863e-05
TC0800002310.mm.2	Cpe	carboxypeptidase E	-1.0698939518	-1.3038216374	8.673965	4.031998e+01	2.196125e-06	1.740526e-05
TC1800001269.mm.2	Dpysl3	dihydropyrimidinase-like 3	-1.2859859155	-1.3643617294	9.726912	3.970643e+01	2.397509e-06	1.891834e-05
TC0X00001288.mm.2	Armcx3	armadillo repeat containing, X-linked 3	-1.1442541008	-1.5397559710	5.936821	3.963912e+01	2.420864e-06	1.901957e-05
TC0400003386.mm.2	Ptprf	protein tyrosine phosphatase, receptor type, F	-1.1808549449	-0.9428961696	8.062161	3.957670e+01	2.442762e-06	1.910853e-05
TC1600001194.mm.2	Tvp23a	trans-golgi network vesicle protein 23A	-1.3445967588	-1.6776393978	5.378463	3.954319e+01	2.454611e-06	1.911846e-05
TC1000001138.mm.2	Ntn4	netrin 4	1.9271646248	1.5022074495	6.055070	3.950192e+01	2.469292e-06	1.915026e-05
TC1800000179.mm.2	Dtna	dystrobrevin alpha	1.7848334130	2.5283332428	6.195302	3.920659e+01	2.577364e-06	1.990298e-05
TC0100001381.mm.2	Rgs16	regulator of G-protein signaling 16	2.1783193031	1.6729839979	6.816843	3.867983e+01	2.783915e-06	2.140653e-05
TC1800001312.mm.2	Sema6a	sema domain, transmembrane domain (TM), and cytoplasmic domain, (semaphorin) 6A	-2.0244566253	-0.9560014793	3.228633	3.864284e+01	2.799117e-06	2.143222e-05
TC1100001545.mm.2	Cisd3	CDGSH iron sulfur domain 3	-1.1000670694	-1.2766009976	7.177499	3.861287e+01	2.811510e-06	2.143628e-05
TC1100002648.mm.2	9930111J21Rik2	RIKEN cDNA 9930111J21 gene 2	-1.5393766676	-1.4812956425	5.647889	3.832240e+01	2.934915e-06	2.228316e-05
TC1900000373.mm.2	Klf9	Kruppel-like factor 9	-0.8419159455	-1.2877497450	7.531888	3.828008e+01	2.953409e-06	2.232975e-05
TC0600000131.mm.2	Met	met proto-oncogene	1.5205652273	1.2887950697	7.112967	3.810700e+01	3.030456e-06	2.281680e-05
TC0600000935.mm.2	Vax2	ventral anterior homeobox 2	-1.9599745370	-1.0025876819	5.688421	3.798945e+01	3.084103e-06	2.312438e-05
TC1100003799.mm.2	Coa3	cytochrome C oxidase assembly factor 3	0.9804534526	1.1569789380	6.919250	3.795353e+01	3.100714e-06	2.315285e-05
TC1900001622.mm.2	Calhm2	calcium homeostasis modulator 2	-2.2224139203	-2.2982552928	4.659247	3.768153e+01	3.229884e-06	2.401811e-05
TC1500000002.mm.2	Selenop	selenoprotein P	1.2185891385	2.3210143649	5.871442	3.739815e+01	3.371083e-06	2.496535e-05
TC0700002503.mm.2	Bcl3	B cell leukemia/lymphoma 3	1.8475301925	1.9021784114	5.487819	3.712155e+01	3.515789e-06	2.593074e-05
TC0900001921.mm.2	Dpy19l1	dpy-19-like 1 (C. elegans)	-1.0966485793	-0.9393320273	6.646488	3.700783e+01	3.577347e-06	2.627750e-05
TC1600001742.mm.2	Nfkbiz	nuclear factor of kappa light polypeptide gene enhancer in B cells inhibitor, zeta	1.2578185068	0.7784833374	6.316923	3.666614e+01	3.769897e-06	2.757977e-05
TC0500002814.mm.2	Prkg2	protein kinase, cGMP-dependent, type II	-0.9941716731	-1.3799574019	6.878317	3.611269e+01	4.107637e-06	2.992944e-05
TC0100003264.mm.2	Rgl1	ral guanine nucleotide dissociation stimulator,-like 1	-0.9815414059	-1.7026552070	5.518142	3.581229e+01	4.305458e-06	3.124483e-05
TC0400002101.mm.2	Fam132a	family with sequence similarity 132, member A	-2.4226614875	-2.4314334037	6.003241	3.561200e+01	4.443450e-06	3.211725e-05
TC1000002240.mm.2	Adamts14	a disintegrin-like and metallopeptidase (reprolysin type) with thrombospondin type 1 motif, 14	1.6642590059	1.6187927813	5.912529	3.526175e+01	4.697152e-06	3.381575e-05
TC1900000432.mm.2	Rcl1	RNA terminal phosphate cyclase-like 1	1.2367519853	0.9295287809	8.400521	3.500017e+01	4.897522e-06	3.511834e-05
TC0200005291.mm.2	Pmepa1	prostate transmembrane protein, androgen induced 1	-0.9123424548	-1.2414198201	9.084541	3.494619e+01	4.940080e-06	3.528350e-05
TC1500000297.mm.2	Baalc	brain and acute leukemia, cytoplasmic	0.8140698476	1.4187978238	5.760806	3.486103e+01	5.008093e-06	3.562844e-05
TC1900000536.mm.2	Exoc6	exocyst complex component 6	1.1854046821	1.4728168935	5.566516	3.476016e+01	5.090055e-06	3.606953e-05
TC0100001985.mm.2	Eya1	EYA transcriptional coactivator and phosphatase 1	1.0989801488	1.4795128937	7.194743	3.468742e+01	5.150113e-06	3.635255e-05
TC0200003654.mm.2	Grb14	growth factor receptor bound protein 14	-1.5900613128	-1.4845010116	2.874376	3.417335e+01	5.598569e-06	3.936426e-05
TC0200004363.mm.2	Grem1	gremlin 1, DAN family BMP antagonist	1.9424203035	1.5691550540	8.092925	3.391145e+01	5.844222e-06	4.093221e-05
TC0200005514.mm.2	Zhx3	zinc fingers and homeoboxes 3	-0.5681784689	-1.3326594141	4.559547	3.375622e+01	5.995666e-06	4.183077e-05
TC0500002738.mm.2	Btc	betacellulin, epidermal growth factor family member	0.8941509811	1.5281758132	4.329803	3.303664e+01	6.759334e-06	4.697737e-05
TC0X00001082.mm.2	Lpar4	lysophosphatidic acid receptor 4	-1.0461387939	-1.0728590815	5.486880	3.274019e+01	7.106063e-06	4.919791e-05
TC0400003097.mm.2	Cyp2j6	cytochrome P450, family 2, subfamily j, polypeptide 6	-1.4794611214	-0.2588193256	3.919079	3.264409e+01	7.222821e-06	4.981541e-05
TC1400000833.mm.2	Rcbtb1	regulator of chromosome condensation (RCC1) and BTB (POZ) domain containing protein 1	-0.9770116036	-1.6237045395	6.155230	3.257051e+01	7.313717e-06	5.025052e-05
TC0200002589.mm.2	Snai1	snail family zinc finger 1	-1.3781749726	-0.9476145988	5.643291	3.237366e+01	7.563406e-06	5.139675e-05
TC0700004353.mm.2	Armcx3	armadillo repeat containing, X-linked 3	-0.9790478331	-1.3050934811	5.143506	3.237272e+01	7.564620e-06	5.139675e-05
TC1100002550.mm.2	Ccng1	cyclin G1	-0.9166720737	-1.2858669115	8.541239	3.237175e+01	7.565875e-06	5.139675e-05
TC0X00001372.mm.2	Tbc1d8b	TBC1 domain family, member 8B	-1.0116303826	-1.2376232696	5.996383	3.229494e+01	7.665989e-06	5.188181e-05
TC1600000834.mm.2	Robo1	roundabout guidance receptor 1	-1.3485703035	-1.5536341880	5.778202	3.214425e+01	7.866859e-06	5.304259e-05
TC1300002096.mm.2	Gkap1	G kinase anchoring protein 1	-0.9781802726	-0.9260770144	7.699273	3.176211e+01	8.403969e-06	5.629318e-05
TC0600002861.mm.2	Pdzrn3	PDZ domain containing RING finger 3	1.3692369333	1.6168805375	4.481056	3.175711e+01	8.411267e-06	5.629318e-05
TC0900000824.mm.2	Dennd4a	DENN/MADD domain containing 4A	-1.2389268293	-0.9957495957	6.123637	3.153468e+01	8.743607e-06	5.830147e-05
TC1300000876.mm.2	Irx2	Iroquois related homeobox 2 (Drosophila)	1.0027552787	1.2291118542	7.587176	3.139091e+01	8.966459e-06	5.956762e-05
TC0400001130.mm.2	Glis1	GLIS family zinc finger 1	-1.2075219806	-1.7332094377	6.480947	3.097213e+01	9.653732e-06	6.389851e-05
TC0200002298.mm.2	Id1	inhibitor of DNA binding 1	-1.1296035810	-0.9788048011	8.342428	3.072144e+01	1.009407e-05	6.642980e-05
TC1100001748.mm.2	Mrc2	mannose receptor, C type 2	-1.2073077022	-0.8921043530	8.154548	3.071278e+01	1.010968e-05	6.642980e-05
TC0200005438.mm.2	Helz2	helicase with zinc finger 2, transcriptional coactivator	-1.4805669792	-1.8619468272	5.067864	3.040132e+01	1.069036e-05	6.999088e-05
TC1800001186.mm.2	Nrg2	neuregulin 2	0.8292377036	1.3929495207	4.395858	3.030999e+01	1.086783e-05	7.068244e-05
TC0400000234.mm.2	Epha7	Eph receptor A7	-1.2035529899	-0.8091453785	5.430887	3.030673e+01	1.087422e-05	7.068244e-05
TC1900001163.mm.2	Dtx4	deltex 4, E3 ubiquitin ligase	1.8227050686	1.2521505080	5.435389	3.018489e+01	1.111647e-05	7.199804e-05
TC0200001045.mm.2	Itga6	integrin alpha 6	-1.0884119807	-0.9376936301	7.628897	3.015668e+01	1.117344e-05	7.210858e-05
TC0300000413.mm.2	Smad9	SMAD family member 9	-1.1600914780	-0.9584295715	5.863346	3.009199e+01	1.130533e-05	7.270013e-05
TC0400001701.mm.2	Wnt4	wingless-type MMTV integration site family, member 4	1.2488490975	1.5570158057	5.633838	2.991957e+01	1.166573e-05	7.463444e-05
TC0600002773.mm.2	Lrig1	leucine-rich repeats and immunoglobulin-like domains 1	1.0838763311	0.8014190538	7.389527	2.990877e+01	1.168874e-05	7.463444e-05
TC1100003063.mm.2	Chrnb1	cholinergic receptor, nicotinic, beta polypeptide 1 (muscle)	1.7151434182	1.3677806287	5.221255	2.973775e+01	1.206016e-05	7.673490e-05
TC1500000217.mm.2	Sema5a	sema domain, seven thrombospondin repeats (type 1 and type 1-like), transmembrane domain (TM) and short cytoplasmic domain, (semaphorin) 5A	1.2636200002	1.0681868793	4.658490	2.963428e+01	1.229146e-05	7.793219e-05
TC1900000046.mm.2	Ctsf	cathepsin F	1.0204622139	1.4835251018	4.281198	2.932365e+01	1.301713e-05	8.224457e-05
TC0700004404.mm.2	Chst15	carbohydrate (N-acetylgalactosamine 4-sulfate 6-O) sulfotransferase 15	1.0361647828	1.3967794728	4.208619	2.915495e+01	1.343181e-05	8.429597e-05
TC0400001990.mm.2	Errfi1	ERBB receptor feedback inhibitor 1	1.5691393239	0.4230045768	7.620513	2.915363e+01	1.343511e-05	8.429597e-05
TC0300001247.mm.2	Bcar3	breast cancer anti-estrogen resistance 3	-0.8695671255	-1.3509838533	5.473462	2.895154e+01	1.395216e-05	8.723721e-05
TC0100001338.mm.2	Ptgs2	prostaglandin-endoperoxide synthase 2	-0.7060709929	-1.0228266476	9.438920	2.880660e+01	1.433708e-05	8.933484e-05
TC1100004222.mm.2	Pycr1	pyrroline-5-carboxylate reductase 1	-0.8088513418	-1.1742186875	6.843927	2.875450e+01	1.447842e-05	8.990551e-05
TC0700001631.mm.2	Ampd3	adenosine monophosphate deaminase 3	0.5741095888	1.5905972127	6.098207	2.843557e+01	1.537939e-05	9.517313e-05
TC1500001657.mm.2	Ndrg1	N-myc downstream regulated gene 1	0.8797852364	1.0913442808	8.222133	2.835782e+01	1.560868e-05	9.626243e-05
TC1100003758.mm.2	Krt19	keratin 19	-0.9702370087	-1.1355485371	6.419928	2.825088e+01	1.593055e-05	9.767020e-05
TC1000003052.mm.2	Srgap1	SLIT-ROBO Rho GTPase activating protein 1	-1.0752725880	-1.8837886243	4.149080	2.824612e+01	1.594505e-05	9.767020e-05
TC1800000577.mm.2	Prrc1	proline-rich coiled-coil 1	-1.1044214655	-0.8590512397	7.616762	2.821857e+01	1.602928e-05	9.785442e-05
TC0600002487.mm.2	Vamp5	vesicle-associated membrane protein 5	1.2109814303	0.8328990267	4.820730	2.810717e+01	1.637516e-05	9.962933e-05
TC0500003576.mm.2	Baiap2l1	BAI1-associated protein 2-like 1	-1.1480761436	-1.1150002726	2.901155	2.804409e+01	1.657482e-05	1.005057e-04
TC1000001708.mm.2	Ust	uronyl-2-sulfotransferase	1.1060981656	0.9876235211	5.502566	2.776343e+01	1.749772e-05	1.057471e-04
TC1900000756.mm.2	Dusp5	dual specificity phosphatase 5	1.2308491838	0.5825238198	8.585406	2.770717e+01	1.768974e-05	1.065512e-04
TC1200002296.mm.2	Clmn	calmin	-1.7685655867	-1.5750351464	3.066045	2.761998e+01	1.799218e-05	1.079652e-04
TC0400002139.mm.2	Penk	preproenkephalin	-2.3463727650	-1.8898394175	3.345609	2.760062e+01	1.806012e-05	1.079652e-04
TC1400002757.mm.2	Tmtc4	transmembrane and tetratricopeptide repeat containing 4	-0.9663777179	-1.0197288186	7.227192	2.758824e+01	1.810374e-05	1.079652e-04
TC0700000236.mm.2	Slc1a5	solute carrier family 1 (neutral amino acid transporter), member 5	-1.3436076504	-1.1032436269	7.331943	2.753699e+01	1.828557e-05	1.086909e-04
TC0700000458.mm.2	Blvrb	biliverdin reductase B (flavin reductase (NADPH))	1.0936555618	0.9373099272	7.415117	2.738012e+01	1.885527e-05	1.117097e-04
TC0700001910.mm.2	Plekha1	pleckstrin homology domain containing, family A (phosphoinositide binding specific) member 1	0.8650393429	1.0731071603	7.143882	2.719833e+01	1.954121e-05	1.153953e-04
TC0900002040.mm.2	Pknox2	Pbx/knotted 1 homeobox 2	1.1839235543	1.0832598127	5.795468	2.715064e+01	1.972588e-05	1.161064e-04
TC1000002405.mm.2	Col6a2	collagen, type VI, alpha 2	-1.5428264107	-1.6139786075	6.737168	2.712287e+01	1.983434e-05	1.163657e-04
TC1500001167.mm.2	Osmr	oncostatin M receptor	-1.7295419862	-1.2078645945	5.320020	2.696346e+01	2.047033e-05	1.197084e-04
TC1400000177.mm.2	Vcl	vinculin	-0.7616784033	-1.0064464055	10.114421	2.694148e+01	2.055987e-05	1.198441e-04
TC1100004285.mm.2	Sfi1	Sfi1 homolog, spindle assembly associated (yeast)	1.2149596716	1.0620273206	3.819502	2.685335e+01	2.092337e-05	1.215709e-04
TC0100003142.mm.2	5730559C18Rik	RIKEN cDNA 5730559C18 gene	2.0853781393	1.7134779399	4.926597	2.680463e+01	2.112748e-05	1.223633e-04
TC1100003638.mm.2	Tbkbp1	TBK1 binding protein 1	1.5250221247	0.6340582376	4.174239	2.672681e+01	2.145827e-05	1.238821e-04
TC1200000797.mm.2	Acot2	acyl-CoA thioesterase 2	-1.1582391520	-1.5875172362	7.137186	2.666633e+01	2.171946e-05	1.249907e-04
TC0600000012.mm.2	Casd1	CAS1 domain containing 1	-0.7136383322	-0.9770444943	7.389284	2.652280e+01	2.235411e-05	1.282345e-04
TC0700001264.mm.2	Fzd4	frizzled class receptor 4	-0.9675193362	-1.1583735232	4.968043	2.649708e+01	2.247010e-05	1.284920e-04
TC0200002945.mm.2	Itih2	inter-alpha trypsin inhibitor, heavy chain 2	-1.3164247550	-1.1629109008	5.167955	2.647450e+01	2.257247e-05	1.286702e-04
TC0600000007.mm.2	Gng11	guanine nucleotide binding protein (G protein), gamma 11	1.9424071715	1.4484640433	3.606738	2.630459e+01	2.336026e-05	1.327421e-04
TC1700001197.mm.2	Rmdn2	regulator of microtubule dynamics 2	1.0165301744	1.0628316609	6.433822	2.615809e+01	2.406500e-05	1.360758e-04
TC1000002076.mm.2	Sobp	sine oculis-binding protein homolog (Drosophila)	-1.8831356104	-1.6840453643	3.450950	2.615145e+01	2.409754e-05	1.360758e-04
TC0800002146.mm.2	Tlr3	toll-like receptor 3	1.2648328662	1.0581678253	5.367980	2.600495e+01	2.482795e-05	1.397636e-04
TC0400000535.mm.2	Tmeff1	transmembrane protein with EGF-like and two follistatin-like domains 1	-1.0743479212	-0.8485615388	7.637454	2.590579e+01	2.533679e-05	1.417530e-04
TC0200001843.mm.2	Sord	sorbitol dehydrogenase	0.9561524595	0.9336429685	7.627911	2.590551e+01	2.533824e-05	1.417530e-04
TC1000002583.mm.2	Aldh1l2	aldehyde dehydrogenase 1 family, member L2	-0.7527253637	-0.8390538332	7.979636	2.555580e+01	2.723115e-05	1.518725e-04
TC1300002188.mm.2	Ptch1	patched 1	-1.2661190439	-1.1346260511	6.682246	2.522079e+01	2.919844e-05	1.623386e-04
TC0800001522.mm.2	Tubb3	tubulin, beta 3 class III	1.0404690125	0.9144645091	8.085711	2.520625e+01	2.928743e-05	1.623386e-04
TC1200001692.mm.2	Nova1	neuro-oncological ventral antigen 1	-1.2142926153	-1.2463282865	3.626888	2.511639e+01	2.984456e-05	1.649209e-04
TC1100000343.mm.2	Stk10	serine/threonine kinase 10	-0.9175640917	-1.2872082923	6.308288	2.506472e+01	3.017044e-05	1.662134e-04
TC0400003697.mm.2	Wdtc1	WD and tetratricopeptide repeats 1	0.6687822644	0.9648698885	7.083399	2.481817e+01	3.178275e-05	1.745636e-04
TC0100000427.mm.2	Aox1	aldehyde oxidase 1	1.1187822950	2.0584780098	4.552461	2.459266e+01	3.334472e-05	1.825876e-04
TC1100000081.mm.2	Aebp1	AE binding protein 1	-0.6157937238	-1.0882733395	9.753266	2.456294e+01	3.355709e-05	1.828821e-04
TC0400001651.mm.2	Runx3	runt related transcription factor 3	-0.9457050200	-0.7040176266	8.230103	2.455683e+01	3.360092e-05	1.828821e-04
TC1000001207.mm.2	Dusp6	dual specificity phosphatase 6	1.6247461350	1.2326609543	6.430377	2.442572e+01	3.455794e-05	1.875261e-04
TC1000000794.mm.2	Slc1a6	solute carrier family 1 (high affinity aspartate/glutamate transporter), member 6	-2.8123775704	-2.6996554712	4.349623	2.432684e+01	3.530050e-05	1.909820e-04
TC0900000259.mm.2	Igsf9b	immunoglobulin superfamily, member 9B	-1.0066844912	-1.5058048114	4.152804	2.420443e+01	3.624533e-05	1.955084e-04
TC1000002725.mm.2	Socs2	suppressor of cytokine signaling 2	-1.4099087212	-0.4817713438	5.903882	2.410612e+01	3.702521e-05	1.991207e-04
TC1100002512.mm.2	Wwc1	WW, C2 and coiled-coil domain containing 1	1.0122470967	1.0900704119	6.800516	2.406671e+01	3.734322e-05	1.996599e-04
TC0700004571.mm.2	Igf2	insulin-like growth factor 2	-2.1066777036	-1.9152093481	4.814110	2.406631e+01	3.734645e-05	1.996599e-04
TC1500000064.mm.2	Nadk2	NAD kinase 2, mitochondrial	0.7851059653	0.9709659548	8.349951	2.393488e+01	3.843007e-05	2.048470e-04
TC0300001431.mm.2	Unc5c	unc-5 netrin receptor C	-1.5547365212	-1.0315173132	5.065077	2.386962e+01	3.898157e-05	2.071352e-04
TC1000002571.mm.2	Glt8d2	glycosyltransferase 8 domain containing 2	-1.8793632128	-1.1616224129	4.144545	2.385708e+01	3.908860e-05	2.071352e-04
TC0200004251.mm.2	Prrg4	proline rich Gla (G-carboxyglutamic acid) 4 (transmembrane)	1.0095008574	1.7300422419	3.907605	2.382880e+01	3.933118e-05	2.078113e-04
TC0800000968.mm.2	Syce2	synaptonemal complex central element protein 2	1.2813933326	1.9168649055	6.433221	2.380122e+01	3.956942e-05	2.084605e-04
TC0700004429.mm.2	Dhx32	DEAH (Asp-Glu-Ala-His) box polypeptide 32	0.9536436689	0.9574845920	7.151899	2.376650e+01	3.987166e-05	2.094421e-04
TC0200004133.mm.2	Creb3l1	cAMP responsive element binding protein 3-like 1	-0.8639587793	-0.9002538285	8.826891	2.373397e+01	4.015726e-05	2.103309e-04
TC0X00002242.mm.2	Cxx1b	CAAX box 1B	-1.2458298545	-0.8484588837	6.546729	2.371790e+01	4.029929e-05	2.104648e-04
TC1400001031.mm.2	Rcbtb2	regulator of chromosome condensation (RCC1) and BTB (POZ) domain containing protein 2	-0.7866961571	-1.2818387709	5.954213	2.366214e+01	4.079637e-05	2.124468e-04
TC0800001728.mm.2	Grtp1	GH regulated TBC protein 1	1.6552983191	0.5160309480	2.922634	2.320208e+01	4.517791e-05	2.345876e-04
TC1000001807.mm.2	Hebp2	heme binding protein 2	1.1923516066	0.9763130645	5.212727	2.317563e+01	4.544587e-05	2.353028e-04
TC1100003584.mm.2	Itga3	integrin alpha 3	0.7921980749	0.8556298387	9.098070	2.313754e+01	4.583493e-05	2.366392e-04
TC1000000851.mm.2	Apc2	adenomatosis polyposis coli 2	1.6784139531	0.9922117033	4.158748	2.310602e+01	4.615974e-05	2.376372e-04
TC0200004898.mm.2	Sox12	SRY (sex determining region Y)-box 12	0.7749026305	1.4741261697	4.888029	2.301763e+01	4.708489e-05	2.417113e-04
TC0500002805.mm.2	Antxr2	anthrax toxin receptor 2	1.0847599461	0.7000460904	6.566282	2.299159e+01	4.736148e-05	2.424425e-04
TC0100002921.mm.2	Dsel	dermatan sulfate epimerase-like	-0.8441347181	-1.0143535878	6.262936	2.283540e+01	4.906024e-05	2.504290e-04
TC0900001725.mm.2	9230110C19Rik	RIKEN cDNA 9230110C19 gene	1.3284485084	0.9999044839	5.016219	2.245145e+01	5.354274e-05	2.724130e-04
TC0200002872.mm.2	Optn	optineurin	0.9138677281	0.8483943927	5.648531	2.243542e+01	5.373980e-05	2.724130e-04
TC0800000482.mm.2	Slc7a2	solute carrier family 7 (cationic amino acid transporter, y+ system), member 2	-1.5089029669	-1.4461853857	3.362574	2.241778e+01	5.395770e-05	2.724130e-04
TC0400001451.mm.2	Oscp1	organic solute carrier partner 1	0.8960809537	1.0148404410	5.452121	2.241679e+01	5.397004e-05	2.724130e-04
TC1100004159.mm.2	Lgals3bp	lectin, galactoside-binding, soluble, 3 binding protein	-1.5699479978	-0.7979929045	5.398665	2.238111e+01	5.441400e-05	2.738889e-04
TC0600000014.mm.2	Peg10	paternally expressed 10	-0.6947502371	-0.7896473451	8.743618	2.232494e+01	5.512152e-05	2.766578e-04
TC0X00003204.mm.2	Mageh1	melanoma antigen, family H, 1	-1.4093763003	-1.2171109111	4.344284	2.231323e+01	5.527033e-05	2.766578e-04
TC0300000711.mm.2	Nes	nestin	1.8982784158	1.1371273660	7.779667	2.228058e+01	5.568769e-05	2.779770e-04
TC0100003129.mm.2	Nav1	neuron navigator 1	0.8138049182	0.8663828251	7.412577	2.219259e+01	5.683067e-05	2.829009e-04
TC0900002401.mm.2	Neo1	neogenin	-0.8287146182	-1.1686663217	8.036947	2.199308e+01	5.952376e-05	2.954929e-04
TC0600000948.mm.2	Dysf	dysferlin	-1.4295125149	-1.1268204983	6.410464	2.186645e+01	6.130927e-05	3.035229e-04
TC1500001823.mm.2	Foxred2	FAD-dependent oxidoreductase domain containing 2	1.1098051744	1.1141936690	4.207245	2.179667e+01	6.231930e-05	3.076803e-04
TC0100001356.mm.2	Fam129a	family with sequence similarity 129, member A	0.9981803757	1.9812514658	3.974879	2.164324e+01	6.460850e-05	3.181133e-04
TC1400002267.mm.2	Ptk2b	PTK2 protein tyrosine kinase 2 beta	-1.2717463065	-0.4496948717	4.025148	2.152053e+01	6.650902e-05	3.265810e-04
TC1000002253.mm.2	Tspan15	tetraspanin 15	0.7983199319	0.9471093945	5.750731	2.130982e+01	6.992434e-05	3.424208e-04
TC0300001871.mm.2	Nudt6	nudix (nucleoside diphosphate linked moiety X)-type motif 6	-1.3410544044	-0.8175782746	4.436202	2.113745e+01	7.286893e-05	3.558761e-04
TC0800002290.mm.2	Clcn3	chloride channel, voltage-sensitive 3	0.9753971653	0.9174769039	6.481835	2.111845e+01	7.320206e-05	3.565394e-04
TC1300001781.mm.2	Tubb2b	tubulin, beta 2B class IIB	0.6147320516	1.0584532874	8.255378	2.109940e+01	7.353805e-05	3.572130e-04
TC0900001726.mm.2	Cep126	centrosomal protein 126	1.3429163653	1.3422536477	4.048358	2.093287e+01	7.655051e-05	3.708492e-04
TC0800002431.mm.2	Bst2	bone marrow stromal cell antigen 2	-1.5124997109	-1.6635305024	6.575672	2.089034e+01	7.734248e-05	3.732412e-04
TC1600001414.mm.2	P3h2	prolyl 3-hydroxylase 2	1.2574430843	1.3475397135	6.671460	2.088421e+01	7.745737e-05	3.732412e-04
TC1600000536.mm.2	Fstl1	follistatin-like 1	-0.6929761537	-0.8546337800	9.203168	2.077468e+01	7.954413e-05	3.822772e-04
TC1100002457.mm.2	Stc2	stanniocalcin 2	-0.7256979906	-1.6211370353	3.555072	2.063590e+01	8.228186e-05	3.943854e-04
TC1400002834.mm.2	Irf9	interferon regulatory factor 9	-1.1744048969	-1.0083440704	5.967800	2.047411e+01	8.561124e-05	4.092579e-04
TC1000000322.mm.2	Lama4	laminin, alpha 4	-1.0647290097	-0.9185578590	4.334212	2.039618e+01	8.727013e-05	4.160874e-04
TC0100001877.mm.2	Plxna2	plexin A2	0.7490985090	0.9724798537	5.525493	2.035148e+01	8.823812e-05	4.195955e-04
TC0800000845.mm.2	Hmox1	heme oxygenase 1	-1.1329629451	-0.9518557808	10.992706	2.024759e+01	9.053647e-05	4.293947e-04
TC0200004207.mm.2	Ldlrad3	low density lipoprotein receptor class A domain containing 3	0.7115310638	0.9054617158	8.188555	2.018996e+01	9.184094e-05	4.344413e-04
TC1700000047.mm.2	Synj2	synaptojanin 2	1.0297473170	0.6574551574	7.354636	2.009248e+01	9.409703e-05	4.439512e-04
TC0X00003168.mm.2	Maged2	melanoma antigen, family D, 2	-0.7789148398	-1.1512320145	7.397177	2.001605e+01	9.591052e-05	4.503473e-04
TC1100001592.mm.2	Igfbp4	insulin-like growth factor binding protein 4	-1.7647795614	-1.4827323806	5.793795	2.001435e+01	9.595114e-05	4.503473e-04
TC0400003234.mm.2	Scp2	sterol carrier protein 2, liver	1.3317938583	1.0336874003	5.775834	1.982985e+01	1.004993e-04	4.696111e-04
TC0300002023.mm.2	Tm4sf1	transmembrane 4 superfamily member 1	-0.7864407239	-0.7968938549	10.147371	1.982685e+01	1.005753e-04	4.696111e-04
TC1700001634.mm.2	Slc9a3r2	solute carrier family 9 (sodium/hydrogen exchanger), member 3 regulator 2	0.6798300328	1.0080639341	8.829648	1.973968e+01	1.028118e-04	4.788166e-04
TC1500000851.mm.2	Zbed4	zinc finger, BED type containing 4	1.0450661345	0.7405564363	5.045460	1.972722e+01	1.031363e-04	4.790934e-04
TC1300000330.mm.2	Mboat1	membrane bound O-acyltransferase domain containing 1	-0.7246742130	-0.9458345932	7.424628	1.969042e+01	1.041012e-04	4.811506e-04
TC1900001437.mm.2	Ankrd1	ankyrin repeat domain 1 (cardiac muscle)	1.9772467816	1.9294022208	8.487369	1.969002e+01	1.041117e-04	4.811506e-04
TC0500002288.mm.2	Zfp518b	zinc finger protein 518B	-0.8397978557	-0.8046010728	6.402902	1.957836e+01	1.071036e-04	4.937150e-04
TC0200004930.mm.2	Nol4l	nucleolar protein 4-like	1.4739212903	1.5673602683	4.804657	1.939861e+01	1.121304e-04	5.155716e-04
TC0300001014.mm.2	Igsf3	immunoglobulin superfamily, member 3	-0.9940082862	-0.9920640785	6.776531	1.929225e+01	1.152326e-04	5.284905e-04
TC1900001774.mm.2	Lipo3	lipase, member O3	1.3243117169	1.6547916633	3.026514	1.922925e+01	1.171164e-04	5.357705e-04
TC0500001327.mm.2	Tbx3	T-box 3	-1.1194672664	-1.4169754099	3.253165	1.895122e+01	1.258648e-04	5.743378e-04
TC0600001252.mm.2	Il17rc	interleukin 17 receptor C	0.6591484451	0.6956758502	9.226710	1.878086e+01	1.315961e-04	5.989777e-04
TC1100000859.mm.2	Gas7	growth arrest specific 7	-2.3997352616	-1.2004849768	3.891565	1.871847e+01	1.337696e-04	6.060694e-04
TC0300000752.mm.2	Thbs3	thrombospondin 3	-0.7600463711	-0.7615081349	6.856264	1.871690e+01	1.338250e-04	6.060694e-04
TC0100003889.mm.2	Ifi211	interferon activated gene 211	0.8993520261	0.5712160613	7.414233	1.867540e+01	1.352942e-04	6.111913e-04
TC0400000018.mm.2	Chchd7	coiled-coil-helix-coiled-coil-helix domain containing 7	-0.8847769083	-0.7513818662	6.223453	1.865572e+01	1.359977e-04	6.128376e-04
TC0500003378.mm.2	Limk1	LIM-domain containing, protein kinase	0.7404156357	0.7140688640	7.973568	1.864427e+01	1.364086e-04	6.131602e-04
TC0800001074.mm.2	Irx5	Iroquois related homeobox 5 (Drosophila)	-1.1100787765	-0.7924723137	4.835901	1.857207e+01	1.390341e-04	6.234109e-04
TC1700001390.mm.2	Ezr	ezrin	1.1679743660	0.9532690125	9.502264	1.853933e+01	1.402438e-04	6.272786e-04
TC0200001222.mm.2	Ube2l6	ubiquitin-conjugating enzyme E2L 6	0.7046554507	0.9662547420	5.900755	1.845643e+01	1.433614e-04	6.396398e-04
TC0500003735.mm.2	2610524H06Rik	RIKEN cDNA 2610524H06 gene	0.8055771165	0.9504370659	6.301016	1.831306e+01	1.489426e-04	6.629048e-04
TC1700000389.mm.2	Fbxl16	F-box and leucine-rich repeat protein 16	0.6439501887	1.7480725643	4.887464	1.829933e+01	1.494903e-04	6.630961e-04
TSUnmapped00000016.mm.2	Ddit3	DNA-damage inducible transcript 3	-0.9853069103	-0.7859365895	6.410179	1.829360e+01	1.497195e-04	6.630961e-04
TC1900001273.mm.2	Tjp2	tight junction protein 2	0.9648371768	0.7741186416	7.135119	1.817846e+01	1.544111e-04	6.822025e-04
TC0200003215.mm.2	Vav2	vav 2 oncogene	0.8198575970	0.8168928114	6.229905	1.801836e+01	1.612191e-04	7.105437e-04
TC0600003387.mm.2	C2cd5	C2 calcium-dependent domain containing 5	0.9103078395	0.6169814376	6.914225	1.792762e+01	1.652302e-04	7.252789e-04
TC1500000542.mm.2	Psca	prostate stem cell antigen	1.2747530424	1.4392412026	3.624761	1.792461e+01	1.653652e-04	7.252789e-04
TC0800000441.mm.2	Prag1	PEAK1 related kinase activating pseudokinase 1	0.9275207488	0.8378885999	4.553594	1.778707e+01	1.716726e-04	7.511194e-04
TC1000002472.mm.2	Shc2	SHC (Src homology 2 domain containing) transforming protein 2	1.2349521950	0.6583300660	3.516118	1.772130e+01	1.747860e-04	7.628946e-04
TC0300001626.mm.2	Zfp704	zinc finger protein 704	-0.7490379158	-0.8765441246	7.094403	1.768846e+01	1.763649e-04	7.679309e-04
TC0600000277.mm.2	Mest	mesoderm specific transcript	0.7215576903	1.0457382352	5.770683	1.764255e+01	1.785995e-04	7.757914e-04
TC0200002759.mm.2	Fam217b	family with sequence similarity 217, member B	1.2070899965	0.0837481887	2.965478	1.761788e+01	1.798139e-04	7.791935e-04
TC1900000312.mm.2	Prune2	prune homolog 2	1.3081553008	0.7930035721	6.379722	1.757940e+01	1.817269e-04	7.855993e-04
TC1000001301.mm.2	Phlda1	pleckstrin homology like domain, family A, member 1	1.0329631136	0.5668147328	8.037432	1.754982e+01	1.832136e-04	7.901358e-04
TC1800001230.mm.2	Gnpda1	glucosamine-6-phosphate deaminase 1	-0.7132469638	-0.8296839520	6.732717	1.745928e+01	1.878512e-04	8.082076e-04
TC1900001726.mm.2	Hspa12a	heat shock protein 12A	1.3288548962	1.2597914021	3.325216	1.735995e+01	1.930954e-04	8.287966e-04
TC1800001054.mm.2	Garem1	GRB2 associated regulator of MAPK1 subtype 1	-0.9903430197	-0.7780043621	5.884386	1.730522e+01	1.960565e-04	8.395121e-04
TC0500001112.mm.2	Idua	iduronidase, alpha-L-	-1.2864934683	-0.6950655302	4.786461	1.724965e+01	1.991167e-04	8.506002e-04
TC1200001450.mm.2	Trib2	tribbles pseudokinase 2	-1.6412371123	-1.1902604386	3.797811	1.711925e+01	2.065158e-04	8.801273e-04
TC1300000691.mm.2	Tgfbi	transforming growth factor, beta induced	-1.2854693644	-0.7173704472	6.898728	1.681068e+01	2.253193e-04	9.562996e-04
TC0800001566.mm.2	Ntpcr	nucleoside-triphosphatase, cancer-related	-1.1357534396	-0.8440688656	5.803687	1.680868e+01	2.254475e-04	9.562996e-04
TC0300002357.mm.2	Il6ra	interleukin 6 receptor, alpha	1.1996877520	-0.0480854011	4.398808	1.677744e+01	2.274597e-04	9.625753e-04
TC1500002243.mm.2	Pou6f1	POU domain, class 6, transcription factor 1	1.4869474405	1.6068194185	4.603433	1.675646e+01	2.288227e-04	9.660807e-04
TC0400003680.mm.2	Smpdl3b	sphingomyelin phosphodiesterase, acid-like 3B	1.0158583711	1.1762111412	6.142391	1.651667e+01	2.450883e-04	1.032342e-03
TC0100000942.mm.2	Bok	BCL2-related ovarian killer	-1.0268689189	-0.4124717321	6.759657	1.648525e+01	2.473166e-04	1.039305e-03
TC1100001354.mm.2	Mks1	Meckel syndrome, type 1	1.0965186282	0.7673272544	5.131228	1.629858e+01	2.610459e-04	1.094454e-03
TC0300002802.mm.2	Vcam1	vascular cell adhesion molecule 1	0.8006728769	0.8390651716	7.493119	1.618462e+01	2.698570e-04	1.128777e-03
TC0800002842.mm.2	Psmb10	proteasome (prosome, macropain) subunit, beta type 10	0.9798626074	0.6736511122	6.563792	1.605688e+01	2.801437e-04	1.169099e-03
TC1700001757.mm.2	Fkbp5	FK506 binding protein 5	0.7186901359	0.4771751889	9.082169	1.603415e+01	2.820214e-04	1.174223e-03
TC1300000829.mm.2	Zfp493	zinc finger protein 493	-0.9263837644	-1.1725665589	4.462107	1.600458e+01	2.844847e-04	1.181756e-03
TC1400002293.mm.2	Dock5	dedicator of cytokinesis 5	-0.4549013074	-0.8866390619	8.295094	1.572674e+01	3.088850e-04	1.280172e-03
TC1100000374.mm.2	Slit3	slit homolog 3 (Drosophila)	-1.4562752908	-1.3457369405	5.202127	1.566917e+01	3.142376e-04	1.299376e-03
TC0700001169.mm.2	Pde8a	phosphodiesterase 8A	-0.7913141502	-0.7330835078	7.015114	1.564162e+01	3.168363e-04	1.307131e-03
TC0X00000888.mm.2	Pcyt1b	phosphate cytidylyltransferase 1, choline, beta isoform	1.1747531122	0.6739061854	4.900560	1.562427e+01	3.184859e-04	1.310943e-03
TC1100003369.mm.2	Rffl	ring finger and FYVE like domain containing protein	0.5410391707	0.7611850274	6.837191	1.558264e+01	3.224837e-04	1.324382e-03
TC1000002406.mm.2	Col6a1	collagen, type VI, alpha 1	-0.8910695825	-0.8912466670	8.259350	1.543927e+01	3.367000e-04	1.379630e-03
TC0900001297.mm.2	Slco2a1	solute carrier organic anion transporter family, member 2a1	-1.3326153893	-0.4589597537	5.050896	1.528663e+01	3.526348e-04	1.441654e-03
TC1700002819.mm.2	H2-T23	histocompatibility 2, T region locus 23	0.8510690330	1.3620693198	5.172061	1.522363e+01	3.594628e-04	1.466251e-03
TC0X00000934.mm.2	Efnb1	ephrin B1	-0.8193980793	-1.1277512336	6.366970	1.517820e+01	3.644805e-04	1.483370e-03
TC1300000362.mm.2	Serpinb6b	serine (or cysteine) peptidase inhibitor, clade B, member 6b	1.5206203328	0.4899689001	2.782161	1.516511e+01	3.659417e-04	1.485970e-03
TC1200002525.mm.2	Serpina3g	serine (or cysteine) peptidase inhibitor, clade A, member 3G	-1.7459083798	-0.6770395148	4.145944	1.513888e+01	3.688891e-04	1.494580e-03
TC1500001062.mm.2	Acvr1b	activin A receptor, type 1B	0.7472385980	0.9010481407	5.924845	1.506352e+01	3.775105e-04	1.526088e-03
TC1500000804.mm.2	Fbln1	fibulin 1	0.7302775512	0.8075600225	7.784141	1.501488e+01	3.831988e-04	1.545625e-03
TC1400000781.mm.2	Pck2	phosphoenolpyruvate carboxykinase 2 (mitochondrial)	-0.8463171257	-0.6711994616	7.761569	1.492519e+01	3.939472e-04	1.585440e-03
TC0700002723.mm.2	Sipa1l3	signal-induced proliferation-associated 1 like 3	0.9507675352	0.6300866736	7.781648	1.485955e+01	4.020328e-04	1.614385e-03
TC0300000322.mm.2	Jade1	jade family PHD finger 1	0.7522169306	1.3360379139	6.988094	1.473836e+01	4.174687e-04	1.672652e-03
TC1900001428.mm.2	Pank1	pantothenate kinase 1	-0.8422789642	-0.5962951601	5.307406	1.471048e+01	4.211155e-04	1.683530e-03
TC1500001018.mm.2	Aqp5	aquaporin 5	0.5528580242	1.2292445515	5.879014	1.468778e+01	4.241118e-04	1.691766e-03
TC0800002807.mm.2	Rrad	Ras-related associated with diabetes	1.1607478563	0.8517205123	6.278154	1.462248e+01	4.328689e-04	1.722894e-03
TC0200001859.mm.2	Sqrdl	sulfide quinone reductase-like (yeast)	-0.7828494746	-0.6758398893	5.798022	1.445644e+01	4.560882e-04	1.808139e-03
TC1000000171.mm.2	Sgk1	serum/glucocorticoid regulated kinase 1	-0.5150502507	-0.6868914465	8.972439	1.445506e+01	4.562875e-04	1.808139e-03
TC1900001600.mm.2	Cuedc2	CUE domain containing 2	0.6745292697	0.8971050309	8.089754	1.444798e+01	4.573089e-04	1.808221e-03
TC0800001414.mm.2	Cdh13	cadherin 13	-0.6516933235	-0.9441554221	7.536822	1.442511e+01	4.606277e-04	1.817368e-03
TC0200001377.mm.2	Lrp4	low density lipoprotein receptor-related protein 4	0.5390553202	0.8297646903	6.202497	1.438330e+01	4.667679e-04	1.837581e-03
TC1500000825.mm.2	Ttc38	tetratricopeptide repeat domain 38	-0.7633936845	-1.2641675378	3.752634	1.431404e+01	4.771472e-04	1.871409e-03
TC0200000478.mm.2	Col5a1	collagen, type V, alpha 1	-0.8620341032	-0.9254528765	7.928120	1.431217e+01	4.774321e-04	1.871409e-03
TC1200001638.mm.2	Ahr	aryl-hydrocarbon receptor	0.7007006226	1.2150916648	6.660630	1.423940e+01	4.886320e-04	1.911164e-03
TC1000003104.mm.2	Dtx3	deltex 3, E3 ubiquitin ligase	-0.9462424494	-0.5456253285	5.340830	1.417085e+01	4.994595e-04	1.949295e-03
TC1400001441.mm.2	4930452B06Rik	RIKEN cDNA 4930452B06 gene	-1.9959180236	-1.2996884158	3.738185	1.403383e+01	5.219388e-04	2.032636e-03
TC0800002236.mm.2	Spcs3	signal peptidase complex subunit 3 homolog (S. cerevisiae)	-0.6950982000	-0.5309511019	8.977532	1.402561e+01	5.233244e-04	2.033650e-03
TC1700001864.mm.2	Zfp955a	zinc finger protein 955A	0.7778137782	0.7590859624	7.121022	1.386392e+01	5.514501e-04	2.138348e-03
TC0X00002453.mm.2	G6pdx	glucose-6-phosphate dehydrogenase X-linked	0.7732522994	0.5290799025	10.450007	1.383254e+01	5.571079e-04	2.155662e-03
TC0300002797.mm.2	S1pr1	sphingosine-1-phosphate receptor 1	-1.0182778322	-0.4837248616	6.064013	1.382586e+01	5.583205e-04	2.155737e-03
TC0X00002803.mm.2	Zdhhc15	zinc finger, DHHC domain containing 15	1.1666724971	0.1017359119	4.471320	1.380873e+01	5.614452e-04	2.163180e-03
TC0600002099.mm.2	Zc3hav1	zinc finger CCCH type, antiviral 1	0.6969582749	0.5326451753	8.240999	1.379588e+01	5.638016e-04	2.167637e-03
TC1100002134.mm.2	Znrf3	zinc and ring finger 3	0.5567993898	0.5008272462	6.842434	1.376454e+01	5.695987e-04	2.185276e-03
TC0300000680.mm.2	Lrba	LPS-responsive beige-like anchor	1.1548773314	0.5570498372	6.526441	1.371118e+01	5.796247e-04	2.219029e-03
TC0300001249.mm.2	Pde5a	phosphodiesterase 5A, cGMP-specific	-0.9296547439	-0.6431734694	5.021377	1.362640e+01	5.959771e-04	2.276809e-03
TC1100000582.mm.2	Cdkn2aipnl	CDKN2A interacting protein N-terminal like	0.6753320621	0.5810185844	8.815179	1.352307e+01	6.166289e-04	2.350735e-03
TC1500001712.mm.2	Arc	activity regulated cytoskeletal-associated protein	1.1989472926	0.8277456520	4.991423	1.349189e+01	6.230220e-04	2.370107e-03
TSUnmapped00000010.mm.2	Rcor3	REST corepressor 3	-0.6998508658	-0.6154022969	6.193269	1.347962e+01	6.255576e-04	2.374753e-03
TC1000001145.mm.2	Fgd6	FYVE, RhoGEF and PH domain containing 6	1.2711612608	0.7812809413	5.174864	1.346906e+01	6.277502e-04	2.378081e-03
TC0500003048.mm.2	Tmem119	transmembrane protein 119	-0.8193937280	-0.7824516589	6.735418	1.345519e+01	6.306431e-04	2.384042e-03
TC0X00003114.mm.2	Capn6	calpain 6	-0.6445627527	-0.7271756499	2.674776	1.340985e+01	6.402092e-04	2.415152e-03
TC1200000820.mm.2	D030025P21Rik	RIKEN cDNA D030025P21 gene	-1.5533021617	-0.4176803355	4.070743	1.339588e+01	6.431898e-04	2.421341e-03
TC0400002397.mm.2	Mob3b	MOB kinase activator 3B	-0.7461073199	-0.8391729574	4.016689	1.328395e+01	6.676571e-04	2.508225e-03
TC0200000013.mm.2	Fam107b	family with sequence similarity 107, member B	-0.3692150655	-0.7884786530	7.387384	1.323437e+01	6.788356e-04	2.544929e-03
TC1100004183.mm.2	Sgsh	N-sulfoglucosamine sulfohydrolase (sulfamidase)	-0.8783835744	-0.8799568429	5.941187	1.322426e+01	6.811396e-04	2.548280e-03
TC1100003315.mm.2	Ksr1	kinase suppressor of ras 1	0.9464639037	0.5980156125	6.819648	1.320740e+01	6.850051e-04	2.557447e-03
TC1500001073.mm.2	Krt7	keratin 7	-0.9632655265	-0.5720940971	3.721631	1.311467e+01	7.067215e-04	2.633084e-03
TC0700004288.mm.2	Nupr1	nuclear protein transcription regulator 1	-0.8330158130	-0.6955032836	8.829782	1.307115e+01	7.171835e-04	2.659529e-03
TC1300002725.mm.2	Parp8	poly (ADP-ribose) polymerase family, member 8	-0.3200530491	-1.2630291636	6.169237	1.306780e+01	7.179963e-04	2.659529e-03
TC1900000099.mm.2	Cdca5	cell division cycle associated 5	0.6472964876	0.4586484012	8.060835	1.306682e+01	7.182347e-04	2.659529e-03
TC0300002828.mm.2	Ptbp2	polypyrimidine tract binding protein 2	0.5912322190	0.7777938507	8.609290	1.304610e+01	7.232882e-04	2.672764e-03
TC0700004119.mm.2	Dkk3	dickkopf WNT signaling pathway inhibitor 3	1.2962240371	0.6762547051	6.338863	1.299752e+01	7.352960e-04	2.711591e-03
TSUnmapped00000040.mm.2	Rorb	RAR-related orphan receptor beta	1.5669482536	0.6678392093	2.473506	1.292924e+01	7.525609e-04	2.769608e-03
TC0200000651.mm.2	Ptgs1	prostaglandin-endoperoxide synthase 1	1.8661728898	1.2676626593	4.388337	1.289252e+01	7.620402e-04	2.798794e-03
TC0400002717.mm.2	Ptpn3	protein tyrosine phosphatase, non-receptor type 3	1.3979327414	0.9555660227	4.129822	1.288613e+01	7.637029e-04	2.799211e-03
TC0500002280.mm.2	Nsg1	neuron specific gene family member 1	-1.0253215440	-1.0797351717	5.534940	1.283013e+01	7.784604e-04	2.847526e-03
TC0400004216.mm.2	Podn	podocan	-1.4945392529	-0.3734109684	3.426287	1.280488e+01	7.852234e-04	2.866462e-03
TC1900000165.mm.2	Ganab	alpha glucosidase 2 alpha neutral subunit	0.6680460830	0.5121519523	9.011076	1.275099e+01	7.998784e-04	2.914073e-03
TC0400002713.mm.2	Epb41l4b	erythrocyte membrane protein band 4.1 like 4b	-1.7427862792	-1.1649188841	4.149511	1.273152e+01	8.052504e-04	2.927742e-03
TC1100003146.mm.2	Spns2	spinster homolog 2	0.5076061528	1.1932689583	4.892679	1.271449e+01	8.099844e-04	2.939040e-03
TC1200000951.mm.2	Flrt2	fibronectin leucine rich transmembrane protein 2	-0.4286339606	-0.6500598208	8.544025	1.269692e+01	8.149026e-04	2.950960e-03
TC1100002664.mm.2	Sqstm1	sequestosome 1	0.6311022086	0.4130235840	9.949906	1.265693e+01	8.262232e-04	2.980036e-03
TC0600002977.mm.2	Zfp422	zinc finger protein 422	0.7401566860	0.7621061512	7.626080	1.265690e+01	8.262303e-04	2.980036e-03
TC0500000856.mm.2	Ereg	epiregulin	-0.7867957945	-1.6614549807	5.959437	1.264416e+01	8.298759e-04	2.987222e-03
TC0X00002865.mm.2	Rps6ka6	ribosomal protein S6 kinase polypeptide 6	-1.0152315845	-0.8182156197	3.152908	1.260957e+01	8.398619e-04	3.017158e-03
TC0200002157.mm.2	Slc24a3	solute carrier family 24 (sodium/potassium/calcium exchanger), member 3	-0.9106138487	-0.6445829033	7.001175	1.254972e+01	8.574724e-04	3.074311e-03
TC1100000983.mm.2	Fam64a	family with sequence similarity 64, member A	0.5527797124	0.6544751967	7.459194	1.249694e+01	8.733554e-04	3.125056e-03
TC1100002813.mm.2	Gemin5	gem (nuclear organelle) associated protein 5	0.8354155964	0.4165334870	8.635258	1.241375e+01	8.990820e-04	3.210753e-03
TC1600001191.mm.2	Emp2	epithelial membrane protein 2	-0.5689867525	-0.6987252141	7.961455	1.236385e+01	9.149298e-04	3.260904e-03
TC0200005452.mm.2	Samd10	sterile alpha motif domain containing 10	0.8947573753	1.1875645546	4.676334	1.233070e+01	9.256362e-04	3.292568e-03
TC0900003282.mm.2	Ano10	anoctamin 10	-0.8044060208	-0.4658481838	7.982002	1.226491e+01	9.473134e-04	3.363055e-03
TC1900000169.mm.2	Tut1	terminal uridylyl transferase 1, U6 snRNA-specific	0.8610138499	0.5296479293	7.235457	1.223224e+01	9.582961e-04	3.395375e-03
TC1900000415.mm.2	Vldlr	very low density lipoprotein receptor	-1.1566278452	-0.8804732339	6.480898	1.221253e+01	9.649900e-04	3.412401e-03
TC1800000890.mm.2	Cyb5a	cytochrome b5 type A (microsomal)	-0.8098392055	-0.9468194352	7.982520	1.220410e+01	9.678709e-04	3.415904e-03
TC1700001017.mm.2	Dus3l	dihydrouridine synthase 3-like (S. cerevisiae)	0.4968727074	0.6695689556	7.473643	1.219698e+01	9.703115e-04	3.417842e-03
TC0400002531.mm.2	Gba2	glucosidase beta 2	0.3154769407	0.8595680317	6.053626	1.218450e+01	9.746038e-04	3.426282e-03
TC0X00000131.mm.2	Mid1ip1	Mid1 interacting protein 1 (gastrulation specific G12-like (zebrafish))	-0.7722717982	-0.4816934213	7.206473	1.212754e+01	9.944871e-04	3.489395e-03
TC1000000100.mm.2	Hivep2	human immunodeficiency virus type I enhancer binding protein 2	0.8891635451	0.5978675081	5.540611	1.207083e+01	1.014744e-03	3.553572e-03
TC1200001028.mm.2	Otub2	OTU domain, ubiquitin aldehyde binding 2	-0.8961077763	-0.7307624429	6.261188	1.205341e+01	1.021062e-03	3.568780e-03
TC0600000577.mm.2	Gpnmb	glycoprotein (transmembrane) nmb	-0.9917019654	-0.8074109284	3.180882	1.199577e+01	1.042289e-03	3.635939e-03
TC1100004289.mm.2	B3gnt2	UDP-GlcNAc:betaGal beta-1,3-N-acetylglucosaminyltransferase 2	-0.5103352376	-0.6807588186	7.174861	1.196707e+01	1.053050e-03	3.666401e-03
TC0200004776.mm.2	Ralgapa2	Ral GTPase activating protein, alpha subunit 2 (catalytic)	1.0036784860	0.5973808714	4.577411	1.184022e+01	1.102159e-03	3.820763e-03
TC1100004228.mm.2	Dcxr	dicarbonyl L-xylulose reductase	-1.0193465411	-0.4554708498	6.006577	1.183787e+01	1.103092e-03	3.820763e-03
TC1100000680.mm.2	Mrpl22	mitochondrial ribosomal protein L22	0.6229906161	0.6440123425	7.228898	1.183627e+01	1.103729e-03	3.820763e-03
TC1300000522.mm.2	Mylip	myosin regulatory light chain interacting protein	-1.0506682006	-0.5308428483	5.954227	1.169963e+01	1.159692e-03	4.006813e-03
TC1900000669.mm.2	Btrc	beta-transducin repeat containing protein	0.4868142324	0.5906208980	7.288852	1.166721e+01	1.173446e-03	4.046598e-03
TC1100000923.mm.2	Zbtb4	zinc finger and BTB domain containing 4	-0.4181011032	-0.8227028037	5.764542	1.165786e+01	1.177448e-03	4.052664e-03
TC0900002369.mm.2	Scamp5	secretory carrier membrane protein 5	0.4944763918	0.6035573136	5.176562	1.164142e+01	1.184520e-03	4.065469e-03
TC0500002592.mm.2	Ociad2	OCIA domain containing 2	1.4075825886	0.8160181256	4.673839	1.163876e+01	1.185668e-03	4.065469e-03
TC0100003888.mm.2	Ifi204	interferon activated gene 204	0.9271039094	0.8596009203	6.841073	1.162693e+01	1.190794e-03	4.075311e-03
TC1100003037.mm.2	Chd3	chromodomain helicase DNA binding protein 3	-0.4599555678	-0.6264225413	7.976252	1.160568e+01	1.200065e-03	4.099277e-03
TC0600002296.mm.2	Jazf1	JAZF zinc finger 1	-1.4211481403	-0.9128239080	3.334110	1.155653e+01	1.221828e-03	4.165741e-03
TC1900000158.mm.2	Zbtb3	zinc finger and BTB domain containing 3	0.4131630192	0.9392374844	5.517023	1.153366e+01	1.232113e-03	4.192895e-03
TC1400000072.mm.2	Abhd6	abhydrolase domain containing 6	-0.3417765058	-0.7011001763	7.130822	1.150121e+01	1.246868e-03	4.235132e-03
TC1100001133.mm.2	Myo18a	myosin XVIIIA	0.6467684104	0.5348993171	7.541573	1.148638e+01	1.253684e-03	4.245885e-03
TC1000001744.mm.2	Rab32	RAB32, member RAS oncogene family	-1.1540483400	-1.6049900982	4.784841	1.148410e+01	1.254733e-03	4.245885e-03
TC1900001098.mm.2	Dagla	diacylglycerol lipase, alpha	0.6765162569	0.4300683738	6.151086	1.147873e+01	1.257215e-03	4.246333e-03
TC0500002744.mm.2	Cdkl2	cyclin-dependent kinase-like 2 (CDC2-related kinase)	-0.5793502008	-0.6892564140	4.603403	1.144057e+01	1.275001e-03	4.298371e-03
TC1700002597.mm.2	Slc8a1	solute carrier family 8 (sodium/calcium exchanger), member 1	-0.7769872085	-0.8478689586	3.595136	1.134186e+01	1.322366e-03	4.449750e-03
TC0400002694.mm.2	Klf4	Kruppel-like factor 4 (gut)	-1.1380367220	-0.7848777612	5.713399	1.125732e+01	1.364545e-03	4.583147e-03
TC0600000655.mm.2	Plekha8	pleckstrin homology domain containing, family A (phosphoinositide binding specific) member 8	-0.2032009679	-0.9148163960	5.929072	1.119739e+01	1.395381e-03	4.671978e-03
TC1700001482.mm.2	Dact2	dishevelled-binding antagonist of beta-catenin 2	0.7185425992	0.6644435145	3.450483	1.119589e+01	1.396164e-03	4.671978e-03
TC1000003119.mm.2	Lrp1	low density lipoprotein receptor-related protein 1	-0.4814613303	-0.7588526658	8.747339	1.115888e+01	1.415620e-03	4.728329e-03
TC1400002080.mm.2	Ap1g2	adaptor protein complex AP-1, gamma 2 subunit	0.8066337380	1.1678489623	5.513660	1.113635e+01	1.427616e-03	4.759598e-03
TC1200001685.mm.2	Dnajb9	DnaJ heat shock protein family (Hsp40) member B9	-0.4391459248	-0.7724474386	5.987304	1.111691e+01	1.438062e-03	4.785595e-03
TC1100002642.mm.2	Gm5431	predicted gene 5431	-0.9166958451	-0.6622095392	3.989311	1.106507e+01	1.466348e-03	4.870756e-03
TC0500003329.mm.2	Auts2	autism susceptibility candidate 2	-1.4973091949	-0.5876151248	4.933915	1.103899e+01	1.480820e-03	4.909802e-03
TC0400000961.mm.2	Fggy	FGGY carbohydrate kinase domain containing	0.5375481841	1.0282062624	4.582755	1.103098e+01	1.485303e-03	4.915647e-03
TC0800001801.mm.2	Xkr5	X-linked Kx blood group related 5	-0.9117931106	-0.0181061123	3.897433	1.096880e+01	1.520595e-03	5.023245e-03
TC1600001847.mm.2	Chmp2b	charged multivesicular body protein 2B	-0.4523933156	-0.5599535643	7.479368	1.095369e+01	1.529316e-03	5.036131e-03
TC0700003075.mm.2	E2f8	E2F transcription factor 8	-0.4853915286	-0.7688772950	7.668363	1.095239e+01	1.530070e-03	5.036131e-03
TC1500000045.mm.2	Lifr	leukemia inhibitory factor receptor	-0.9557863232	-0.4198418857	6.006027	1.093069e+01	1.542705e-03	5.068488e-03
TC0400003917.mm.2	Pdpn	podoplanin	-1.1907363557	-0.7562647605	6.094623	1.090298e+01	1.559012e-03	5.112768e-03
TC1200001742.mm.2	Egln3	egl-9 family hypoxia-inducible factor 3	1.3775237850	1.2046830242	5.837687	1.086049e+01	1.584405e-03	5.186631e-03
TC0300000090.mm.2	Lrrcc1	leucine rich repeat and coiled-coil domain containing 1	-0.7943234552	-0.6196875951	7.113194	1.083661e+01	1.598887e-03	5.224573e-03
TC1100002167.mm.2	Tmed4	transmembrane p24 trafficking protein 4	0.5192288088	0.7666373502	8.442823	1.077860e+01	1.634696e-03	5.327189e-03
TC0200003865.mm.2	Calcrl	calcitonin receptor-like	0.8407859234	0.9893934203	3.608900	1.077622e+01	1.636187e-03	5.327189e-03
TC0500003245.mm.2	Vps37b	vacuolar protein sorting 37B	0.4055156333	0.7739429213	6.777080	1.076265e+01	1.644706e-03	5.345296e-03
TC0100001031.mm.2	Serpinb8	serine (or cysteine) peptidase inhibitor, clade B, member 8	-0.2079731241	-1.4251526066	3.443841	1.072725e+01	1.667168e-03	5.408570e-03
TC1000002940.mm.2	Mdm2	transformed mouse 3T3 cell double minute 2	-0.5038250319	-0.6087153023	9.106966	1.067862e+01	1.698606e-03	5.500683e-03
TC0700004645.mm.2	Zfp566	zinc finger protein 566	0.4522277779	0.7481666671	5.790285	1.065201e+01	1.716100e-03	5.540798e-03
TC0700002217.mm.2	Peg3	paternally expressed 3	1.1441163008	0.6425766481	2.606893	1.065046e+01	1.717126e-03	5.540798e-03
TC1900000399.mm.2	Dock8	dedicator of cytokinesis 8	1.3293591286	0.5474870270	3.654073	1.052352e+01	1.803527e-03	5.809222e-03
TC1100001634.mm.2	Atp6v0a1	ATPase, H+ transporting, lysosomal V0 subunit A1	-0.3390048836	-0.8831156617	8.161491	1.051772e+01	1.807593e-03	5.811958e-03
TC1500001548.mm.2	Has2	hyaluronan synthase 2	-1.3168377248	-1.7660445822	4.927876	1.048503e+01	1.830700e-03	5.862494e-03
TC0200001164.mm.2	Ssfa2	sperm specific antigen 2	0.6173601557	0.6855672015	6.200968	1.048439e+01	1.831158e-03	5.862494e-03
TC0200005030.mm.2	Tgm2	transglutaminase 2, C polypeptide	1.1368540676	0.1573118247	4.397297	1.048146e+01	1.833249e-03	5.862494e-03
TC0300001137.mm.2	Sort1	sortilin 1	0.9349827033	1.1571031620	6.187543	1.047720e+01	1.836288e-03	5.862494e-03
TC0800001696.mm.2	Col4a1	collagen, type IV, alpha 1	0.3761405976	0.6553567861	8.544375	1.043660e+01	1.865573e-03	5.945484e-03
TC1000002846.mm.2	Nav3	neuron navigator 3	0.7838584467	1.0739703815	4.017138	1.039187e+01	1.898460e-03	6.039642e-03
TC1300001522.mm.2	Epdr1	ependymin related protein 1 (zebrafish)	-0.4755767411	-0.8373131015	5.611050	1.037476e+01	1.911214e-03	6.069533e-03
TC0900001722.mm.2	Birc3	baculoviral IAP repeat-containing 3	1.0599979060	0.3310547646	6.319853	1.035218e+01	1.928195e-03	6.112717e-03
TC0600002248.mm.2	Dfna5	deafness, autosomal dominant 5 (human)	1.0984288215	-0.0290991639	4.499742	1.030302e+01	1.965777e-03	6.220945e-03
TC1300002053.mm.2	Mxd3	Max dimerization protein 3	-0.6444216704	-0.7113357902	6.004294	1.025237e+01	2.005378e-03	6.335171e-03
TC1800000526.mm.2	1700034E13Rik	RIKEN cDNA 1700034E13 gene	0.8583663450	0.1656030448	3.003649	1.016656e+01	2.074583e-03	6.542359e-03
TC1400002735.mm.2	Stk24	serine/threonine kinase 24	-0.4709943442	-0.5011039581	8.953625	1.015130e+01	2.087177e-03	6.570607e-03
TC1200000021.mm.2	Adcy3	adenylate cyclase 3	-0.8015660670	-0.5061128393	6.507602	1.010209e+01	2.128381e-03	6.688670e-03
TC0500000541.mm.2	Rbpj	recombination signal binding protein for immunoglobulin kappa J region	0.4906076120	0.5368123739	9.055908	1.001557e+01	2.203131e-03	6.911559e-03
TC0400003674.mm.2	Sesn2	sestrin 2	-0.7608030975	-0.8148461676	7.038445	9.998857e+00	2.217915e-03	6.945881e-03
TC1100001095.mm.2	Fam57a	family with sequence similarity 57, member A	-0.6051867638	-0.4555512318	9.512625	9.970807e+00	2.242985e-03	7.012239e-03
TC1700000564.mm.2	Cyp4f16	cytochrome P450, family 4, subfamily f, polypeptide 16	0.9552942199	0.8750543110	5.028568	9.959909e+00	2.252813e-03	7.030800e-03
TC0400001607.mm.2	Map3k6	mitogen-activated protein kinase kinase kinase 6	0.3535338256	0.9963378853	4.045755	9.883449e+00	2.323175e-03	7.237891e-03
TC1800000575.mm.2	Megf10	multiple EGF-like-domains 10	-1.5109091365	-1.1421519424	4.000362	9.829787e+00	2.374067e-03	7.383171e-03
TC0300003173.mm.2	Acadm	acyl-Coenzyme A dehydrogenase, medium chain	0.2347629427	0.8358187341	6.777268	9.825718e+00	2.377978e-03	7.383171e-03
TC1600000763.mm.2	Cpox	coproporphyrinogen oxidase	0.6678861139	0.5931445901	7.561430	9.817638e+00	2.385766e-03	7.394646e-03
TC0200003354.mm.2	Phf19	PHD finger protein 19	0.7075312217	0.6635131900	6.703759	9.800850e+00	2.402041e-03	7.432342e-03
TC1100000609.mm.2	Kif3a	kinesin family member 3A	0.5689089812	0.5999331546	7.683395	9.791549e+00	2.411113e-03	7.447661e-03
TC0200003177.mm.2	C330006A16Rik	RIKEN cDNA C330006A16 gene	0.6712080884	0.5601391858	7.604295	9.757304e+00	2.444856e-03	7.539002e-03
TC0200000603.mm.2	Angptl2	angiopoietin-like 2	-0.4843881433	-0.5122715192	8.950452	9.751007e+00	2.451120e-03	7.545441e-03
TC0600002714.mm.2	Cfap100	cilia and flagella associated protein 100	0.8170083755	0.9709496266	5.184351	9.647567e+00	2.556701e-03	7.857071e-03
TC0900003317.mm.2	2010315B03Rik	RIKEN cDNA 2010315B03 gene	-0.6223964234	-0.6599866348	4.521254	9.630323e+00	2.574805e-03	7.893348e-03
TC1500001022.mm.2	Smarcd1	SWI/SNF related, matrix associated, actin dependent regulator of chromatin, subfamily d, member 1	0.2930248183	0.6613844986	8.219057	9.628013e+00	2.577241e-03	7.893348e-03
TC0400000536.mm.2	Murc	muscle-related coiled-coil protein	-0.4978426084	-0.8949385730	4.972753	9.620853e+00	2.584811e-03	7.903135e-03
TC0300003142.mm.2	Miga1	mitoguardin 1	1.0866979010	0.5810347026	5.966420	9.602851e+00	2.603953e-03	7.948216e-03
TC1900001109.mm.2	Tkfc	triokinase, FMN cyclase	0.5735155240	1.0634712827	5.517591	9.588947e+00	2.618850e-03	7.980207e-03
TC1300000093.mm.2	B3galnt2	UDP-GalNAc:betaGlcNAc beta 1,3-galactosaminyltransferase, polypeptide 2	-0.7467681798	-0.4363544632	6.421273	9.574536e+00	2.634394e-03	8.014058e-03
TC0X00003376.mm.2	Hccs	holocytochrome c synthetase	-0.5714033882	-0.3901648926	6.848982	9.569520e+00	2.639830e-03	8.017097e-03
TC0X00000643.mm.2	Mamld1	mastermind-like domain containing 1	-0.6225847458	-0.6243390647	6.419182	9.473255e+00	2.746679e-03	8.327600e-03
TC1700000276.mm.2	Zfp983	zinc finger protein 983	0.8559653226	1.2237950124	3.935138	9.358081e+00	2.881113e-03	8.720555e-03
TC0200004660.mm.2	Adra1d	adrenergic receptor, alpha 1d	-0.8469383712	-0.9645170107	5.216891	9.286342e+00	2.968670e-03	8.958878e-03
TC0400001671.mm.2	Gale	galactose-4-epimerase, UDP	-0.8122769464	-0.4553970050	6.481565	9.285350e+00	2.969902e-03	8.958878e-03
TC1000000929.mm.2	Hcfc2	host cell factor C2	-0.6249303749	-0.5387540338	6.407918	9.281471e+00	2.974724e-03	8.958878e-03
TC0X00000613.mm.2	Fmr1	fragile X mental retardation syndrome 1	-0.4693124434	-0.5031692348	9.773834	9.252505e+00	3.011027e-03	9.053120e-03
TC0400001785.mm.2	Epha2	Eph receptor A2	0.7961101284	0.1590600103	9.335736	9.228105e+00	3.042001e-03	9.117441e-03
TC0700002043.mm.2	Rassf7	Ras association (RalGDS/AF-6) domain family (N-terminal) member 7	-0.6703284882	-0.6304421820	6.708592	9.227706e+00	3.042511e-03	9.117441e-03
TC0100001308.mm.2	Kcnt2	potassium channel, subfamily T, member 2	0.1780808001	1.1593830574	3.463707	9.182574e+00	3.100787e-03	9.276691e-03
TC0300002492.mm.2	Plekho1	pleckstrin homology domain containing, family O member 1	0.4318091625	0.7462626183	8.390707	9.156403e+00	3.135167e-03	9.364044e-03
TC0200000514.mm.2	Cercam	cerebral endothelial cell adhesion molecule	-0.9111229126	-0.6374178513	6.064691	9.144685e+00	3.150703e-03	9.394917e-03
TC1500002186.mm.2	Fkbp11	FK506 binding protein 11	0.4236565344	0.6115337509	8.459738	9.103049e+00	3.206624e-03	9.545915e-03
TC0X00002853.mm.2	Hmgn5	high-mobility group nucleosome binding domain 5	-0.1206224219	-0.7501001913	6.142824	9.039316e+00	3.294449e-03	9.791233e-03
TC0600000711.mm.2	Abcg2	ATP-binding cassette, sub-family G (WHITE), member 2	0.5742159191	0.4027318147	7.970736	9.026989e+00	3.311753e-03	9.819323e-03
TC1500001347.mm.2	Rida	reactive intermediate imine deaminase A homolog	0.3615980968	0.6237868846	7.223522	9.024849e+00	3.314769e-03	9.819323e-03
TC0700002047.mm.2	Eps8l2	EPS8-like 2	-1.2982232396	-0.8800154582	3.060302	9.011630e+00	3.333461e-03	9.858533e-03
TC0600001082.mm.2	Hdac11	histone deacetylase 11	0.8932874054	0.5289186932	3.713333	8.971407e+00	3.391087e-03	1.001257e-02
TC1300001096.mm.2	Gcnt4	glucosaminyl (N-acetyl) transferase 4, core 2 (beta-1,6-N-acetylglucosaminyltransferase)	-0.4610842135	-1.4267081728	6.605749	8.899404e+00	3.497129e-03	1.030883e-02
TC0900000833.mm.2	Parp16	poly (ADP-ribose) polymerase family, member 16	0.5952172804	0.7738222734	5.486544	8.884438e+00	3.519647e-03	1.034191e-02
TC0800002400.mm.2	Pgpep1	pyroglutamyl-peptidase I	0.2798125297	0.6542274507	6.499951	8.884338e+00	3.519797e-03	1.034191e-02
TC0200004808.mm.2	Thbd	thrombomodulin	-0.9167174511	0.0938111314	2.154524	8.847619e+00	3.575755e-03	1.048927e-02
TC1700000347.mm.2	Zfp598	zinc finger protein 598	0.4559303076	0.5298984676	7.474333	8.836639e+00	3.592685e-03	1.052185e-02
TC0400003578.mm.2	Zfp362	zinc finger protein 362	-0.9247686086	-0.6364941700	6.036794	8.824983e+00	3.610760e-03	1.055768e-02
TC0500002756.mm.2	Cxcl10	chemokine (C-X-C motif) ligand 10	0.7610746638	0.4574760066	7.035149	8.779264e+00	3.682671e-03	1.075055e-02
TC1400001900.mm.2	Gnpnat1	glucosamine-phosphate N-acetyltransferase 1	-0.5165730655	-0.6367277516	6.766116	8.694151e+00	3.820976e-03	1.113630e-02
TC1000001557.mm.2	Ddit3	DNA-damage inducible transcript 3	-0.7385029490	-0.5712121556	6.449254	8.659595e+00	3.878826e-03	1.128670e-02
TC1400000316.mm.2	Mustn1	musculoskeletal, embryonic nuclear protein 1	0.9615544680	0.9863569485	5.703090	8.625163e+00	3.937471e-03	1.143892e-02
TC0400004171.mm.2	Isg15	ISG15 ubiquitin-like modifier	-0.8469927371	-0.7295913684	4.686540	8.591212e+00	3.996300e-03	1.158662e-02
TC1200000718.mm.2	Rdh12	retinol dehydrogenase 12	-0.9180311614	-1.0673166127	3.691271	8.588447e+00	4.001135e-03	1.158662e-02
TC1000002921.mm.2	Frs2	fibroblast growth factor receptor substrate 2	-0.4890554174	-0.6638759104	8.072155	8.576432e+00	4.022224e-03	1.162905e-02
TC0400004186.mm.2	Nfia	nuclear factor I/A	-0.7001745352	-0.4400887251	7.002496	8.543948e+00	4.079884e-03	1.177692e-02
TC0X00003429.mm.2	L1cam	L1 cell adhesion molecule	-0.6254869887	-1.0104512966	4.434528	8.528441e+00	4.107746e-03	1.183843e-02
TC1500001979.mm.2	Ttll12	tubulin tyrosine ligase-like family, member 12	0.3822679184	0.5002005463	9.941347	8.459054e+00	4.235118e-03	1.218522e-02
TC0200001770.mm.2	Chac1	ChaC, cation transport regulator 1	-0.9592869477	-0.4239503018	7.270691	8.455607e+00	4.241563e-03	1.218522e-02
TC1900000495.mm.2	Stambpl1	STAM binding protein like 1	0.1994224697	0.6970636187	7.752853	8.427472e+00	4.294593e-03	1.231223e-02
TC0700001192.mm.2	Mex3b	mex3 RNA binding family member B	-0.6782371241	-0.6426793428	6.991540	8.424941e+00	4.299402e-03	1.231223e-02
TC0600003314.mm.2	Hebp1	heme binding protein 1	0.5770583475	0.6657809985	6.663515	8.355125e+00	4.434493e-03	1.267900e-02
TC1900001619.mm.2	Pcgf6	polycomb group ring finger 6	0.4791199641	0.4423483073	7.650491	8.349348e+00	4.445888e-03	1.269150e-02
TC0800000368.mm.2	Rnf122	ring finger protein 122	-0.8148097560	-0.4232431442	6.754933	8.332674e+00	4.478967e-03	1.276576e-02
TC0400003079.mm.2	Jun	jun proto-oncogene	0.6580881621	0.2549784965	9.214413	8.281497e+00	4.582276e-03	1.303964e-02
TC1100003517.mm.2	Nog	noggin	-0.7773511446	-0.9170109088	3.352730	8.258578e+00	4.629429e-03	1.315311e-02
TC1500000676.mm.2	Kdelr3	KDEL (Lys-Asp-Glu-Leu) endoplasmic reticulum protein retention receptor 3	-0.4618222572	-0.4976433808	7.630362	8.149300e+00	4.862065e-03	1.379239e-02
TSUnmapped00000031.mm.2	Cd99	CD99 antigen	-0.5768242931	-0.4599821130	8.576512	8.135098e+00	4.893275e-03	1.385917e-02
TC1000002269.mm.2	Tet1	tet methylcytosine dioxygenase 1	0.3051771954	0.7778982519	3.308461	8.084618e+00	5.006087e-03	1.415649e-02
TC1700001345.mm.2	Gm20939	predicted gene, 20939	0.2343042123	0.7267012308	5.173082	8.042462e+00	5.102594e-03	1.439598e-02
TC0600003019.mm.2	Wnt5b	wingless-type MMTV integration site family, member 5B	0.6646767287	0.4935043148	3.849439	8.040685e+00	5.106709e-03	1.439598e-02
TC0200002606.mm.2	Pard6b	par-6 family cell polarity regulator beta	0.3063149698	0.9990202035	5.681024	8.028128e+00	5.135893e-03	1.445570e-02
TC1300000612.mm.2	Syk	spleen tyrosine kinase	-0.6841421618	-0.5709280788	5.854929	8.007562e+00	5.184108e-03	1.456871e-02
TC0800002618.mm.2	Neto2	neuropilin (NRP) and tolloid (TLL)-like 2	-0.6130863552	-0.9082012433	6.747909	8.001541e+00	5.198324e-03	1.458598e-02
TC0600002504.mm.2	Tmsb10	thymosin, beta 10	0.5887693482	0.2605766915	10.409418	7.973222e+00	5.265783e-03	1.475236e-02
TC0100001491.mm.2	Kifap3	kinesin-associated protein 3	-0.5485305957	-0.3566064474	7.618975	7.966722e+00	5.281406e-03	1.477322e-02
TC1400001958.mm.2	Exoc5	exocyst complex component 5	-0.5219684146	-0.5763121547	7.783010	7.951233e+00	5.318857e-03	1.485498e-02
TC1700000070.mm.2	Rps6ka2	ribosomal protein S6 kinase, polypeptide 2	0.6886893815	0.5860088330	7.948988	7.903992e+00	5.434975e-03	1.513753e-02
TC0400003653.mm.2	Epb41	erythrocyte membrane protein band 4.1	-0.4678397756	-0.4177412355	8.215038	7.903268e+00	5.436777e-03	1.513753e-02
TC0X00000126.mm.2	Tspan7	tetraspanin 7	0.7411354713	0.3795998706	7.996619	7.895847e+00	5.455290e-03	1.516571e-02
TC1100002975.mm.2	Arhgap44	Rho GTPase activating protein 44	-1.0221018245	-0.4992455205	4.993687	7.833638e+00	5.613352e-03	1.558115e-02
TC1800000265.mm.2	Wdr36	WD repeat domain 36	-0.0859815397	-0.6869992077	8.136947	7.807230e+00	5.682036e-03	1.574761e-02
TC1700000694.mm.2	Cdsn	corneodesmosin	-0.1272364124	-0.8865991198	6.062269	7.783311e+00	5.745084e-03	1.589796e-02
TC0200002213.mm.2	Gm14139	predicted gene 14139	0.4715777611	0.5135868641	2.277611	7.779445e+00	5.755348e-03	1.590201e-02
TC0800001143.mm.2	Ndrg4	N-myc downstream regulated gene 4	-0.9780986280	-1.1683587665	4.926750	7.745445e+00	5.846546e-03	1.612933e-02
TC1100001646.mm.2	Wnk4	WNK lysine deficient protein kinase 4	-0.4727420092	-0.6752205212	3.675465	7.737933e+00	5.866919e-03	1.615574e-02
TC1100000205.mm.2	Peli1	pellino 1	0.6834408279	0.4050695502	6.654850	7.735328e+00	5.874002e-03	1.615574e-02
TC1300000543.mm.2	Rnf144b	ring finger protein 144B	0.9887785854	0.9122738978	4.293380	7.709754e+00	5.944068e-03	1.632360e-02
TC1100002659.mm.2	Cnot6	CCR4-NOT transcription complex, subunit 6	0.5323868263	0.4293346048	8.393847	7.692140e+00	5.992887e-03	1.643270e-02
TC1700002810.mm.2	H2-Ke6	H2-K region expressed gene 6	0.8993958101	0.6046557299	4.559297	7.668512e+00	6.059099e-03	1.658908e-02
TC1100000170.mm.2	C1d	C1D nuclear receptor co-repressor	-0.4224117964	-0.6580099069	6.987450	7.654899e+00	6.097629e-03	1.666931e-02
TC0700001362.mm.2	Pak1	p21 protein (Cdc42/Rac)-activated kinase 1	0.3779859938	0.4791120835	7.903139	7.649423e+00	6.113207e-03	1.668665e-02
TC1900001042.mm.2	AI846148	expressed sequence AI846148	0.3740464707	0.6400773020	6.810532	7.643666e+00	6.129632e-03	1.670625e-02
TC0900000666.mm.2	Hykk	hydroxylysine kinase 1	-0.0315486580	-1.1828959786	3.899042	7.611144e+00	6.223389e-03	1.693624e-02
TC0900001434.mm.2	Plxnb1	plexin B1	0.1073632881	0.9445779682	4.011985	7.562018e+00	6.368156e-03	1.730415e-02
TC0600000714.mm.2	Herc3	hect domain and RLD 3	0.2532511705	0.9026783377	6.150311	7.547689e+00	6.411109e-03	1.739470e-02
TC0700000821.mm.2	Fuz	fuzzy planar cell polarity protein	0.9411682982	-0.0822157438	2.705939	7.542121e+00	6.427887e-03	1.741408e-02
TC1800001449.mm.2	Piezo2	piezo-type mechanosensitive ion channel component 2	-0.8621182149	-0.7484235426	6.100734	7.519753e+00	6.495811e-03	1.757175e-02
TC0200004626.mm.2	Pced1a	PC-esterase domain containing 1A	0.5117857806	0.4074777607	6.070879	7.511777e+00	6.520228e-03	1.761144e-02
TC1200000678.mm.2	Zbtb1	zinc finger and BTB domain containing 1	-0.3535186769	-0.5875182086	7.118371	7.497742e+00	6.563454e-03	1.770173e-02
TC0900000033.mm.2	Casp12	caspase 12	-0.8242363339	-0.6052809476	3.776402	7.465564e+00	6.663806e-03	1.794560e-02
TC1700002162.mm.2	Vegfa	vascular endothelial growth factor A	0.4874125815	0.5600166774	7.340381	7.449927e+00	6.713207e-03	1.805173e-02
TC0200000413.mm.2	Sapcd2	suppressor APC domain containing 2	0.6711270093	0.6707424433	6.476783	7.420462e+00	6.807445e-03	1.824988e-02
TC0900002757.mm.2	Phip	pleckstrin homology domain interacting protein	-0.4084039793	-0.4777763537	8.783177	7.417631e+00	6.816582e-03	1.824988e-02
TC0200001809.mm.2	Map1a	microtubule-associated protein 1 A	0.7269446997	0.6728834017	6.627325	7.417441e+00	6.817194e-03	1.824988e-02
TC1100002119.mm.2	Uqcr10	ubiquinol-cytochrome c reductase, complex III subunit X	0.5039141799	0.4694665162	9.093654	7.412016e+00	6.834740e-03	1.826978e-02
TC0400004016.mm.2	Fbxo44	F-box protein 44	-1.0994999736	-0.5406652438	5.092059	7.405475e+00	6.855964e-03	1.829945e-02
TC1500000897.mm.2	Lrrk2	leucine-rich repeat kinase 2	0.6620756524	0.5068251905	5.023760	7.396458e+00	6.885346e-03	1.831146e-02
TC0X00000832.mm.2	Tab3	TGF-beta activated kinase 1/MAP3K7 binding protein 3	0.6195934792	0.1842220272	6.243309	7.394865e+00	6.890552e-03	1.831146e-02
TC1000000079.mm.2	Shprh	SNF2 histone linker PHD RING helicase	0.6480184405	0.1818499884	7.245591	7.394769e+00	6.890864e-03	1.831146e-02
TC0200005097.mm.2	Ada	adenosine deaminase	-0.9576054283	-0.3185512174	7.069889	7.380538e+00	6.937574e-03	1.840851e-02
TC1200001106.mm.2	Hhipl1	hedgehog interacting protein-like 1	-0.7643144461	-0.7762861136	4.331970	7.364526e+00	6.990565e-03	1.852192e-02
TC1900000719.mm.2	Neurl1a	neuralized E3 ubiquitin protein ligase 1A	0.0130600949	1.1381319971	4.161005	7.343438e+00	7.061066e-03	1.868133e-02
TC0700003978.mm.2	Prkcdbp	protein kinase C, delta binding protein	-0.4926480931	-0.5553093747	7.468121	7.291568e+00	7.237985e-03	1.912140e-02
TC1000001549.mm.2	Agap2	ArfGAP with GTPase domain, ankyrin repeat and PH domain 2	1.0810426456	0.4220589647	2.647885	7.275809e+00	7.292739e-03	1.923792e-02
TC1100004123.mm.2	Cygb	cytoglobin	0.8996710567	0.5589947700	4.305972	7.238800e+00	7.423216e-03	1.955357e-02
TC0500000842.mm.2	Ppbp	pro-platelet basic protein	-1.1284456393	-0.4197181411	3.168810	7.222055e+00	7.483129e-03	1.967064e-02
TC1300002542.mm.2	Cenph	centromere protein H	-0.4509393890	-0.5119370770	6.607016	7.220303e+00	7.489432e-03	1.967064e-02
TC0200004940.mm.2	Snta1	syntrophin, acidic 1	-0.6495729057	-0.4791314272	7.058936	7.198266e+00	7.569209e-03	1.985132e-02
TC0900000212.mm.2	Cnn1	calponin 1	-0.8519140521	-0.5145351046	8.315317	7.190060e+00	7.599164e-03	1.990100e-02
TC0500000499.mm.2	Slit2	slit homolog 2 (Drosophila)	-0.4588810709	-1.0077723311	5.799387	7.157827e+00	7.718157e-03	2.013930e-02
TC0200003630.mm.2	Ifih1	interferon induced with helicase C domain 1	-0.8078330219	-1.0163164504	5.707911	7.157213e+00	7.720445e-03	2.013930e-02
TC0500000527.mm.2	Sod3	superoxide dismutase 3, extracellular	-1.4698426187	-1.2450623583	2.842913	7.156367e+00	7.723595e-03	2.013930e-02
TC0200003302.mm.2	1110008P14Rik	RIKEN cDNA 1110008P14 gene	0.3985367201	0.6638400269	8.188198	7.135910e+00	7.800289e-03	2.030998e-02
TC0800002925.mm.2	Il34	interleukin 34	0.6448810103	0.8506585660	4.348731	7.112280e+00	7.889973e-03	2.051393e-02
TC1100000537.mm.2	Mrnip	MRN complex interacting protein	0.6090495217	0.7527468537	6.554745	7.097476e+00	7.946763e-03	2.055153e-02
TC1900001419.mm.2	Lipa	lysosomal acid lipase A	-0.7821046276	-0.3032269884	7.715020	7.096547e+00	7.950342e-03	2.055153e-02
TC0X00003399.mm.2	Sh3bgrl	SH3-binding domain glutamic acid-rich protein like	-0.3755736577	-0.4461965202	7.709033	7.095904e+00	7.952820e-03	2.055153e-02
TC0300002343.mm.2	Slc50a1	solute carrier family 50 (sugar transporter), member 1	0.5320823373	0.4447076283	8.385805	7.092218e+00	7.967042e-03	2.055153e-02
TC0500000361.mm.2	Fgfr3	fibroblast growth factor receptor 3	-0.7160679853	-1.0418691033	4.784964	7.090977e+00	7.971841e-03	2.055153e-02
TC0900001299.mm.2	Rab6b	RAB6B, member RAS oncogene family	-0.8253083580	-0.3583910818	4.637714	7.090761e+00	7.972675e-03	2.055153e-02
TC1700000580.mm.2	Zfp955b	zinc finger protein 955B	0.6039224818	0.5071511597	6.798266	7.069203e+00	8.056527e-03	2.073810e-02
TC1900001217.mm.2	Gcnt1	glucosaminyl (N-acetyl) transferase 1, core 2	1.2226257515	0.5385866592	6.043706	7.064160e+00	8.076290e-03	2.075940e-02
TC0200002363.mm.2	Map1lc3a	microtubule-associated protein 1 light chain 3 alpha	-0.6586162868	-0.2087849817	7.127107	7.040535e+00	8.169612e-03	2.096945e-02
TC1400000172.mm.2	Fut11	fucosyltransferase 11	-0.4699605477	-0.5203778122	6.156004	6.945387e+00	8.558230e-03	2.192465e-02
TC1300001474.mm.2	Hecw1	HECT, C2 and WW domain containing E3 ubiquitin protein ligase 1	0.6577877579	0.6631268224	3.400311	6.943531e+00	8.566021e-03	2.192465e-02
TC0500000841.mm.2	Cxcl5	chemokine (C-X-C motif) ligand 5	-0.5275178027	-1.1344834195	3.586529	6.933420e+00	8.608597e-03	2.200245e-02
TC0500001914.mm.2	Steap1	six transmembrane epithelial antigen of the prostate 1	0.3894376873	0.5089895845	7.356160	6.920993e+00	8.661262e-03	2.210579e-02
TC0800002188.mm.2	Tenm3	teneurin transmembrane protein 3	-0.4043294989	-0.7268127594	6.680179	6.903416e+00	8.736381e-03	2.226607e-02
TC0X00001286.mm.2	Armcx1	armadillo repeat containing, X-linked 1	-0.4896080067	-1.0546516721	4.725110	6.890791e+00	8.790803e-03	2.237136e-02
TC1500000087.mm.2	Amacr	alpha-methylacyl-CoA racemase	-0.5021461611	-0.6263403669	5.419442	6.888099e+00	8.802456e-03	2.237136e-02
TC0900002776.mm.2	Ube2cbp	ubiquitin-conjugating enzyme E2C binding protein	0.5874180424	0.2514681277	5.900692	6.877847e+00	8.847003e-03	2.245300e-02
TC0700004363.mm.2	Rgs10	regulator of G-protein signalling 10	0.2254949382	0.6890805085	7.086648	6.864784e+00	8.904138e-03	2.256631e-02
TC0400002962.mm.2	Bnc2	basonuclin 2	-0.3254344882	-0.8111848789	7.387137	6.859364e+00	8.927972e-03	2.259502e-02
TC0400000426.mm.2	Dnajb5	DnaJ heat shock protein family (Hsp40) member B5	0.4682108375	0.8739878341	5.653552	6.802798e+00	9.181108e-03	2.320316e-02
TC0500001995.mm.2	Gnai1	guanine nucleotide binding protein (G protein), alpha inhibiting 1	-1.1452175822	-0.9105862308	5.060647	6.796910e+00	9.207928e-03	2.323844e-02
TC0300002236.mm.2	Tlr2	toll-like receptor 2	-0.5544299379	-0.4758030778	6.929465	6.791486e+00	9.232714e-03	2.326850e-02
TC1900001510.mm.2	Arhgap19	Rho GTPase activating protein 19	0.7009989711	0.3119243928	7.054492	6.787196e+00	9.252373e-03	2.328557e-02
TC0100000055.mm.2	Prex2	phosphatidylinositol-3,4,5-trisphosphate-dependent Rac exchange factor 2	0.6993927685	0.9716687935	4.359124	6.770415e+00	9.329736e-03	2.342021e-02
TC1000003095.mm.2	March9	membrane-associated ring finger (C3HC4) 9	1.1294438911	0.3464014483	3.471581	6.769971e+00	9.331795e-03	2.342021e-02
TC1500002038.mm.2	Mapk12	mitogen-activated protein kinase 12	-0.6767079476	-0.1710720179	6.094880	6.757263e+00	9.390889e-03	2.349008e-02
TC0600002796.mm.2	Eogt	EGF domain-specific O-linked N-acetylglucosamine (GlcNAc) transferase	-0.4469873587	-0.5372001423	8.538617	6.757050e+00	9.391884e-03	2.349008e-02
TC1700001187.mm.2	Vit	vitrin	-1.1145224797	-1.4091983879	3.052607	6.755605e+00	9.398632e-03	2.349008e-02
TC0700001974.mm.2	Mgmt	O-6-methylguanine-DNA methyltransferase	-0.6611691260	-0.4859610365	4.960971	6.728243e+00	9.527459e-03	2.375976e-02
TC1600000982.mm.2	Hunk	hormonally upregulated Neu-associated kinase	-0.4615698269	-0.7025088134	4.011285	6.727111e+00	9.532832e-03	2.375976e-02
TC1100000161.mm.2	Egfr	epidermal growth factor receptor	1.0231512596	0.5543862159	5.042992	6.656507e+00	9.874965e-03	2.457860e-02
TC1100001072.mm.2	Slc43a2	solute carrier family 43, member 2	0.7021773927	0.7948765971	4.358741	6.650149e+00	9.906465e-03	2.462308e-02
TC0X00002982.mm.2	Pcdh19	protocadherin 19	-0.4562131815	-0.3932553568	8.714982	6.602349e+00	1.014699e-02	2.518628e-02
TC1100000573.mm.2	Nhp2	NHP2 ribonucleoprotein	0.4887502563	0.3082953928	10.299551	6.584916e+00	1.023638e-02	2.537331e-02
TC1200002416.mm.2	Ppp1r13b	protein phosphatase 1, regulatory (inhibitor) subunit 13B	-0.6527175045	-0.4642147974	7.036650	6.530652e+00	1.052047e-02	2.604177e-02
TC0200000459.mm.2	Surf2	surfeit gene 2	0.4826678678	0.3019692238	8.041171	6.525550e+00	1.054765e-02	2.607332e-02
TC1100001688.mm.2	Grn	granulin	-0.4947757255	-0.4652955218	9.322874	6.513295e+00	1.061325e-02	2.619964e-02
TC0800002814.mm.2	4931428F04Rik	RIKEN cDNA 4931428F04 gene	-0.7842970132	-0.0508848877	5.201863	6.502562e+00	1.067109e-02	2.630649e-02
TC1000000524.mm.2	Sh3rf3	SH3 domain containing ring finger 3	-1.3754001838	-0.9005103239	4.779069	6.484265e+00	1.077053e-02	2.651546e-02
TC0X00002867.mm.2	Hdx	highly divergent homeobox	1.0444318214	0.3471693791	2.816239	6.442758e+00	1.100009e-02	2.700794e-02
TC1300001349.mm.2	Tmem267	transmembrane protein 267	-0.6506136574	-0.3551849349	5.516401	6.442036e+00	1.100413e-02	2.700794e-02
TC1400002740.mm.2	Dock9	dedicator of cytokinesis 9	-0.1928593673	-0.7386634767	6.143614	6.440023e+00	1.101541e-02	2.700794e-02
TC0200002678.mm.2	Rbm38	RNA binding motif protein 38	0.4794740772	0.7403755787	7.104165	6.425362e+00	1.109797e-02	2.715828e-02
TC0700001721.mm.2	Tmem159	transmembrane protein 159	-0.8217596372	-0.3247989189	4.914242	6.423803e+00	1.110679e-02	2.715828e-02
TC0X00003287.mm.2	Nhs	NHS actin remodeling regulator	-0.7359961671	-1.1364700400	3.076818	6.411240e+00	1.117816e-02	2.729587e-02
TC1700000833.mm.2	Adgrf5	adhesion G protein-coupled receptor F5	0.7505910804	0.3744548709	3.794692	6.382526e+00	1.134328e-02	2.766169e-02
TC0400003822.mm.2	Cda	cytidine deaminase	0.4738553898	0.8329152389	6.273085	6.352285e+00	1.152023e-02	2.805533e-02
TC1200000348.mm.2	Etv1	ets variant 1	1.1004721881	-0.0718524634	2.525523	6.337780e+00	1.160622e-02	2.822671e-02
TC0800000585.mm.2	Aga	aspartylglucosaminidase	-0.4288976940	-0.5904426460	6.049255	6.332013e+00	1.164062e-02	2.827231e-02
TC0500003169.mm.2	Tpcn1	two pore channel 1	0.4877653065	0.3143348178	6.085702	6.321351e+00	1.170452e-02	2.837688e-02
TC1200001397.mm.2	Rhob	ras homolog family member B	0.5315647043	0.3521977786	8.293071	6.319595e+00	1.171508e-02	2.837688e-02
TC1300002287.mm.2	Adamts16	a disintegrin-like and metallopeptidase (reprolysin type) with thrombospondin type 1 motif, 16	-0.5268730127	-0.3294431262	3.255747	6.313652e+00	1.175091e-02	2.842557e-02
TC1300001173.mm.2	Adamts6	a disintegrin-like and metallopeptidase (reprolysin type) with thrombospondin type 1 motif, 6	-1.0731310302	-0.7853521276	4.785837	6.310239e+00	1.177154e-02	2.843740e-02
TC0700001382.mm.2	Map6	microtubule-associated protein 6	-0.4051106575	-0.3599052871	9.122046	6.296231e+00	1.185667e-02	2.860481e-02
TC1100003397.mm.2	Ccl9	chemokine (C-C motif) ligand 9	1.1856142857	0.3164964414	3.790750	6.286583e+00	1.191571e-02	2.870892e-02
TC1100001908.mm.2	Llgl2	lethal giant larvae homolog 2 (Drosophila)	0.4888667165	0.6310603783	5.921557	6.276791e+00	1.197598e-02	2.879337e-02
TC0500002461.mm.2	Rell1	RELT-like 1	-0.5362761373	-0.2910401448	7.981609	6.275714e+00	1.198263e-02	2.879337e-02
TC0200000382.mm.2	Il1rn	interleukin 1 receptor antagonist	-2.2902270020	-0.8789997197	3.310126	6.269486e+00	1.202117e-02	2.884761e-02
TC1600001135.mm.2	Nmral1	NmrA-like family domain containing 1	0.5495328108	0.4785387354	5.587004	6.266792e+00	1.203788e-02	2.884765e-02
TC1000003018.mm.2	Helb	helicase (DNA) B	-0.4833459710	-0.5743125582	7.559602	6.264341e+00	1.205311e-02	2.884765e-02
TC1200001562.mm.2	Sox11	SRY (sex determining region Y)-box 11	0.6158312107	0.3219470992	7.569165	6.249154e+00	1.214798e-02	2.903624e-02
TC0800001398.mm.2	Gan	giant axonal neuropathy	-0.6622883447	-0.7615379936	5.980738	6.234767e+00	1.223864e-02	2.919818e-02
TC1900000008.mm.2	Cpt1a	carnitine palmitoyltransferase 1a, liver	0.4936172026	0.5831911212	7.506792	6.233281e+00	1.224805e-02	2.919818e-02
TC0900000675.mm.2	Isl2	insulin related protein 2 (islet 2)	-0.6484955985	-0.7844140119	4.946646	6.226883e+00	1.228865e-02	2.922048e-02
TC0400002403.mm.2	3110043O21Rik	RIKEN cDNA 3110043O21 gene	0.3132593162	-0.8629983036	4.602221	6.225612e+00	1.229673e-02	2.922048e-02
TC1100002673.mm.2	Rufy1	RUN and FYVE domain containing 1	0.8660578972	-0.0649981635	6.356823	6.223360e+00	1.231108e-02	2.922048e-02
TC0200003164.mm.2	Tmem141	transmembrane protein 141	0.6105272073	0.5954410934	5.788730	6.221633e+00	1.232208e-02	2.922048e-02
TC0100002894.mm.2	Bcl2	B cell leukemia/lymphoma 2	-0.1138492004	-0.8149895004	6.597800	6.210298e+00	1.239463e-02	2.935399e-02
TC1200002090.mm.2	Mlh3	mutL homolog 3	0.6802235989	0.0857490060	5.165423	6.202627e+00	1.244400e-02	2.939549e-02
TC1700001893.mm.2	Ring1	ring finger protein 1	0.5472235003	0.5955996155	5.665426	6.200159e+00	1.245993e-02	2.939549e-02
TC0400003490.mm.2	Akirin1	akirin 1	0.7292044348	0.2962953765	6.689045	6.200001e+00	1.246095e-02	2.939549e-02
TC1800000201.mm.2	Fhod3	formin homology 2 domain containing 3	0.7167609548	0.4298946371	4.396187	6.124490e+00	1.295999e-02	3.053286e-02
TC0700002619.mm.2	Grik5	glutamate receptor, ionotropic, kainate 5 (gamma 2)	0.3515018420	0.4735691179	7.821078	6.121621e+00	1.297940e-02	3.053877e-02
TC1100003396.mm.2	Ccl5	chemokine (C-C motif) ligand 5	-0.3343949309	-0.9084191830	4.344854	6.104648e+00	1.309491e-02	3.077049e-02
TC1700000391.mm.2	Jmjd8	jumonji domain containing 8	0.6557295535	0.2717409417	7.596252	6.079091e+00	1.327108e-02	3.114394e-02
TC1100001724.mm.2	Sppl2c	signal peptide peptidase 2C	0.0307053647	0.7063518254	2.602091	6.071968e+00	1.332066e-02	3.121977e-02
TC0500001614.mm.2	Cldn15	claudin 15	-0.9343480167	-0.2123904375	4.301314	6.050120e+00	1.347409e-02	3.153844e-02
TC0300002325.mm.2	1500004A13Rik	RIKEN cDNA 1500004A13 gene	0.6603199886	0.2476100599	6.554576	6.021729e+00	1.367650e-02	3.196820e-02
TC0X00003278.mm.2	Cdkl5	cyclin-dependent kinase-like 5	-0.7858200251	-0.7426679940	5.298203	6.019425e+00	1.369307e-02	3.196820e-02
TC0300001260.mm.2	Tram1l1	translocation associated membrane protein 1-like 1	0.5534190434	0.3337546143	6.364654	6.006905e+00	1.378357e-02	3.213795e-02
TC1300001960.mm.2	Cenpp	centromere protein P	-0.5639947184	-0.4193588661	6.103683	5.995245e+00	1.386847e-02	3.229424e-02
TC1900000166.mm.2	B3gat3	beta-1,3-glucuronyltransferase 3 (glucuronosyltransferase I)	0.5951206119	-0.0513805183	6.520200	5.957208e+00	1.414964e-02	3.290655e-02
TC0800001429.mm.2	Klhl36	kelch-like 36	1.0794365270	-0.2729779192	3.693896	5.952536e+00	1.418461e-02	3.294550e-02
TC1500002353.mm.2	Olfr287	olfactory receptor 287	-0.7066007736	-0.2755710689	2.383007	5.926470e+00	1.438164e-02	3.336023e-02
TC0400000254.mm.2	Bach2	BTB and CNC homology, basic leucine zipper transcription factor 2	-0.1318502984	-0.9097324887	5.260306	5.887189e+00	1.468452e-02	3.401913e-02
TC1300001020.mm.2	Ssbp2	single-stranded DNA binding protein 2	0.5542090767	0.7037554723	5.850319	5.859647e+00	1.490126e-02	3.447705e-02
TC1700002334.mm.2	Vmac	vimentin-type intermediate filament associated coiled-coil protein	0.1715774672	0.6423712257	4.516002	5.807730e+00	1.531990e-02	3.540033e-02
TC1000000147.mm.2	Map3k5	mitogen-activated protein kinase kinase kinase 5	-0.5977601401	-0.4338160070	2.923711	5.800357e+00	1.538044e-02	3.549484e-02
TC1700002562.mm.2	Prkd3	protein kinase D3	0.4538315247	0.2451058247	7.712775	5.795806e+00	1.541795e-02	3.551116e-02
TC0300002045.mm.2	Siah2	seven in absentia 2	-0.3902921899	-0.3282250594	6.643715	5.792886e+00	1.544208e-02	3.551116e-02
TC0700001822.mm.2	Hirip3	HIRA interacting protein 3	0.2913130136	0.8503370460	5.088518	5.792354e+00	1.544647e-02	3.551116e-02
TC0100001180.mm.2	Slc45a3	solute carrier family 45, member 3	1.0986888156	0.2824166634	3.154484	5.786534e+00	1.549469e-02	3.557676e-02
TC0300001192.mm.2	Dbt	dihydrolipoamide branched chain transacylase E2	-0.4244309480	-0.6404025650	6.980904	5.755774e+00	1.575245e-02	3.612269e-02
TC1100002473.mm.2	Nprl3	nitrogen permease regulator-like 3	0.5011948191	0.4548725570	6.209221	5.694517e+00	1.628059e-02	3.728647e-02
TC0200003560.mm.2	Nr4a2	nuclear receptor subfamily 4, group A, member 2	-0.5070687629	-0.7679082750	5.907505	5.621729e+00	1.693482e-02	3.873573e-02
TC1500001090.mm.2	Soat2	sterol O-acyltransferase 2	-0.6966866230	-0.3549754676	2.711148	5.608634e+00	1.705570e-02	3.896290e-02
TC0300002393.mm.2	Sprr1a	small proline-rich protein 1A	0.3556663899	0.6761977256	2.467412	5.600950e+00	1.712710e-02	3.907660e-02
TC0400001427.mm.2	Mtf1	metal response element binding transcription factor 1	0.4870022158	0.1230720568	7.426602	5.578727e+00	1.733552e-02	3.950225e-02
TC1100004286.mm.2	Drg1	developmentally regulated GTP binding protein 1	0.4110825362	0.4431246619	7.242163	5.554057e+00	1.757032e-02	3.998685e-02
TC1100003240.mm.2	Nxn	nucleoredoxin	-0.4719127936	-0.2495958739	7.601664	5.536961e+00	1.773517e-02	4.031127e-02
TC0X00000479.mm.2	Cxx1c	CAAX box 1C	-0.7342124840	-0.3712086875	3.789945	5.514104e+00	1.795836e-02	4.076729e-02
TC0700002974.mm.2	Atf5	activating transcription factor 5	-0.6192337848	-0.7010529927	6.175237	5.506684e+00	1.803152e-02	4.088200e-02
TC0300000037.mm.2	Zc2hc1a	zinc finger, C2HC-type containing 1A	-0.5664896472	0.0608860875	7.908372	5.504121e+00	1.805686e-02	4.088815e-02
TC0400002205.mm.2	Ints8	integrator complex subunit 8	0.4812064985	0.4149984938	7.921071	5.500911e+00	1.808867e-02	4.090892e-02
TC0500000860.mm.2	Parm1	prostate androgen-regulated mucin-like protein 1	0.8171734256	0.7081299468	4.197387	5.495694e+00	1.814049e-02	4.097482e-02
TC0X00003327.mm.2	Car5b	carbonic anhydrase 5b, mitochondrial	0.5962718598	0.2564700515	6.786282	5.486278e+00	1.823445e-02	4.113565e-02
TC1700002185.mm.2	Klhdc3	kelch domain containing 3	0.3042325950	0.4133295630	9.262852	5.479806e+00	1.829936e-02	4.123061e-02
TSUnmapped00000043.mm.2	Rora	RAR-related orphan receptor alpha	-0.3443160589	-0.8401265926	2.081769	5.464407e+00	1.845488e-02	4.152923e-02
TC0800000736.mm.2	Hapln4	hyaluronan and proteoglycan link protein 4	0.8209086308	0.5950771156	4.123708	5.440627e+00	1.869804e-02	4.202408e-02
TC0500003027.mm.2	2900026A02Rik	RIKEN cDNA 2900026A02 gene	-0.5200187808	-0.4698149311	6.973512	5.435254e+00	1.875349e-02	4.209634e-02
TC0800000912.mm.2	Rnf150	ring finger protein 150	-0.7569413105	-0.2947849491	5.081485	5.428840e+00	1.881994e-02	4.219308e-02
TC1400001747.mm.2	Ghitm	growth hormone inducible transmembrane protein	-0.4554462809	-0.2387514973	8.642346	5.399790e+00	1.912426e-02	4.282222e-02
TC1400002392.mm.2	Itm2b	integral membrane protein 2B	0.3620423125	0.3517194826	9.568818	5.344424e+00	1.972008e-02	4.410171e-02
TC0500001912.mm.2	Steap2	six transmembrane epithelial antigen of prostate 2	0.3109837864	0.4877255804	8.515642	5.325545e+00	1.992811e-02	4.448159e-02
TC1700001936.mm.2	Hspa1a	heat shock protein 1A	0.1678852807	0.6511422184	9.483871	5.322942e+00	1.995699e-02	4.448159e-02
TC1100000028.mm.2	Pes1	pescadillo ribosomal biogenesis factor 1	0.3793251906	0.3092743185	10.228888	5.322329e+00	1.996379e-02	4.448159e-02
TC0100003804.mm.2	Atf3	activating transcription factor 3	0.2393204047	0.7028984200	5.923733	5.289733e+00	2.032967e-02	4.524104e-02
TC0200002887.mm.2	Proser2	proline and serine rich 2	0.9283901805	0.5558279653	3.904810	5.281206e+00	2.042667e-02	4.540097e-02
TC1100002224.mm.2	Fignl1	fidgetin-like 1	0.3121506972	0.4146446957	8.542736	5.271012e+00	2.054331e-02	4.560413e-02
TC1600001390.mm.2	Rfc4	replication factor C (activator 1) 4	0.4902593884	0.1585135059	8.500061	5.239688e+00	2.090655e-02	4.635353e-02
TC0200002558.mm.2	Ncoa3	nuclear receptor coactivator 3	0.5863824165	0.4331173003	7.308937	5.227907e+00	2.104507e-02	4.655469e-02
TC0300000228.mm.2	Usp13	ubiquitin specific peptidase 13 (isopeptidase T-3)	-0.0579032719	-1.2864402141	3.916528	5.227591e+00	2.104880e-02	4.655469e-02
TC1000000265.mm.2	Echdc1	enoyl Coenzyme A hydratase domain containing 1	-0.3381174313	-0.6022393544	7.092221	5.176003e+00	2.166806e-02	4.786575e-02
TC1000002520.mm.2	Gng7	guanine nucleotide binding protein (G protein), gamma 7	0.8030750095	0.7790836647	3.693210	5.167972e+00	2.176634e-02	4.802414e-02
TC1400000096.mm.2	Ptprg	protein tyrosine phosphatase, receptor type, G	-0.5346254323	-0.5066898480	6.351700	5.163655e+00	2.181938e-02	4.808246e-02
TC1900000055.mm.2	Cd248	CD248 antigen, endosialin	-0.7538074923	-0.4280316246	7.894926	5.158378e+00	2.188442e-02	4.816705e-02
TC1600002082.mm.2	Gart	phosphoribosylglycinamide formyltransferase	0.3748263902	0.4787142131	9.974733	5.128319e+00	2.225916e-02	4.893223e-02
TC0300003194.mm.2	Cth	cystathionase (cystathionine gamma-lyase)	-0.4294728536	-0.7072042314	6.124152	5.124283e+00	2.231004e-02	4.898449e-02
TC0900001050.mm.2	Gm10639	predicted gene 10639	-0.5091026108	-0.6857341357	2.402148	5.121153e+00	2.234959e-02	4.901178e-02
TC0400000169.mm.2	Ggh	gamma-glutamyl hydrolase	-0.5650576852	-0.4024454883	5.750634	5.113983e+00	2.244048e-02	4.912286e-02
TC0400000529.mm.2	Nr4a3	nuclear receptor subfamily 4, group A, member 3	-0.6183647560	-0.7754180908	2.982272	5.110920e+00	2.247944e-02	4.912286e-02
TC0X00002631.mm.2	Pola1	polymerase (DNA directed), alpha 1	0.4180984255	0.4132754919	7.189805	5.110735e+00	2.248180e-02	4.912286e-02
TC0500002753.mm.2	Naaa	N-acylethanolamine acid amidase	-0.4152926443	-0.4736271121	8.297378	5.101088e+00	2.260503e-02	4.933248e-02
TC1100004262.mm.2	Wdr92	WD repeat domain 92	0.3061000875	0.4867732675	6.352939	5.056871e+00	2.317989e-02	5.052601e-02
TC0400003187.mm.2	Prkaa2	protein kinase, AMP-activated, alpha 2 catalytic subunit	-0.7956534404	-0.7985884117	4.185539	5.040412e+00	2.339816e-02	5.089162e-02
TC0X00002990.mm.2	Trmt2b	TRM2 tRNA methyltransferase 2B	-0.3755743041	-0.3466712829	6.297158	5.039977e+00	2.340395e-02	5.089162e-02
TC1200000751.mm.2	Smoc1	SPARC related modular calcium binding 1	-0.6953948951	-0.6659540090	2.662607	5.036933e+00	2.344459e-02	5.091872e-02
TC1600000179.mm.2	Abcc1	ATP-binding cassette, sub-family C (CFTR/MRP), member 1	0.4347359375	0.2995139779	9.379700	5.034157e+00	2.348171e-02	5.093812e-02
TC1300000460.mm.2	Gcnt2	glucosaminyl (N-acetyl) transferase 2, I-branching enzyme	0.8543913909	0.4909957276	6.260273	5.028970e+00	2.355128e-02	5.102777e-02
TC1300000147.mm.2	Sfrp4	secreted frizzled-related protein 4	0.7586592055	0.5084422437	2.561544	5.025784e+00	2.359412e-02	5.105936e-02
TC0200002990.mm.2	Hacd1	3-hydroxyacyl-CoA dehydratase 1	-0.3728627065	-0.4134020822	9.725738	5.013513e+00	2.375996e-02	5.135676e-02
TC0700004008.mm.2	Gm4759	GTPase, very large interferon inducible 1 pseudogene	-0.6913132654	-0.5178138052	2.397066	5.010629e+00	2.379914e-02	5.137997e-02
TC1000000299.mm.2	Tspyl4	TSPY-like 4	-0.0017227188	-0.5079279902	5.008915	4.976327e+00	2.427079e-02	5.233569e-02
TC1900000167.mm.2	Eml3	echinoderm microtubule associated protein like 3	0.4670190132	0.3246734270	7.164356	4.969785e+00	2.436196e-02	5.246968e-02
TC0300003208.mm.2	Fgf2	fibroblast growth factor 2	-0.7462480288	-1.2616311244	3.566159	4.947533e+00	2.467502e-02	5.308066e-02
TC1500002156.mm.2	Rapgef3	Rap guanine nucleotide exchange factor (GEF) 3	0.1032323200	0.6293980936	4.262822	4.944107e+00	2.472363e-02	5.312200e-02
TC1100002548.mm.2	Mat2b	methionine adenosyltransferase II, beta	0.0396490574	0.5612688999	7.200565	4.935157e+00	2.485114e-02	5.333255e-02
TC1600001884.mm.2	Robo2	roundabout guidance receptor 2	-0.8999167149	-0.3257660132	2.738806	4.931612e+00	2.490185e-02	5.336118e-02
TC0200004283.mm.2	Arl14ep	ADP-ribosylation factor-like 14 effector protein	-0.4054221336	-0.3492107437	8.451403	4.930098e+00	2.492354e-02	5.336118e-02
TC0300001031.mm.2	Ngf	nerve growth factor	0.6218085141	0.2395346227	8.226717	4.926081e+00	2.498120e-02	5.342134e-02
TC0X00002685.mm.2	Eda2r	ectodysplasin A2 receptor	0.9221746969	0.5788687193	2.922533	4.911925e+00	2.518566e-02	5.379490e-02
TC0800000088.mm.2	Col4a2	collagen, type IV, alpha 2	0.0893877910	0.4795075323	7.700245	4.893149e+00	2.545980e-02	5.431625e-02
TC0400000834.mm.2	Snapc3	small nuclear RNA activating complex, polypeptide 3	0.2772581924	0.4822352419	7.592640	4.877089e+00	2.569701e-02	5.475766e-02
TC0400002120.mm.2	Tmem68	transmembrane protein 68	0.4551110595	0.3997704202	5.734092	4.855456e+00	2.602057e-02	5.538183e-02
TC0400001515.mm.2	Yars	tyrosyl-tRNA synthetase	0.5008649506	0.1842075112	9.740433	4.847721e+00	2.613739e-02	5.550763e-02
TC0600000182.mm.2	Cped1	cadherin-like and PC-esterase domain containing 1	-0.2400507050	-0.6201116722	3.133802	4.847475e+00	2.614112e-02	5.550763e-02
TC0400002444.mm.2	Aptx	aprataxin	0.5420244118	0.2789174840	5.672797	4.843663e+00	2.619893e-02	5.556511e-02
TC0400002597.mm.2	Trmo	tRNA methyltransferase O	0.7076260234	0.4111815396	4.044206	4.814593e+00	2.664462e-02	5.644411e-02
TC0500003415.mm.2	Orai2	ORAI calcium release-activated calcium modulator 2	0.8770505148	0.4521033254	4.512035	4.805039e+00	2.679298e-02	5.669194e-02
TC0200001552.mm.2	Cd59a	CD59a antigen	-0.5313416819	-1.1146719188	3.815264	4.787394e+00	2.706952e-02	5.721008e-02
TC0500003063.mm.2	Trpv4	transient receptor potential cation channel, subfamily V, member 4	-0.6125017361	-0.4652976739	5.383106	4.783333e+00	2.713363e-02	5.727858e-02
TC0800001863.mm.2	Ckap2	cytoskeleton associated protein 2	-0.3192823411	-0.4081425841	7.908277	4.761589e+00	2.747987e-02	5.794180e-02
TC0500000048.mm.2	Slc25a40	solute carrier family 25, member 40	0.3308505341	0.4741333164	6.075682	4.745733e+00	2.773556e-02	5.841276e-02
TC0300002901.mm.2	Ank2	ankyrin 2, brain	0.5401835431	0.2485739620	5.025733	4.739861e+00	2.783094e-02	5.854542e-02
TC1100000964.mm.2	Eno3	enolase 3, beta muscle	-0.0521452649	0.6544428397	5.878495	4.716442e+00	2.821513e-02	5.928458e-02
TC1700000881.mm.2	Gtpbp2	GTP binding protein 2	-0.0017071535	0.4906269562	6.120189	4.641819e+00	2.948060e-02	6.187160e-02
TC1900001562.mm.2	Scd1	stearoyl-Coenzyme A desaturase 1	-0.3063355803	-0.4345716941	10.073443	4.636346e+00	2.957595e-02	6.199970e-02
TC1900000913.mm.2	Ssh3	slingshot homolog 3 (Drosophila)	0.4145056927	0.3949594554	6.101900	4.621734e+00	2.983226e-02	6.246453e-02
TC1100004291.mm.2	Psme2b	protease (prosome, macropain) activator subunit 2B	0.3616407311	0.5709242588	6.352988	4.609728e+00	3.004478e-02	6.283671e-02
TC0100003439.mm.2	Sft2d2	SFT2 domain containing 2	0.3702648756	0.7456284307	6.558520	4.596596e+00	3.027921e-02	6.325380e-02
TC1300001722.mm.2	Sox4	SRY (sex determining region Y)-box 4	0.3429784866	0.5060093091	7.517258	4.585108e+00	3.048604e-02	6.361232e-02
TC0400003382.mm.2	Artn	artemin	-0.0862987624	-0.9437056845	4.353427	4.569165e+00	3.077576e-02	6.414278e-02
TC1900000806.mm.2	Adrb1	adrenergic receptor, beta 1	-0.7389531582	-0.0263611646	3.913888	4.562280e+00	3.090184e-02	6.433137e-02
TC0200000392.mm.2	Dph7	diphthamine biosynethesis 7	0.0708780849	0.8902050225	5.715335	4.560251e+00	3.093913e-02	6.433488e-02
TC1900000906.mm.2	Carns1	carnosine synthase 1	0.6347472641	0.4247934768	4.675242	4.554083e+00	3.105274e-02	6.449690e-02
TC0600002657.mm.2	Prokr1	prokineticin receptor 1	0.7910180460	0.1673098698	2.474612	4.543295e+00	3.125263e-02	6.483754e-02
TC1100000798.mm.2	Pigl	phosphatidylinositol glycan anchor biosynthesis, class L	0.5925967076	0.4750373217	5.416964	4.529982e+00	3.150135e-02	6.527861e-02
TC0300000802.mm.2	S100a16	S100 calcium binding protein A16	-1.5111960561	-0.7607589253	3.690122	4.515721e+00	3.177029e-02	6.576050e-02
TC0400000587.mm.2	Fktn	fukutin	0.6816240637	0.3144254523	5.304197	4.513317e+00	3.181590e-02	6.577956e-02
TC0100000665.mm.2	Slc4a3	solute carrier family 4 (anion exchanger), member 3	-0.4477278932	-0.7039646953	3.909757	4.478546e+00	3.248391e-02	6.708391e-02
TC0200004217.mm.2	Fjx1	four jointed box 1 (Drosophila)	1.1482814368	0.2661157060	4.236162	4.458976e+00	3.286696e-02	6.773372e-02
TC0400003341.mm.2	Tmem69	transmembrane protein 69	0.5866213315	0.2459061176	5.063157	4.458642e+00	3.287353e-02	6.773372e-02
TC1700000344.mm.2	Pkd1	polycystic kidney disease 1 homolog	-0.0992867238	0.5037675575	7.451654	4.443732e+00	3.316893e-02	6.826452e-02
TC1100000688.mm.2	Sh3bp5l	SH3 binding domain protein 5 like	0.5031434402	0.3466366093	5.132343	4.437903e+00	3.328525e-02	6.840281e-02
TC1500002100.mm.2	Prickle1	prickle planar cell polarity protein 1	-0.8152962203	-0.1667781457	4.364893	4.436574e+00	3.331183e-02	6.840281e-02
TC1500000960.mm.2	Pced1b	PC-esterase domain containing 1B	1.0322757574	0.5129073994	3.117620	4.426407e+00	3.351603e-02	6.874399e-02
TC0400001382.mm.2	Ppt1	palmitoyl-protein thioesterase 1	0.6704529414	-0.0083098667	5.653846	4.419504e+00	3.365548e-02	6.895176e-02
TC1000000097.mm.2	Adat2	adenosine deaminase, tRNA-specific 2	0.5069999943	0.4093380262	6.117159	4.411819e+00	3.381151e-02	6.919298e-02
TC1100002207.mm.2	Tns3	tensin 3	0.3707779283	0.4254454698	7.874432	4.379732e+00	3.447208e-02	7.046498e-02
TC1400002146.mm.2	Eef1akmt1	eukaryotic translation elongation factor 1 alpha lysine methyltransferase 1	-0.3988882564	-0.3911680674	7.104910	4.368892e+00	3.469857e-02	7.084782e-02
TC0700003570.mm.2	Anpep	alanyl (membrane) aminopeptidase	0.0308967775	0.9480077088	5.934613	4.343031e+00	3.524587e-02	7.188407e-02
TC0900001786.mm.2	Cep295	centrosomal protein 295	-0.0001989868	-0.5826437843	6.394933	4.333397e+00	3.545230e-02	7.222357e-02
TC0900001732.mm.2	Arhgap42	Rho GTPase activating protein 42	-0.3095175614	-0.3152523245	7.305042	4.328793e+00	3.555144e-02	7.231539e-02
TC0700001317.mm.2	Rab30	RAB30, member RAS oncogene family	0.0200233145	0.5127836326	6.388992	4.327589e+00	3.557741e-02	7.231539e-02
TC1500000439.mm.2	Trib1	tribbles pseudokinase 1	0.5988413641	0.1036961911	6.645035	4.322944e+00	3.567785e-02	7.243805e-02
TC0900002862.mm.2	Chst2	carbohydrate sulfotransferase 2	0.6776501150	0.5021647388	5.279960	4.313314e+00	3.588709e-02	7.278110e-02
TC1200002089.mm.2	Pgf	placental growth factor	-0.6452342068	-0.7151148584	3.004095	4.309555e+00	3.596914e-02	7.286573e-02
TC1100001988.mm.2	C1qtnf1	C1q and tumor necrosis factor related protein 1	0.1192507073	-0.8420191925	3.453761	4.304623e+00	3.607713e-02	7.300266e-02
TC1500001730.mm.2	Ly6c2	lymphocyte antigen 6 complex, locus C2	-0.1487857941	-0.6206725554	3.261258	4.301973e+00	3.613532e-02	7.303862e-02
TC1100002329.mm.2	Mdh1	malate dehydrogenase 1, NAD (soluble)	0.3349260580	0.4419957982	8.937092	4.300084e+00	3.617687e-02	7.304089e-02
TC1400002100.mm.2	Dhrs1	dehydrogenase/reductase (SDR family) member 1	-0.5330033853	-0.3488193111	7.910689	4.296911e+00	3.624676e-02	7.310033e-02
TC0600003136.mm.2	Ncapd2	non-SMC condensin I complex, subunit D2	0.3832307014	0.4620987454	8.659421	4.287092e+00	3.646403e-02	7.340846e-02
TC0400003271.mm.2	Cdkn2c	cyclin-dependent kinase inhibitor 2C (p18, inhibits CDK4)	-0.5518160062	0.0575007088	8.272550	4.285775e+00	3.649331e-02	7.340846e-02
TC0200000228.mm.2	Pter	phosphotriesterase related	0.4061406377	0.4307353498	5.685573	4.284510e+00	3.652142e-02	7.340846e-02
TC1700002564.mm.2	Cdc42ep3	CDC42 effector protein (Rho GTPase binding) 3	-0.5605192053	-0.1698906829	9.349072	4.265391e+00	3.694961e-02	7.418660e-02
TC0700004451.mm.2	Mki67	antigen identified by monoclonal antibody Ki 67	-0.2636245839	-0.5184450871	10.582004	4.263381e+00	3.699496e-02	7.419522e-02
TC1400000810.mm.2	Mphosph8	M-phase phosphoprotein 8	-0.2626572252	-0.4428895501	8.035657	4.257211e+00	3.713455e-02	7.439261e-02
TC0500000580.mm.2	G6pd2	glucose-6-phosphate dehydrogenase 2	0.3317651886	0.5137747704	4.145101	4.241466e+00	3.749357e-02	7.502865e-02
TC0600003375.mm.2	Ldhb	lactate dehydrogenase B	-0.7413127561	-0.5642707309	4.340774	4.236215e+00	3.761417e-02	7.511515e-02
TC1100002052.mm.2	Slc16a3	solute carrier family 16 (monocarboxylic acid transporters), member 3	0.8291368955	0.3183197314	6.749557	4.235965e+00	3.761993e-02	7.511515e-02
TCX_GL456233_random00000007.mm.2	Spry3	sprouty homolog 3 (Drosophila)	-0.2605953088	-0.6152468003	2.875696	4.218127e+00	3.803309e-02	7.577498e-02
TC0600001281.mm.2	Tsen2	tRNA splicing endonuclease subunit 2	0.6226695424	0.2402936362	4.479092	4.218077e+00	3.803426e-02	7.577498e-02
TC0200005486.mm.2	Dbndd2	dysbindin (dystrobrevin binding protein 1) domain containing 2	-0.4209111949	-0.2949681640	7.577982	4.195900e+00	3.855522e-02	7.672829e-02
TC1400000513.mm.2	Lgals3	lectin, galactose binding, soluble 3	-0.6667684269	-0.0318890011	8.694521	4.189249e+00	3.871305e-02	7.694139e-02
TC0200003809.mm.2	Ccdc141	coiled-coil domain containing 141	0.6060030652	0.3801116727	5.107184	4.187803e+00	3.874746e-02	7.694139e-02
TC1700000412.mm.2	Neurl1b	neuralized E3 ubiquitin protein ligase 1B	0.1460157115	0.7338899925	3.978235	4.183284e+00	3.885524e-02	7.707071e-02
TC0X00001538.mm.2	Iqsec2	IQ motif and Sec7 domain 2	-0.6234346301	-0.5669470456	4.747963	4.170744e+00	3.915612e-02	7.758236e-02
TC0400001123.mm.2	Tmem59	transmembrane protein 59	0.1909403023	0.3886641077	8.635125	4.164222e+00	3.931368e-02	7.775203e-02
TC0200004667.mm.2	Slc23a2	solute carrier family 23 (nucleobase transporters), member 2	0.4711770449	0.3660620339	7.276099	4.163638e+00	3.932781e-02	7.775203e-02
TC0600001530.mm.2	Clec2d	C-type lectin domain family 2, member d	-0.3054181334	-0.4570063325	3.771524	4.141039e+00	3.987960e-02	7.875676e-02
TC1900001203.mm.2	Psat1	phosphoserine aminotransferase 1	0.3718287877	0.3505442268	10.905801	4.121588e+00	4.036169e-02	7.962181e-02
TC0200005466.mm.2	Lrrc8a	leucine rich repeat containing 8A	-0.3621170279	-0.3015730058	8.025436	4.097096e+00	4.097824e-02	8.074993e-02
TC0200003176.mm.2	Nacc2	nucleus accumbens associated 2, BEN and BTB (POZ) domain containing	0.6477899901	0.2574607790	5.996850	4.088096e+00	4.120753e-02	8.111329e-02
TC0X00000151.mm.2	Atp6ap2	ATPase, H+ transporting, lysosomal accessory protein 2	-0.4559760312	-0.3338843524	7.846522	4.080462e+00	4.140317e-02	8.140971e-02
TC0400002993.mm.2	Mllt3	myeloid/lymphoid or mixed-lineage leukemia; translocated to, 3	-0.7672683833	-0.3128464239	4.841005	4.071851e+00	4.162514e-02	8.175721e-02
TC1100002451.mm.2	Chac2	ChaC, cation transport regulator 2	-0.0639370851	0.4840279158	6.089380	4.065056e+00	4.180124e-02	8.201394e-02
TC0900000892.mm.2	Rora	RAR-related orphan receptor alpha	-0.8168030524	-0.2581577231	2.692809	4.059158e+00	4.195481e-02	8.220597e-02
TC1200002158.mm.2	Sel1l	sel-1 suppressor of lin-12-like (C. elegans)	-0.3451794792	-0.3919973441	7.082302	4.057371e+00	4.200146e-02	8.220597e-02
TC0900001578.mm.2	Xylb	xylulokinase homolog (H. influenzae)	-0.2024748616	-0.5134811252	5.619837	4.056065e+00	4.203559e-02	8.220597e-02
TC0800001632.mm.2	Ctxn1	cortexin 1	0.2774173171	0.4258960146	7.004106	4.048673e+00	4.222941e-02	8.249573e-02
TC0100003487.mm.2	Pbx1	pre B cell leukemia homeobox 1	-0.1761346165	-0.4741927147	7.081441	4.043619e+00	4.236251e-02	8.266638e-02
TC1400001988.mm.2	Tep1	telomerase associated protein 1	0.5890592680	-0.0212699650	5.806275	4.041171e+00	4.242714e-02	8.270317e-02
TC1400000797.mm.2	Khnyn	KH and NYN domain containing	-0.4072363228	-0.4363223198	4.798139	4.007009e+00	4.334119e-02	8.439388e-02
TC0200000528.mm.2	Endog	endonuclease G	0.5550946395	0.2382197414	5.363702	3.991290e+00	4.376934e-02	8.513583e-02
TC1700001386.mm.2	Tmem181c-ps	transmembrane protein 181C, pseudogene	0.4387170847	-0.3424838803	6.563114	3.986794e+00	4.389270e-02	8.524085e-02
TC0600002728.mm.2	Chchd4	coiled-coil-helix-coiled-coil-helix domain containing 4	0.5583305488	0.1182425486	6.124401	3.985144e+00	4.393807e-02	8.524085e-02
TC1100002397.mm.2	Vrk2	vaccinia related kinase 2	0.1246487373	0.3985713154	6.675314	3.984171e+00	4.396484e-02	8.524085e-02
TC0500001253.mm.2	Coq5	coenzyme Q5 methyltransferase	0.4053073964	0.2419756089	8.887756	3.980942e+00	4.405388e-02	8.532192e-02
TC0X00001682.mm.2	Gpm6b	glycoprotein m6b	0.3461040622	0.4526593395	2.345868	3.978651e+00	4.411714e-02	8.535297e-02
TC0300001408.mm.2	Adh7	alcohol dehydrogenase 7 (class IV), mu or sigma polypeptide	-0.2967733372	-0.6666059211	7.430763	3.970970e+00	4.433007e-02	8.567320e-02
TC1900000500.mm.2	Ifit2	interferon-induced protein with tetratricopeptide repeats 2	-0.4677009586	-0.6840897253	5.764682	3.964761e+00	4.450303e-02	8.591557e-02
TC0400002465.mm.2	Dcaf12	DDB1 and CUL4 associated factor 12	0.2568094187	0.3770696648	8.202529	3.961312e+00	4.459947e-02	8.600986e-02
TC0300000623.mm.2	Ppid	peptidylprolyl isomerase D (cyclophilin D)	0.4625059632	-0.1249557805	10.111576	3.957860e+00	4.469619e-02	8.610450e-02
TC1200001273.mm.2	BC022687	cDNA sequence BC022687	0.3450983542	0.4834482139	6.009808	3.945267e+00	4.505119e-02	8.669595e-02
TC1100002748.mm.2	Slc22a5	solute carrier family 22 (organic cation transporter), member 5	0.5712568861	0.3407375920	5.647078	3.936918e+00	4.528831e-02	8.705956e-02
TC1400000763.mm.2	Cmtm5	CKLF-like MARVEL transmembrane domain containing 5	-0.3622418153	-0.4486319545	2.501851	3.923471e+00	4.567327e-02	8.770627e-02
TC0600000963.mm.2	Cct7	chaperonin containing Tcp1, subunit 7 (eta)	0.2448026199	0.3878571456	6.949727	3.920836e+00	4.574915e-02	8.775872e-02
TC0300002245.mm.2	Fhdc1	FH2 domain containing 1	-0.2604053176	-0.7046942062	7.739078	3.918041e+00	4.582981e-02	8.782022e-02
TC0100002534.mm.2	Ikzf2	IKAROS family zinc finger 2	-0.3363969314	-0.5612292442	6.003437	3.889898e+00	4.665094e-02	8.929899e-02
TC1200000155.mm.2	5730507C01Rik	RIKEN cDNA 5730507C01 gene	-0.3078748476	-0.5685710445	4.064750	3.883617e+00	4.683651e-02	8.953714e-02
TC0400001255.mm.2	Gpbp1l1	GC-rich promoter binding protein 1-like 1	0.2871298758	0.4739807489	7.136011	3.881084e+00	4.691158e-02	8.953714e-02
[truncated: 861 more rows]
