# Supplementary material for: AMPK Enhances Transcription of Selected Nrf2 Target Genes via Negative Regulation of Bach1
Source: Front Cell Dev Biol. 2020 Jul 14;8:628. doi: 10.3389/fcell.2020.00628 (PMC7372114; doi:10.3389/fcell.2020.00628)
Supplement: Supplementary file 3 [file Table_2.XLSX]

## Sheet: Nrf2 dmso_and_sfn
	Symbol	Name	logFC [DMSO]	logFC [Sfn]	AveExpr	F	P.Value	adj.P.Val
TC1100002227.mm.2	Grb10	growth factor receptor bound protein 10	-8.430871	-7.708017	5.985509	1360.822996	2.544513e-18	2.363853e-15
TC1100000284.mm.2	Efemp1	epidermal growth factor-containing fibulin-like extracellular matrix protein 1	-8.459214	-7.956700	8.031898	833.320818	1.161770e-16	5.396421e-14
TC0600001639.mm.2	Mgst1	microsomal glutathione S-transferase 1	-7.063234	-7.566285	6.939231	778.741221	1.967059e-16	6.091326e-14
TC1500002147.mm.2	Slc38a4	solute carrier family 38, member 4	6.607127	6.559922	6.934961	705.937985	4.216093e-16	9.791875e-14
TC1400002103.mm.2	Ripk3	receptor-interacting serine-threonine kinase 3	6.248898	5.663274	6.141720	614.491939	1.236726e-15	2.017534e-13
TC0500001590.mm.2	Hspb1	heat shock protein 1	5.674941	6.306311	5.632858	610.364722	1.303036e-15	2.017534e-13
TC0400000736.mm.2	Pappa	pregnancy-associated plasma protein A	6.964440	6.316778	5.447640	594.749727	1.592825e-15	2.113907e-13
TC0200000651.mm.2	Ptgs1	prostaglandin-endoperoxide synthase 1	5.745171	6.014614	6.165145	538.548086	3.435018e-15	3.988915e-13
TC0900001048.mm.2	Gsta4	glutathione S-transferase, alpha 4	-6.540172	-7.012431	7.276838	528.555505	3.970549e-15	4.098489e-13
TC0200003866.mm.2	Tfpi	tissue factor pathway inhibitor	-5.443436	-5.524148	5.457229	458.250177	1.196142e-14	1.040737e-12
TC1200000083.mm.2	Osr1	odd-skipped related 1 (Drosophila)	5.976533	5.895653	8.365777	455.888250	1.244805e-14	1.040737e-12
TC1200001237.mm.2	Tnfaip2	tumor necrosis factor, alpha-induced protein 2	5.374358	6.002543	6.998571	451.366241	1.344332e-14	1.040737e-12
TC0200004808.mm.2	Thbd	thrombomodulin	7.683636	6.778510	5.772941	439.024417	1.664871e-14	1.189742e-12
TC1200001281.mm.2	Crip2	cysteine rich protein 2	5.402003	5.205704	6.062339	427.205906	2.054720e-14	1.363453e-12
TC0200002212.mm.2	Syndig1	synapse differentiation inducing 1	-5.059023	-3.934469	5.794062	404.421238	3.134252e-14	1.941147e-12
TC0700003539.mm.2	Ntrk3	neurotrophic tyrosine kinase, receptor, type 3	-5.196237	-4.918617	5.786729	384.624798	4.611994e-14	2.677839e-12
TC1400001012.mm.2	Gfra2	glial cell line derived neurotrophic factor family receptor alpha 2	5.701980	5.822636	5.872805	377.728236	5.300594e-14	2.764290e-12
TC1400002368.mm.2	Fndc3a	fibronectin type III domain containing 3A	-5.069952	-5.081998	4.822907	377.217811	5.355997e-14	2.764290e-12
TC1600001752.mm.2	Tmem45a	transmembrane protein 45a	5.430361	5.750387	5.334495	357.189153	8.145775e-14	3.982855e-12
TC0900000686.mm.2	Cspg4	chondroitin sulfate proteoglycan 4	4.473441	4.884866	6.058250	338.858557	1.220577e-13	5.669581e-12
TC0100001592.mm.2	F11r	F11 receptor	5.504849	5.617701	5.427420	325.252617	1.671251e-13	7.393294e-12
TC0900001297.mm.2	Slco2a1	solute carrier organic anion transporter family, member 2a1	3.798920	4.584355	6.150338	313.415534	2.220183e-13	9.375226e-12
TC0900000791.mm.2	Itga11	integrin alpha 11	-4.644661	-4.217749	5.845474	301.601464	2.979295e-13	1.203376e-11
TC0200003666.mm.2	Scn3a	sodium channel, voltage-gated, type III, alpha	-5.823093	-5.090616	5.602796	296.298651	3.412222e-13	1.320814e-11
TC0600000577.mm.2	Gpnmb	glycoprotein (transmembrane) nmb	4.492717	4.947909	5.000527	289.196010	4.107624e-13	1.526393e-11
TC0200004363.mm.2	Grem1	gremlin 1, DAN family BMP antagonist	5.432683	6.526560	7.146587	277.148072	5.685123e-13	2.031338e-11
TC0700000961.mm.2	Ndn	necdin	4.642357	4.367603	5.216166	269.509409	7.036503e-13	2.371901e-11
TC1500000086.mm.2	C1qtnf3	C1q and tumor necrosis factor related protein 3	6.557830	6.605831	5.354985	268.950046	7.148895e-13	2.371901e-11
TC1300000876.mm.2	Irx2	Iroquois related homeobox 2 (Drosophila)	-3.562248	-3.763307	6.297124	265.464588	7.896556e-13	2.529621e-11
TC0700001669.mm.2	Pde3b	phosphodiesterase 3B, cGMP-inhibited	5.891241	5.531879	5.588878	263.220638	8.424454e-13	2.608773e-11
TC0700004119.mm.2	Dkk3	dickkopf WNT signaling pathway inhibitor 3	-4.389969	-3.605286	5.313311	253.427962	1.124541e-12	3.369995e-11
TC1700002244.mm.2	Rftn1	raftlin lipid raft linker 1	4.271017	3.555535	5.541090	248.191985	1.318212e-12	3.826935e-11
TC0900001722.mm.2	Birc3	baculoviral IAP repeat-containing 3	-5.040491	-5.031578	7.627714	245.849713	1.416820e-12	3.988562e-11
TC0900001725.mm.2	9230110C19Rik	RIKEN cDNA 9230110C19 gene	-4.317579	-3.970128	7.715755	239.006715	1.756015e-12	4.798054e-11
TC1800000538.mm.2	Prdm6	PR domain containing 6	4.843692	4.393111	4.831285	237.412226	1.847648e-12	4.904185e-11
TC0900001720.mm.2	Birc2	baculoviral IAP repeat-containing 2	-3.987476	-3.875697	7.951569	236.289138	1.915426e-12	4.942863e-11
TC1900000748.mm.2	Add3	adducin 3 (gamma)	3.736375	4.223123	6.465199	234.712740	2.015342e-12	4.947969e-11
TC0200003865.mm.2	Calcrl	calcitonin receptor-like	3.908661	4.338614	5.625941	234.581415	2.023927e-12	4.947969e-11
TC0900001020.mm.2	Bmp5	bone morphogenetic protein 5	4.054629	3.223923	4.162966	217.883691	3.543825e-12	8.370520e-11
TC0500003576.mm.2	Baiap2l1	BAI1-associated protein 2-like 1	3.831681	3.509654	4.736138	217.399212	3.604099e-12	8.370520e-11
TC1100003222.mm.2	Serpinf1	serine (or cysteine) peptidase inhibitor, clade F, member 1	3.561960	3.554467	8.043212	214.772237	3.951738e-12	8.954061e-11
TC1000002916.mm.2	Rab3ip	RAB3A interacting protein	-3.683763	-3.984006	8.997732	213.381735	4.150952e-12	9.181511e-11
TC1100001271.mm.2	Hnf1b	HNF1 homeobox B	-5.521755	-4.716673	4.887258	209.366906	4.792714e-12	1.035449e-10
TC0900000055.mm.2	Tmem123	transmembrane protein 123	-3.516201	-3.650119	9.907979	201.202736	6.474119e-12	1.366922e-10
TC1400000796.mm.2	Nynrin	NYN domain and retroviral integrase containing	-4.573659	-4.602828	5.185521	198.246648	7.239851e-12	1.494627e-10
TC0400000587.mm.2	Fktn	fukutin	3.967270	3.589067	4.110212	196.794655	7.653003e-12	1.545574e-10
TC0200003728.mm.2	Dlx2	distal-less homeobox 2	3.274567	3.287952	6.160048	191.658318	9.342999e-12	1.846733e-10
TC0400002808.mm.2	Tnfsf15	tumor necrosis factor (ligand) superfamily, member 15	4.059293	3.796320	5.780477	190.185786	9.902410e-12	1.916529e-10
TC1500001528.mm.2	Tnfrsf11b	tumor necrosis factor receptor superfamily, member 11b (osteoprotegerin)	3.271449	3.990077	6.324627	186.690898	1.138780e-11	2.159033e-10
TC0300000521.mm.2	Kcnab1	potassium voltage-gated channel, shaker-related subfamily, beta member 1	-3.368416	-3.761363	4.449771	184.539518	1.242651e-11	2.308846e-10
TC1000001936.mm.2	Rspo3	R-spondin 3	4.907724	5.121261	5.034511	182.943149	1.326642e-11	2.416570e-10
TC0400002694.mm.2	Klf4	Kruppel-like factor 4 (gut)	2.906654	2.967216	7.427696	180.599821	1.461783e-11	2.611531e-10
TC1200002242.mm.2	Fbln5	fibulin 5	3.427517	3.760308	9.800902	179.210695	1.549191e-11	2.715468e-10
TC1500000869.mm.2	Adm2	adrenomedullin 2	3.645507	3.922974	5.093121	176.638287	1.727071e-11	2.934722e-10
TC0800002399.mm.2	Gdf15	growth differentiation factor 15	4.552425	3.635557	5.428873	176.497429	1.737457e-11	2.934722e-10
TC1700000833.mm.2	Adgrf5	adhesion G protein-coupled receptor F5	-3.447975	-3.454175	5.276529	175.942813	1.779039e-11	2.951299e-10
TC0500000842.mm.2	Ppbp	pro-platelet basic protein	-4.301823	-3.540484	4.734458	169.465475	2.357743e-11	3.842708e-10
TC0700002047.mm.2	Eps8l2	EPS8-like 2	3.206839	3.621587	4.118607	167.584098	2.563662e-11	4.106279e-10
TC1400001032.mm.2	Lpar6	lysophosphatidic acid receptor 6	-4.193858	-3.374709	4.025703	166.727542	2.664072e-11	4.194785e-10
TC0300001300.mm.2	Pitx2	paired-like homeodomain transcription factor 2	-4.482340	-3.343749	6.229865	165.609405	2.801885e-11	4.338252e-10
TC1400002383.mm.2	Rb1	RB transcriptional corepressor 1	-3.193902	-3.754998	4.134982	163.889648	3.029826e-11	4.614275e-10
TC1100004144.mm.2	Tmc6	transmembrane channel-like gene family 6	3.969623	4.539160	5.652111	162.861315	3.176079e-11	4.741373e-10
TC1300002725.mm.2	Parp8	poly (ADP-ribose) polymerase family, member 8	-2.979909	-3.297740	6.617747	162.594237	3.215355e-11	4.741373e-10
TC1100001490.mm.2	Gm53	predicted gene 53	3.375461	2.771590	5.364998	161.979542	3.307848e-11	4.801548e-10
TC1200001692.mm.2	Nova1	neuro-oncological ventral antigen 1	3.548656	3.492202	5.652540	160.850794	3.485610e-11	4.913553e-10
TC1000002926.mm.2	Yeats4	YEATS domain containing 4	-2.879284	-2.911822	9.387694	160.787854	3.495834e-11	4.913553e-10
TC0400000743.mm.2	Tlr4	toll-like receptor 4	3.090000	2.742707	5.441732	160.479153	3.546476e-11	4.913553e-10
TC0400002737.mm.2	Lpar1	lysophosphatidic acid receptor 1	3.150201	3.054780	8.185187	160.178619	3.596573e-11	4.913553e-10
TC0100000524.mm.2	Adam23	a disintegrin and metallopeptidase domain 23	-4.157235	-4.318013	4.346283	157.422718	4.095106e-11	5.513555e-10
TC0400003241.mm.2	Gpx7	glutathione peroxidase 7	-3.265554	-3.256593	5.695563	153.832015	4.865704e-11	6.374458e-10
TC1300002143.mm.2	Ctla2a	cytotoxic T lymphocyte-associated protein 2 alpha	3.308934	2.963960	4.917685	153.602963	4.920153e-11	6.374458e-10
TC0300001268.mm.2	Arsj	arylsulfatase J	4.500058	4.146535	5.060547	153.518616	4.940376e-11	6.374458e-10
TC1400001031.mm.2	Rcbtb2	regulator of chromosome condensation (RCC1) and BTB (POZ) domain containing protein 2	-4.529089	-3.865946	3.940307	151.652147	5.412779e-11	6.888317e-10
TC1900001217.mm.2	Gcnt1	glucosaminyl (N-acetyl) transferase 1, core 2	4.137424	3.313385	4.943127	150.507738	5.727535e-11	7.190379e-10
TC1500001457.mm.2	Rspo2	R-spondin 2	4.357149	4.129552	8.192793	149.921669	5.896682e-11	7.304023e-10
TC1000000093.mm.2	Plagl1	pleiomorphic adenoma gene-like 1	4.247988	3.399183	4.346072	144.375129	7.809278e-11	9.545814e-10
TC0500000527.mm.2	Sod3	superoxide dismutase 3, extracellular	2.751743	2.899001	7.377989	144.006166	7.959461e-11	9.603038e-10
TC0X00000643.mm.2	Mamld1	mastermind-like domain containing 1	3.872962	3.744080	5.256154	138.517818	1.062609e-10	1.265594e-09
TC1600000193.mm.2	Pkp2	plakophilin 2	-3.284260	-4.151734	5.092346	138.094200	1.087061e-10	1.278329e-09
TC0600000014.mm.2	Peg10	paternally expressed 10	-2.419555	-2.724413	9.850587	136.647840	1.175458e-10	1.365001e-09
TC0300003135.mm.2	Ptgfr	prostaglandin F receptor	-3.993453	-4.016801	4.491185	136.090316	1.211674e-10	1.389686e-09
TC1000002921.mm.2	Frs2	fibroblast growth factor receptor substrate 2	-2.498671	-2.553570	9.941836	135.638942	1.241918e-10	1.407002e-09
TC1900000913.mm.2	Ssh3	slingshot homolog 3 (Drosophila)	3.031842	2.170434	5.632964	133.565685	1.392223e-10	1.558283e-09
TC0500002116.mm.2	Gm21671	predicted gene, 21671	-3.573002	-3.837706	4.160903	133.240990	1.417572e-10	1.567767e-09
TC1800001384.mm.2	Fbn2	fibrillin 2	4.004424	3.718372	4.685353	131.523381	1.560632e-10	1.705678e-09
TC0200000274.mm.2	Plxdc2	plexin domain containing 2	4.579581	4.709061	6.447210	126.742060	2.052593e-10	2.217278e-09
TC0700004464.mm.2	Ebf3	early B cell factor 3	3.220282	3.625082	4.171385	124.801677	2.300423e-10	2.435650e-09
TC1100002648.mm.2	9930111J21Rik2	RIKEN cDNA 9930111J21 gene 2	3.068984	3.540063	6.254105	124.752112	2.307182e-10	2.435650e-09
TC1200001284.mm.2	Tmem121	transmembrane protein 121	2.516477	2.500008	4.600230	122.698322	2.607925e-10	2.722205e-09
TC0700000903.mm.2	Htatip2	HIV-1 Tat interactive protein 2	3.918898	4.008879	4.078332	122.110548	2.701957e-10	2.771293e-09
TC0200002894.mm.2	Celf2	CUGBP, Elav-like family member 2	-3.072393	-4.079834	6.072161	122.033193	2.714614e-10	2.771293e-09
TC1100003758.mm.2	Krt19	keratin 19	3.210730	2.253569	3.492498	121.399468	2.820864e-10	2.848459e-09
TC0700004111.mm.2	Galnt18	UDP-N-acetyl-alpha-D-galactosamine:polypeptide N-acetylgalactosaminyltransferase 18	2.711866	3.040117	7.719306	119.157946	3.236102e-10	3.232622e-09
TC1500001090.mm.2	Soat2	sterol O-acyltransferase 2	3.461452	3.259726	4.766063	117.239254	3.646824e-10	3.604148e-09
TC0300001236.mm.2	F3	coagulation factor III	-3.035908	-3.021262	8.848895	116.739534	3.763230e-10	3.680043e-09
TC0800003068.mm.2	Cyba	cytochrome b-245, alpha polypeptide	2.272896	2.797312	5.502397	116.380410	3.849474e-10	3.725168e-09
TC0300000367.mm.2	Mgst2	microsomal glutathione S-transferase 2	-3.956033	-3.556945	5.857617	115.750912	4.006078e-10	3.836749e-09
TC0600000711.mm.2	Abcg2	ATP-binding cassette, sub-family G (WHITE), member 2	-3.947389	-3.385215	6.502271	114.855403	4.241391e-10	4.020665e-09
TC0200004660.mm.2	Adra1d	adrenergic receptor, alpha 1d	3.263830	3.252020	6.079742	114.695364	4.285065e-10	4.021036e-09
TC0800001903.mm.2	Plekha2	pleckstrin homology domain-containing, family A (phosphoinositide binding specific) member 2	3.041680	2.619242	5.715721	114.318134	4.390031e-10	4.078339e-09
TC0700003570.mm.2	Anpep	alanyl (membrane) aminopeptidase	-4.230722	-4.072456	5.710090	114.063561	4.462505e-10	4.104621e-09
TC0600002024.mm.2	Plxna4	plexin A4	3.920047	3.814656	4.717204	113.194927	4.720141e-10	4.282397e-09
TC0300002926.mm.2	Enpep	glutamyl aminopeptidase	-4.939495	-4.886095	4.954985	113.104294	4.747975e-10	4.282397e-09
TC0400002713.mm.2	Epb41l4b	erythrocyte membrane protein band 4.1 like 4b	2.958233	2.425115	4.800800	112.690502	4.877428e-10	4.356857e-09
TC1700002293.mm.2	Slc5a7	solute carrier family 5 (choline transporter), member 7	2.784728	3.269242	3.607349	111.082588	5.419642e-10	4.795093e-09
TC0200001624.mm.2	Bdnf	brain derived neurotrophic factor	3.422207	2.654693	7.597219	110.751584	5.539512e-10	4.854912e-09
TC1700000389.mm.2	Fbxl16	F-box and leucine-rich repeat protein 16	2.734712	2.127093	3.983072	110.035377	5.809252e-10	5.043734e-09
TC1300001851.mm.2	Tfap2a	transcription factor AP-2, alpha	-2.573567	-2.566220	4.724925	108.465426	6.453946e-10	5.526269e-09
TC0700001974.mm.2	Mgmt	O-6-methylguanine-DNA methyltransferase	2.216706	2.997955	5.400710	108.273207	6.538282e-10	5.526269e-09
TC1900000312.mm.2	Prune2	prune homolog 2	3.193354	2.820427	7.692988	108.261444	6.543483e-10	5.526269e-09
TC0900002719.mm.2	Gsta2	glutathione S-transferase, alpha 2 (Yc2)	-3.849463	-4.756861	4.020835	107.810749	6.746323e-10	5.646247e-09
TC0700002619.mm.2	Grik5	glutamate receptor, ionotropic, kainate 5 (gamma 2)	-2.403729	-3.297093	5.424263	107.659006	6.816204e-10	5.653798e-09
TC0200001627.mm.2	Lgr4	leucine-rich repeat-containing G protein-coupled receptor 4	2.743054	3.837452	8.456437	107.293733	6.987792e-10	5.734328e-09
TC0900001038.mm.2	Gclc	glutamate-cysteine ligase, catalytic subunit	-2.251276	-3.021706	8.696332	107.110343	7.075773e-10	5.734328e-09
TC0800001420.mm.2	Osgin1	oxidative stress induced growth inhibitor 1	-1.855913	-2.899407	6.082056	106.971066	7.143425e-10	5.734328e-09
TC0300003194.mm.2	Cth	cystathionase (cystathionine gamma-lyase)	2.560501	2.564487	6.445034	106.880795	7.187663e-10	5.734328e-09
TC1300000481.mm.2	Edn1	endothelin 1	3.920151	3.363420	5.368700	106.811319	7.221920e-10	5.734328e-09
TC0800001198.mm.2	Ces2g	carboxylesterase 2G	3.201848	3.930485	6.948598	106.409351	7.423773e-10	5.844648e-09
TC0700003648.mm.2	Cemip	cell migration inducing protein, hyaluronan binding	-3.169846	-2.621694	5.318095	106.003205	7.634208e-10	5.959815e-09
TC0X00003204.mm.2	Mageh1	melanoma antigen, family H, 1	3.398117	2.642059	4.099241	105.634797	7.830921e-10	6.062438e-09
TC0400003917.mm.2	Pdpn	podoplanin	3.168412	2.861287	5.569819	104.978814	8.195499e-10	6.292247e-09
TC1200000951.mm.2	Flrt2	fibronectin leucine rich transmembrane protein 2	3.429656	3.108413	7.564887	104.155418	8.680503e-10	6.609989e-09
TC1900000415.mm.2	Vldlr	very low density lipoprotein receptor	2.841921	3.786078	7.575227	103.301394	9.218022e-10	6.908473e-09
TC1600000324.mm.2	Fetub	fetuin beta	3.056304	2.349969	4.113995	103.236608	9.260306e-10	6.908473e-09
TC1600000335.mm.2	St6gal1	beta galactoside alpha 2,6 sialyltransferase 1	-2.265359	-3.118639	5.698934	103.182821	9.295577e-10	6.908473e-09
TC0700001186.mm.2	Adamtsl3	ADAMTS-like 3	-4.305640	-3.389630	4.378466	102.985924	9.425991e-10	6.949798e-09
TC0X00000122.mm.2	Sytl5	synaptotagmin-like 5	-4.295070	-3.451426	4.807829	102.416947	9.814594e-10	7.179337e-09
TC0700004571.mm.2	Igf2	insulin-like growth factor 2	-4.642181	-4.362650	6.041158	102.140062	1.001021e-09	7.265225e-09
TC1200000751.mm.2	Smoc1	SPARC related modular calcium binding 1	3.255619	4.127787	4.475343	101.709735	1.032303e-09	7.434179e-09
TC1100003396.mm.2	Ccl5	chemokine (C-C motif) ligand 5	-2.250014	-2.575831	5.083937	101.299159	1.063179e-09	7.597640e-09
TC0300002023.mm.2	Tm4sf1	transmembrane 4 superfamily member 1	4.717604	5.438738	8.188097	101.113737	1.077463e-09	7.640943e-09
TC0100001985.mm.2	Eya1	EYA transcriptional coactivator and phosphatase 1	2.856837	2.291266	5.708223	100.724191	1.108183e-09	7.799261e-09
TC1300000262.mm.2	Hist1h1a	histone cluster 1, H1a	-4.180923	-3.538725	6.121778	100.555679	1.121778e-09	7.824352e-09
TC0300003142.mm.2	Miga1	mitoguardin 1	2.641223	2.386913	4.664529	100.472055	1.128593e-09	7.824352e-09
TC0200000048.mm.2	Ccdc3	coiled-coil domain containing 3	2.428094	3.285612	3.906336	98.210530	1.331876e-09	9.165282e-09
TC0X00000525.mm.2	Fhl1	four and a half LIM domains 1	2.694677	2.458560	8.281369	97.641540	1.389318e-09	9.490270e-09
TC0800001031.mm.2	Adcy7	adenylate cyclase 7	2.961117	2.868116	4.200725	97.326191	1.422354e-09	9.645014e-09
TC1600001643.mm.2	Boc	biregional cell adhesion molecule-related/down-regulated by oncogenes (Cdon) binding protein	2.991142	2.501010	6.485978	96.835673	1.475516e-09	9.933001e-09
TC0500002843.mm.2	Hpse	heparanase	2.405043	2.988598	4.335431	96.458918	1.517871e-09	1.014462e-08
TC0100001692.mm.2	Kif26b	kinesin family member 26B	-2.400661	-2.214804	5.193691	96.002860	1.570986e-09	1.034671e-08
TSUnmapped00000040.mm.2	Rorb	RAR-related orphan receptor beta	-2.743241	-2.548665	3.173824	95.978649	1.573864e-09	1.034671e-08
TC1500002258.mm.2	Krt80	keratin 80	-2.862789	-2.358580	5.666122	95.864088	1.587562e-09	1.034671e-08
TC0500000877.mm.2	Stbd1	starch binding domain 1	2.859349	3.064005	4.797433	95.753521	1.600910e-09	1.034671e-08
TC1000000193.mm.2	Vnn1	vanin 1	3.932600	3.383501	4.611447	95.729759	1.603795e-09	1.034671e-08
TC0300001260.mm.2	Tram1l1	translocation associated membrane protein 1-like 1	-2.693068	-2.566422	4.897643	95.534982	1.627667e-09	1.042829e-08
TC0900001726.mm.2	Cep126	centrosomal protein 126	-2.637581	-2.350221	7.318373	95.107877	1.681427e-09	1.069894e-08
TC0200003354.mm.2	Phf19	PHD finger protein 19	2.557903	2.865051	4.831732	94.730123	1.730648e-09	1.093723e-08
TC0200002399.mm.2	Myl9	myosin, light polypeptide 9, regulatory	-2.849379	-2.407059	6.084203	94.405877	1.774195e-09	1.101574e-08
TC1600001191.mm.2	Emp2	epithelial membrane protein 2	2.447348	2.576950	6.941317	94.393742	1.775849e-09	1.101574e-08
TC0X00001633.mm.2	Adgrg2	adhesion G protein-coupled receptor G2	2.813681	3.299754	5.994073	94.373248	1.778646e-09	1.101574e-08
TC0300002802.mm.2	Vcam1	vascular cell adhesion molecule 1	-2.794334	-3.488607	6.119944	94.114119	1.814438e-09	1.116300e-08
TC1200002082.mm.2	Ltbp2	latent transforming growth factor beta binding protein 2	-2.189851	-2.593631	4.784005	93.960153	1.836088e-09	1.122188e-08
TC0400003445.mm.2	Exo5	exonuclease 5	2.629088	2.245286	4.914606	93.756863	1.865122e-09	1.132483e-08
TC0500002814.mm.2	Prkg2	protein kinase, cGMP-dependent, type II	2.272932	2.493226	7.346529	93.609734	1.886459e-09	1.138000e-08
TC0400001651.mm.2	Runx3	runt related transcription factor 3	2.534323	2.415692	7.485164	93.361944	1.923017e-09	1.152570e-08
TC1500000298.mm.2	Fzd6	frizzled class receptor 6	-2.983947	-2.172499	5.382271	92.650915	2.032435e-09	1.210341e-08
TC1000002940.mm.2	Mdm2	transformed mouse 3T3 cell double minute 2	-2.253959	-1.981186	10.946365	92.200391	2.105392e-09	1.245802e-08
TC1400002714.mm.2	Abcc4	ATP-binding cassette, sub-family C (CFTR/MRP), member 4	-1.666704	-2.886332	7.383134	92.108651	2.120607e-09	1.246863e-08
TC1400000958.mm.2	Ebf2	early B cell factor 2	2.778783	2.695902	5.968339	91.776782	2.176693e-09	1.271791e-08
TC0400002733.mm.2	Svep1	sushi, von Willebrand factor type A, EGF and pentraxin domain containing 1	3.129059	3.223482	8.470266	91.212156	2.276002e-09	1.321503e-08
TC1700001484.mm.2	Thbs2	thrombospondin 2	2.476918	3.294561	9.834900	90.915648	2.330191e-09	1.344564e-08
TC0X00000443.mm.2	Arhgap36	Rho GTPase activating protein 36	-2.553241	-2.663752	6.949354	90.214901	2.464138e-09	1.413077e-08
TC1000001044.mm.2	Timp3	tissue inhibitor of metalloproteinase 3	1.963709	2.844429	10.034625	89.633411	2.581901e-09	1.471525e-08
TC1000002943.mm.2	Slc35e3	solute carrier family 35, member E3	-2.478518	-2.428627	8.720276	89.188484	2.676298e-09	1.504866e-08
TC0400003702.mm.2	Trnp1	TMF1-regulated nuclear protein 1	3.263143	2.733172	5.610298	89.134525	2.688008e-09	1.504866e-08
TC0100001381.mm.2	Rgs16	regulator of G-protein signaling 16	-4.276093	-2.916923	4.099410	89.129986	2.688996e-09	1.504866e-08
TC0100003412.mm.2	Gorab	golgin, RAB6-interacting	2.344086	1.776675	7.021081	88.749406	2.773285e-09	1.542744e-08
TC0800002807.mm.2	Rrad	Ras-related associated with diabetes	-3.156724	-2.131693	4.381851	88.538195	2.821346e-09	1.551985e-08
TC0600000131.mm.2	Met	met proto-oncogene	-2.452691	-2.473102	7.673370	88.529652	2.823310e-09	1.551985e-08
TC1000002846.mm.2	Nav3	neuron navigator 3	-2.016630	-2.563287	5.954517	87.651331	3.033667e-09	1.657810e-08
TC0800000845.mm.2	Hmox1	heme oxygenase 1	-1.238943	-3.006648	10.457007	87.254636	3.134425e-09	1.702854e-08
TC0Y00000235.mm.2	Ddx3y	DEAD (Asp-Glu-Ala-Asp) box polypeptide 3, Y-linked	-3.172709	-3.260806	3.805563	86.519443	3.331297e-09	1.799288e-08
TC0X00001710.mm.2	Mid1	midline 1	1.771370	2.054179	9.703377	85.456844	3.640966e-09	1.955178e-08
TC0100003099.mm.2	Prelp	proline arginine-rich end leucine-rich repeat	3.867846	4.453898	7.068576	85.197920	3.721258e-09	1.986810e-08
TC0200003118.mm.2	Cacna1b	calcium channel, voltage-dependent, N type, alpha 1B subunit	-4.259660	-3.671722	4.401628	84.062911	4.097597e-09	2.175239e-08
TC1900000373.mm.2	Klf9	Kruppel-like factor 9	2.511198	2.168015	7.769738	83.811955	4.186488e-09	2.209800e-08
TC0X00002990.mm.2	Trmt2b	TRM2 tRNA methyltransferase 2B	-3.984804	-3.442725	4.265814	82.647890	4.628286e-09	2.429197e-08
TC0600000648.mm.2	Chn2	chimerin 2	2.934340	2.246989	4.416683	82.198408	4.812761e-09	2.511828e-08
TC0300001482.mm.2	Ddah1	dimethylarginine dimethylaminohydrolase 1	-2.158961	-1.827385	8.844418	81.957261	4.915139e-09	2.540447e-08
TC1200001028.mm.2	Otub2	OTU domain, ubiquitin aldehyde binding 2	2.386946	2.367019	6.784256	81.940637	4.922286e-09	2.540447e-08
TC1100002702.mm.2	Jade2	jade family PHD finger 2	-2.101918	-2.309621	7.436914	81.569171	5.085098e-09	2.609976e-08
TC0800001217.mm.2	Plekhg4	pleckstrin homology domain containing, family G (with RhoGef domain) member 4	-2.965978	-2.895548	6.868316	81.487793	5.121572e-09	2.614253e-08
TC0800002905.mm.2	Hp	haptoglobin	-3.106228	-3.351370	3.766546	81.223514	5.242070e-09	2.661138e-08
TC1900000399.mm.2	Dock8	dedicator of cytokinesis 8	2.321999	2.113447	3.680782	81.076040	5.310698e-09	2.681325e-08
TC0200001681.mm.2	Fmn1	formin 1	2.123733	2.335154	6.215136	80.574537	5.551770e-09	2.787889e-08
TC1100001219.mm.2	Ccl2	chemokine (C-C motif) ligand 2	-2.305560	-3.525038	8.481548	80.509988	5.583685e-09	2.788840e-08
TC0300001408.mm.2	Adh7	alcohol dehydrogenase 7 (class IV), mu or sigma polypeptide	2.441365	2.819411	4.676583	80.395335	5.640884e-09	2.802343e-08
TC0600002284.mm.2	Hoxa10	homeobox A10	2.483420	2.923119	4.798152	80.279869	5.699158e-09	2.815758e-08
TC0800000736.mm.2	Hapln4	hyaluronan and proteoglycan link protein 4	1.581052	3.012706	5.688689	80.222222	5.728506e-09	2.815758e-08
TC1700000694.mm.2	Cdsn	corneodesmosin	2.844534	2.731810	8.601474	79.941892	5.873669e-09	2.871915e-08
TC1400001898.mm.2	Ero1l	ERO1-like (S. cerevisiae)	2.214180	2.176093	8.882837	78.215898	6.864340e-09	3.338729e-08
TC0100001218.mm.2	Fmod	fibromodulin	-3.091429	-3.349904	6.723985	77.847305	7.099535e-09	3.435140e-08
TC0400001990.mm.2	Errfi1	ERBB receptor feedback inhibitor 1	-2.348627	-1.994334	7.149968	76.948493	7.712114e-09	3.712204e-08
TC1700002490.mm.2	Emilin2	elastin microfibril interfacer 2	2.650371	2.759642	6.447487	75.875627	8.522745e-09	4.081253e-08
TC0700002217.mm.2	Peg3	paternally expressed 3	3.350582	2.524665	3.813742	74.957320	9.293439e-09	4.406384e-08
TC1300001526.mm.2	Gpr141	G protein-coupled receptor 141	2.093319	2.313147	3.537826	74.953768	9.296569e-09	4.406384e-08
TC1500000503.mm.2	Khdrbs3	KH domain containing, RNA binding, signal transduction associated 3	-3.014187	-2.691639	4.367578	74.641340	9.576563e-09	4.516054e-08
TC0X00001271.mm.2	Srpx2	sushi-repeat-containing protein, X-linked 2	2.843162	2.959183	7.085560	74.556184	9.654519e-09	4.521508e-08
TC1400002217.mm.2	Gata4	GATA binding protein 4	2.730717	3.113750	6.037192	74.522591	9.685468e-09	4.521508e-08
TC0X00002453.mm.2	G6pdx	glucose-6-phosphate dehydrogenase X-linked	-1.798495	-2.027867	9.899626	73.811279	1.036780e-08	4.815842e-08
TC1600000553.mm.2	Cd80	CD80 antigen	2.347982	2.895138	8.958912	73.416845	1.076942e-08	4.977509e-08
TC1600000179.mm.2	Abcc1	ATP-binding cassette, sub-family C (CFTR/MRP), member 1	-1.870767	-2.076031	9.207264	73.348602	1.084067e-08	4.985343e-08
TC0100001570.mm.2	Olfml2b	olfactomedin-like 2B	2.535506	2.536186	7.454828	73.298144	1.089370e-08	4.985343e-08
TC1100000374.mm.2	Slit3	slit homolog 3 (Drosophila)	-2.319239	-1.944747	5.844593	73.150851	1.105017e-08	5.030295e-08
TC1200000700.mm.2	Gphn	gephyrin	1.930980	2.104384	5.817379	73.104227	1.110022e-08	5.030295e-08
TC0500000422.mm.2	Crmp1	collapsin response mediator protein 1	-2.844604	-1.808335	3.540292	72.916092	1.130481e-08	5.098140e-08
TC1700001671.mm.2	Msln	mesothelin	-3.018548	-2.592027	4.703232	72.603123	1.165464e-08	5.230513e-08
TC0800002877.mm.2	Nqo1	NAD(P)H dehydrogenase, quinone 1	-1.378901	-2.717225	6.595939	72.370305	1.192280e-08	5.325137e-08
TC1100001592.mm.2	Igfbp4	insulin-like growth factor binding protein 4	2.191280	2.337376	7.434303	71.918575	1.246319e-08	5.534353e-08
TC0100001957.mm.2	Cpa6	carboxypeptidase A6	3.244196	3.366213	4.711245	71.880185	1.251038e-08	5.534353e-08
TC0800000482.mm.2	Slc7a2	solute carrier family 7 (cationic amino acid transporter, y+ system), member 2	-2.914132	-2.481475	4.412415	71.545178	1.293077e-08	5.645398e-08
TC1100000041.mm.2	Lif	leukemia inhibitory factor	-2.376198	-2.260333	5.716690	71.538346	1.293951e-08	5.645398e-08
TC1100002938.mm.2	Cenpv	centromere protein V	3.814096	3.729940	7.091938	71.535073	1.294370e-08	5.645398e-08
TC1100000776.mm.2	Aldh3a1	aldehyde dehydrogenase family 3, subfamily A1	3.981470	2.280798	5.810428	71.474256	1.302180e-08	5.652923e-08
TC0600002279.mm.2	Hoxa5	homeobox A5	2.448880	2.379305	7.941215	71.374241	1.315140e-08	5.680432e-08
TC0600000935.mm.2	Vax2	ventral anterior homeobox 2	3.409810	2.725241	6.066861	71.331320	1.320746e-08	5.680432e-08
TC0900002862.mm.2	Chst2	carbohydrate sulfotransferase 2	2.352502	2.579650	4.724455	71.275709	1.328050e-08	5.685524e-08
TC0100000450.mm.2	Fzd7	frizzled class receptor 7	2.467561	1.842128	7.228665	71.187460	1.339734e-08	5.709235e-08
TC1000002583.mm.2	Aldh1l2	aldehyde dehydrogenase 1 family, member L2	2.556545	2.024188	8.809139	70.535859	1.429684e-08	6.064732e-08
TC0500003742.mm.2	Tmem184a	transmembrane protein 184a	2.710366	3.064801	4.796555	69.924008	1.520387e-08	6.420178e-08
TC0800001074.mm.2	Irx5	Iroquois related homeobox 5 (Drosophila)	-1.874673	-1.638961	5.341625	69.240951	1.629395e-08	6.849358e-08
TC1400000368.mm.2	Anxa8	annexin A8	2.934783	3.882584	8.187964	68.909852	1.685386e-08	7.028091e-08
TC1700000535.mm.2	Pde9a	phosphodiesterase 9A	-2.762438	-2.887503	4.468118	68.876679	1.691115e-08	7.028091e-08
TC0500002122.mm.2	Gm10471	predicted gene 10471	-2.451524	-2.766226	4.032295	68.856500	1.694610e-08	7.028091e-08
TC1300000147.mm.2	Sfrp4	secreted frizzled-related protein 4	3.313051	3.183071	4.670135	68.025315	1.845913e-08	7.610472e-08
TC0500000860.mm.2	Parm1	prostate androgen-regulated mucin-like protein 1	2.567912	3.191742	6.924988	67.996542	1.851417e-08	7.610472e-08
TC0400003742.mm.2	Man1c1	mannosidase, alpha, class 1C, member 1	2.299864	3.111474	6.085892	67.635060	1.922164e-08	7.866478e-08
TC0100003487.mm.2	Pbx1	pre B cell leukemia homeobox 1	2.046331	1.769296	8.393763	67.310665	1.988256e-08	8.101270e-08
TC0400002397.mm.2	Mob3b	MOB kinase activator 3B	-1.792704	-2.529289	4.672449	67.258985	1.999020e-08	8.109561e-08
TC1400001914.mm.2	Bmp4	bone morphogenetic protein 4	2.504823	2.789115	9.104134	66.674050	2.125543e-08	8.585347e-08
TC1500000688.mm.2	Apobec3	apolipoprotein B mRNA editing enzyme, catalytic polypeptide 3	-3.112535	-2.846065	5.928951	66.197153	2.235400e-08	8.989986e-08
TC0X00003327.mm.2	Car5b	carbonic anhydrase 5b, mitochondrial	2.212406	1.981134	6.899805	66.137321	2.249629e-08	9.001290e-08
TC1200001275.mm.2	Btbd6	BTB (POZ) domain containing 6	1.950183	1.881214	5.130750	66.104036	2.257589e-08	9.001290e-08
TC0600002912.mm.2	Lhfpl4	lipoma HMGIC fusion partner-like protein 4	2.058368	1.913948	5.282310	65.445939	2.421680e-08	9.614277e-08
TC0600002099.mm.2	Zc3hav1	zinc finger CCCH type, antiviral 1	2.227351	2.940485	6.553445	65.003430	2.539572e-08	1.003941e-07
TC1700002597.mm.2	Slc8a1	solute carrier family 8 (sodium/calcium exchanger), member 1	3.013577	2.699496	4.666244	64.885889	2.571965e-08	1.012439e-07
TC0400001701.mm.2	Wnt4	wingless-type MMTV integration site family, member 4	-2.816487	-1.656417	5.107585	64.832667	2.586786e-08	1.013976e-07
TC0300001330.mm.2	Lef1	lymphoid enhancer binding factor 1	-2.075077	-2.290784	4.460556	64.243006	2.757592e-08	1.074399e-07
TC0900002889.mm.2	Pxylp1	2-phosphoxylose phosphatase 1	-3.113491	-2.987351	5.552817	64.221486	2.764062e-08	1.074399e-07
TC1100003584.mm.2	Itga3	integrin alpha 3	-1.762600	-2.052906	8.604292	64.019727	2.825560e-08	1.091806e-07
TC0600002106.mm.2	Klrg2	killer cell lectin-like receptor subfamily G, member 2	1.746584	2.055457	5.180935	63.997755	2.832350e-08	1.091806e-07
TC0500002753.mm.2	Naaa	N-acylethanolamine acid amidase	2.016786	1.818269	8.686943	63.850085	2.878464e-08	1.104997e-07
TC1700001877.mm.2	Angptl4	angiopoietin-like 4	1.844400	2.640183	6.682560	63.641858	2.944934e-08	1.125861e-07
TC0400002132.mm.2	Plag1	pleiomorphic adenoma gene 1	2.117933	2.850434	3.968456	63.336022	3.045723e-08	1.159621e-07
TC1200000145.mm.2	Hpcal1	hippocalcin-like 1	-2.462340	-2.582321	6.594663	63.033029	3.149426e-08	1.194211e-07
TC0200004207.mm.2	Ldlrad3	low density lipoprotein receptor class A domain containing 3	1.590281	1.889297	8.047802	62.923248	3.187978e-08	1.203915e-07
TC0300002711.mm.2	Slc6a17	solute carrier family 6 (neurotransmitter transporter), member 17	2.850062	1.901479	6.532023	62.779684	3.239198e-08	1.218306e-07
TC1400002608.mm.2	Klf12	Kruppel-like factor 12	-2.798950	-2.852151	4.390933	62.712799	3.263378e-08	1.222451e-07
TC0X00002982.mm.2	Pcdh19	protocadherin 19	1.759688	2.333898	8.489631	62.384341	3.385111e-08	1.262959e-07
TC0400000455.mm.2	Reck	reversion-inducing-cysteine-rich protein with kazal motifs	2.797405	2.922729	4.580109	62.236473	3.441578e-08	1.278891e-07
TC1300001784.mm.2	Slc22a23	solute carrier family 22, member 23	2.796665	2.037700	5.107463	62.117571	3.487755e-08	1.290886e-07
TC1100001133.mm.2	Myo18a	myosin XVIIIA	-1.863209	-1.903266	7.964065	62.034217	3.520543e-08	1.297851e-07
TC0800000348.mm.2	Adgra2	adhesion G protein-coupled receptor A2	1.983953	2.001422	8.405551	61.981165	3.541593e-08	1.300450e-07
TC1500000297.mm.2	Baalc	brain and acute leukemia, cytoplasmic	-2.238010	-1.527957	5.140374	61.763991	3.629253e-08	1.327392e-07
TC0200000850.mm.2	Galnt13	UDP-N-acetyl-alpha-D-galactosamine:polypeptide N-acetylgalactosaminyltransferase 13	-2.842858	-3.075927	4.572782	61.563020	3.712557e-08	1.352535e-07
TC1300001956.mm.2	Fgd3	FYVE, RhoGEF and PH domain containing 3	-1.549198	-2.269170	6.867516	61.445145	3.762419e-08	1.365346e-07
TC1200000811.mm.2	Rnf113a2	ring finger protein 113A2	1.846033	2.168909	5.423706	61.291985	3.828338e-08	1.383862e-07
TC0500000093.mm.2	Sema3e	sema domain, immunoglobulin domain (Ig), short basic domain, secreted, (semaphorin) 3E	-2.321844	-2.153424	8.410210	60.336018	4.270443e-08	1.537691e-07
TC0200004525.mm.2	Fbn1	fibrillin 1	2.299989	2.353420	9.270071	59.636645	4.630410e-08	1.660869e-07
TC0200000392.mm.2	Dph7	diphthamine biosynethesis 7	-3.640340	-2.336012	4.077662	59.600947	4.649682e-08	1.661367e-07
TC1500000804.mm.2	Fbln1	fibulin 1	-2.914960	-3.291955	6.703789	59.376002	4.773216e-08	1.698972e-07
TC0600000948.mm.2	Dysf	dysferlin	-1.930781	-2.589243	5.593491	59.177772	4.885153e-08	1.732178e-07
TC1400001988.mm.2	Tep1	telomerase associated protein 1	-2.761724	-2.215087	5.004902	59.068386	4.948188e-08	1.747858e-07
TC1000003019.mm.2	Irak3	interleukin-1 receptor-associated kinase 3	3.680051	2.459822	4.578954	58.543097	5.263949e-08	1.852352e-07
TC0100003129.mm.2	Nav1	neuron navigator 1	1.786670	1.808710	7.909246	58.507839	5.285943e-08	1.853072e-07
TC0100001308.mm.2	Kcnt2	potassium channel, subfamily T, member 2	2.310552	3.273120	4.311558	58.353874	5.383211e-08	1.874204e-07
TC0200001006.mm.2	Dhrs9	dehydrogenase/reductase (SDR family) member 9	2.354753	3.666107	5.377604	58.348613	5.386570e-08	1.874204e-07
TC0300002236.mm.2	Tlr2	toll-like receptor 2	2.099218	3.195721	8.009887	58.114729	5.538320e-08	1.919813e-07
TC0100001227.mm.2	Cyb5r1	cytochrome b5 reductase 1	2.133548	1.498165	7.609310	58.013153	5.605720e-08	1.935953e-07
TC0900003163.mm.2	Fbxl2	F-box and leucine-rich repeat protein 2	2.277858	2.513703	5.807286	57.565585	5.913932e-08	2.030662e-07
TC0400001506.mm.2	Trim62	tripartite motif-containing 62	2.821987	2.118570	4.968625	57.543229	5.929821e-08	2.030662e-07
TC0700001721.mm.2	Tmem159	transmembrane protein 159	2.534218	2.054883	4.240788	57.521186	5.945535e-08	2.030662e-07
TC0200001226.mm.2	Slc43a3	solute carrier family 43, member 3	1.829741	2.492843	7.437378	57.475328	5.978376e-08	2.031473e-07
TC0100003138.mm.2	Pkp1	plakophilin 1	3.385092	2.346730	5.605556	57.456883	5.991643e-08	2.031473e-07
TC0500002280.mm.2	Nsg1	neuron specific gene family member 1	2.275400	2.434972	6.734112	57.311899	6.097089e-08	2.059708e-07
TC0500003063.mm.2	Trpv4	transient receptor potential cation channel, subfamily V, member 4	2.669126	2.105509	4.071976	57.120603	6.239434e-08	2.100157e-07
TC0200004802.mm.2	Foxa2	forkhead box A2	2.985545	2.506319	4.879045	56.979682	6.346691e-08	2.128547e-07
TC1900000160.mm.2	Bscl2	Berardinelli-Seip congenital lipodystrophy 2 (seipin)	2.032691	1.892419	5.653334	56.663516	6.594980e-08	2.197633e-07
TC0200000319.mm.2	Etl4	enhancer trap locus 4	-1.924411	-1.898771	3.165570	56.657268	6.599996e-08	2.197633e-07
TC1400000290.mm.2	Wnt5a	wingless-type MMTV integration site family, member 5A	2.563172	1.766513	5.645138	56.471558	6.751062e-08	2.239906e-07
TC0X00000108.mm.2	Lancl3	LanC lantibiotic synthetase component C-like 3 (bacterial)	-1.960042	-2.697219	3.836407	56.367199	6.837661e-08	2.260565e-07
TC0700001631.mm.2	Ampd3	adenosine monophosphate deaminase 3	-1.924347	-2.625379	6.503068	55.797104	7.333424e-08	2.415869e-07
TC1800000575.mm.2	Megf10	multiple EGF-like-domains 10	2.019000	2.232373	5.933771	55.325029	7.774744e-08	2.544593e-07
TC0100002308.mm.2	Myo1b	myosin IB	-1.206673	-2.143698	6.810819	55.320679	7.778948e-08	2.544593e-07
TC0X00000888.mm.2	Pcyt1b	phosphate cytidylyltransferase 1, choline, beta isoform	-2.535247	-2.088927	4.864506	54.973759	8.122583e-08	2.647677e-07
TC0100001644.mm.2	Spta1	spectrin alpha, erythrocytic 1	-1.891118	-2.805276	4.903141	54.781910	8.319946e-08	2.702528e-07
TC0100003142.mm.2	5730559C18Rik	RIKEN cDNA 5730559C18 gene	-2.007554	-1.994847	4.566636	54.580730	8.532736e-08	2.761990e-07
TC0X00002470.mm.2	Mpp1	membrane protein, palmitoylated	-1.551434	-1.640848	7.669945	54.155936	9.002507e-08	2.903934e-07
TC1800000890.mm.2	Cyb5a	cytochrome b5 type A (microsomal)	-2.289352	-2.750042	8.209661	54.054743	9.118672e-08	2.931227e-07
TC1500001111.mm.2	Hoxc13	homeobox C13	2.652845	2.886177	4.365090	54.011771	9.168511e-08	2.937085e-07
TC0400000018.mm.2	Chchd7	coiled-coil-helix-coiled-coil-helix domain containing 7	1.950129	2.832557	6.018483	53.803305	9.414694e-08	2.998882e-07
TC1500002100.mm.2	Prickle1	prickle planar cell polarity protein 1	-1.824411	-2.060064	5.068195	53.793896	9.425980e-08	2.998882e-07
TC0700004165.mm.2	Arl6ip1	ADP-ribosylation factor-like 6 interacting protein 1	-1.423952	-2.404834	7.665188	53.517480	9.764439e-08	3.095960e-07
TC1600001154.mm.2	Ppl	periplakin	-2.636240	-2.624829	4.021227	53.436167	9.866595e-08	3.117710e-07
TC1500000217.mm.2	Sema5a	sema domain, seven thrombospondin repeats (type 1 and type 1-like), transmembrane domain (TM) and short cytoplasmic domain, (semaphorin) 5A	-1.638229	-1.683517	5.008158	53.183261	1.019211e-07	3.209652e-07
TC1700001390.mm.2	Ezr	ezrin	2.380197	1.624725	7.090399	52.929459	1.053101e-07	3.305172e-07
TC0900000842.mm.2	Rasl12	RAS-like, family 12	-2.945949	-2.589940	4.453447	52.811347	1.069304e-07	3.344726e-07
TC0X00002242.mm.2	Cxx1b	CAAX box 1B	-1.546379	-1.974337	6.370199	52.784828	1.072981e-07	3.344963e-07
TC0700002503.mm.2	Bcl3	B cell leukemia/lymphoma 3	-2.393661	-2.449088	4.088421	52.483668	1.115748e-07	3.460685e-07
TC1500002186.mm.2	Fkbp11	FK506 binding protein 11	2.024717	1.833163	8.398988	52.471252	1.117552e-07	3.460685e-07
TC0100000343.mm.2	Col3a1	collagen, type III, alpha 1	2.784695	2.778031	9.557216	52.292142	1.143945e-07	3.530647e-07
TC0600003335.mm.2	Mgp	matrix Gla protein	-2.181471	-1.773052	9.223964	52.221892	1.154488e-07	3.551388e-07
TC1100001220.mm.2	Ccl7	chemokine (C-C motif) ligand 7	-3.619565	-3.529827	7.728807	51.890411	1.205738e-07	3.696799e-07
TC0400000811.mm.2	Lurap1l	leucine rich adaptor protein 1-like	2.143734	1.851012	8.761283	51.585787	1.255106e-07	3.835505e-07
TC1300000607.mm.2	Gadd45g	growth arrest and DNA-damage-inducible 45 gamma	-1.715278	-1.847375	8.343196	51.533662	1.263780e-07	3.842886e-07
TC0400004034.mm.2	Pgd	phosphogluconate dehydrogenase	-1.458017	-1.872147	9.420499	51.512320	1.267351e-07	3.842886e-07
TC0700004608.mm.2	Ano1	anoctamin 1, calcium activated chloride channel	1.657589	1.932776	7.599205	51.496941	1.269931e-07	3.842886e-07
TC0100000942.mm.2	Bok	BCL2-related ovarian killer	1.990060	2.195269	5.521284	51.285411	1.306028e-07	3.939287e-07
TC0200004896.mm.2	Trib3	tribbles pseudokinase 3	2.026488	1.599951	7.381000	51.186104	1.323373e-07	3.960053e-07
TC1600001439.mm.2	Mb21d2	Mab-21 domain containing 2	1.635749	1.793812	5.794168	51.168844	1.326414e-07	3.960053e-07
TC1200001549.mm.2	Rnf144a	ring finger protein 144A	-1.604253	-2.143130	4.758467	51.161616	1.327690e-07	3.960053e-07
TC1600001742.mm.2	Nfkbiz	nuclear factor of kappa light polypeptide gene enhancer in B cells inhibitor, zeta	-1.166948	-1.762490	6.387661	51.148752	1.329964e-07	3.960053e-07
TC0800002188.mm.2	Tenm3	teneurin transmembrane protein 3	-2.108878	-2.531618	5.600006	51.106504	1.337463e-07	3.969659e-07
TC0200002298.mm.2	Id1	inhibitor of DNA binding 1	1.787547	1.762006	8.616029	51.021143	1.352762e-07	4.002279e-07
TC0600000182.mm.2	Cped1	cadherin-like and PC-esterase domain containing 1	2.958237	2.662299	7.119741	50.989575	1.358469e-07	4.006406e-07
TC1100000526.mm.2	Gfpt2	glutamine fructose-6-phosphate transaminase 2	2.232354	2.877995	4.856392	50.955010	1.364750e-07	4.012191e-07
TC0100001533.mm.2	Ildr2	immunoglobulin-like domain containing receptor 2	1.867441	1.802388	3.866473	50.880298	1.378437e-07	4.039647e-07
TC0200000478.mm.2	Col5a1	collagen, type V, alpha 1	1.675914	1.357142	8.160528	50.764609	1.399938e-07	4.083415e-07
TC0200000382.mm.2	Il1rn	interleukin 1 receptor antagonist	-2.669870	-3.416258	6.566397	50.744280	1.403755e-07	4.083415e-07
TC0400003033.mm.2	Cdkn2a	cyclin-dependent kinase inhibitor 2A	2.935353	2.977035	8.514138	50.729390	1.406558e-07	4.083415e-07
TC1400002392.mm.2	Itm2b	integral membrane protein 2B	-2.595667	-2.676994	9.578968	50.586215	1.433838e-07	4.149643e-07
TC0200005438.mm.2	Helz2	helicase with zinc finger 2, transcriptional coactivator	2.555608	1.467671	5.876080	50.561290	1.438648e-07	4.150633e-07
TC0300002393.mm.2	Sprr1a	small proline-rich protein 1A	-3.326560	-2.872051	4.491632	50.314663	1.487232e-07	4.277519e-07
TC0300000711.mm.2	Nes	nestin	-2.337591	-2.387100	4.381053	50.285706	1.493057e-07	4.281018e-07
TC0200001441.mm.2	Chst1	carbohydrate (keratan sulfate Gal-6) sulfotransferase 1	-1.254633	-2.087361	7.224872	50.256555	1.498946e-07	4.284681e-07
TC0200001866.mm.2	Sema6d	sema domain, transmembrane domain (TM), and cytoplasmic domain, (semaphorin) 6D	1.687120	1.356353	3.362645	50.152531	1.520178e-07	4.332042e-07
TC0200003654.mm.2	Grb14	growth factor receptor bound protein 14	-2.812945	-3.097258	4.276183	49.860161	1.581691e-07	4.493552e-07
TC0500001995.mm.2	Gnai1	guanine nucleotide binding protein (G protein), alpha inhibiting 1	-2.448654	-1.645356	4.400790	49.652399	1.627110e-07	4.608490e-07
TC1300002098.mm.2	2210016F16Rik	RIKEN cDNA 2210016F16 gene	2.217666	1.640484	4.655090	49.446701	1.673530e-07	4.725560e-07
TC1500000543.mm.2	Them6	thioesterase superfamily member 6	-1.676474	-1.848996	6.907634	49.423386	1.678885e-07	4.726316e-07
TC1300002140.mm.2	4930486L24Rik	RIKEN cDNA 4930486L24 gene	2.808398	2.771390	4.394409	49.240341	1.721606e-07	4.827525e-07
TC0700004288.mm.2	Nupr1	nuclear protein transcription regulator 1	1.848596	1.311503	9.111114	49.225050	1.725229e-07	4.827525e-07
TC0200000543.mm.2	Prrx2	paired related homeobox 2	1.867689	2.875915	9.123326	49.180340	1.735875e-07	4.842726e-07
TC1400000938.mm.2	Scara5	scavenger receptor class A, member 5	3.194265	2.048577	4.338638	49.084283	1.758997e-07	4.892540e-07
TC0800000426.mm.2	Mfhas1	malignant fibrous histiocytoma amplified sequence 1	1.736055	1.506396	6.233186	48.929995	1.796867e-07	4.982953e-07
TC0400004062.mm.2	Car6	carbonic anhydrase 6	2.603489	2.922437	4.534811	48.881925	1.808853e-07	5.001263e-07
TC0700003978.mm.2	Prkcdbp	protein kinase C, delta binding protein	1.986105	2.469680	6.962615	48.810798	1.826754e-07	5.035769e-07
TC1600000938.mm.2	Jam2	junction adhesion molecule 2	2.760382	3.329403	6.090906	48.732210	1.846765e-07	5.075871e-07
TC1900000161.mm.2	Lrrn4cl	LRRN4 C-terminal like	2.262990	1.652906	4.177316	48.663027	1.864586e-07	5.109735e-07
TC0500000361.mm.2	Fgfr3	fibroblast growth factor receptor 3	1.402148	1.803070	4.137525	48.480835	1.912452e-07	5.225493e-07
TC0500000848.mm.2	Cxcl1	chemokine (C-X-C motif) ligand 1	-2.165133	-2.273862	4.499427	48.452854	1.919925e-07	5.230529e-07
TC1100001748.mm.2	Mrc2	mannose receptor, C type 2	1.565068	1.975027	9.538712	48.428511	1.926454e-07	5.232969e-07
TC0200003753.mm.2	Gpr155	G protein-coupled receptor 155	1.508530	2.179840	5.131167	48.316944	1.956696e-07	5.299623e-07
TC1800000319.mm.2	Cxxc5	CXXC finger 5	1.804608	1.862911	7.309673	48.257040	1.973155e-07	5.328665e-07
TC0300000408.mm.2	Postn	periostin, osteoblast specific factor	2.654075	2.546468	8.338107	47.812855	2.100182e-07	5.647773e-07
TC0800002169.mm.2	Stox2	storkhead box 2	-3.094155	-2.645296	3.766789	47.801743	2.103476e-07	5.647773e-07
TC0X00000061.mm.2	Prickle3	prickle planar cell polarity protein 3	2.170780	2.200850	4.627126	47.653818	2.147885e-07	5.750390e-07
TC0200000250.mm.2	Cacnb2	calcium channel, voltage-dependent, beta 2 subunit	2.249642	2.911200	5.281996	47.456709	2.208712e-07	5.896245e-07
TC0300001244.mm.2	Gclm	glutamate-cysteine ligase, modifier subunit	-1.171988	-1.995490	8.144547	46.723007	2.452823e-07	6.529149e-07
TC1500000389.mm.2	Nov	nephroblastoma overexpressed gene	3.594650	3.748669	8.816769	46.668675	2.472077e-07	6.561598e-07
TC0500002799.mm.2	Paqr3	progestin and adipoQ receptor family member III	1.642851	2.092396	6.449417	46.417770	2.563228e-07	6.784156e-07
TC1000000100.mm.2	Hivep2	human immunodeficiency virus type I enhancer binding protein 2	3.067235	2.777468	5.193545	46.390699	2.573287e-07	6.791430e-07
TC1500001285.mm.2	Fbxl7	F-box and leucine-rich repeat protein 7	1.533587	2.289145	6.471657	46.291670	2.610465e-07	6.870034e-07
TC0800002431.mm.2	Bst2	bone marrow stromal cell antigen 2	-2.217248	-2.089998	5.722519	46.234509	2.632200e-07	6.907667e-07
TC1000002253.mm.2	Tspan15	tetraspanin 15	-1.597881	-2.136737	3.807178	46.101512	2.683566e-07	7.022627e-07
TC1200001742.mm.2	Egln3	egl-9 family hypoxia-inducible factor 3	2.072725	2.527019	5.181037	45.976387	2.732925e-07	7.131706e-07
TC0100000870.mm.2	Ackr3	atypical chemokine receptor 3	3.456962	3.019919	6.716836	45.889459	2.767819e-07	7.202532e-07
TC0600002381.mm.2	Fam13a	family with sequence similarity 13, member A	-1.615755	-2.226187	3.560135	45.586441	2.893440e-07	7.508396e-07
TC0700001169.mm.2	Pde8a	phosphodiesterase 8A	1.890136	2.164741	2.960917	45.544571	2.911298e-07	7.533693e-07
TC1000002076.mm.2	Sobp	sine oculis-binding protein homolog (Drosophila)	2.382246	1.726635	3.298729	45.493015	2.933458e-07	7.569953e-07
TC1200002411.mm.2	Ckb	creatine kinase, brain	1.838881	1.429890	6.512735	45.399280	2.974237e-07	7.653923e-07
TC1400000072.mm.2	Abhd6	abhydrolase domain containing 6	1.812364	1.856023	6.382154	45.237896	3.045953e-07	7.816823e-07
TC1000002725.mm.2	Socs2	suppressor of cytokine signaling 2	2.973051	3.089934	7.409244	45.076430	3.119662e-07	7.983928e-07
TC1100002052.mm.2	Slc16a3	solute carrier family 16 (monocarboxylic acid transporters), member 3	2.187983	3.002087	4.918057	44.770713	3.264797e-07	8.332407e-07
TC1100000211.mm.2	Vps54	VPS54 GARP complex subunit	-1.746523	-1.363022	5.946414	44.388637	3.456999e-07	8.788923e-07
TC0600002977.mm.2	Zfp422	zinc finger protein 422	-1.920166	-2.140017	5.981234	44.377885	3.462590e-07	8.788923e-07
TC0X00002803.mm.2	Zdhhc15	zinc finger, DHHC domain containing 15	-2.266621	-2.335765	3.465521	44.285578	3.511005e-07	8.887530e-07
TC0800001414.mm.2	Cdh13	cadherin 13	2.333831	2.038028	6.554938	44.076985	3.623250e-07	9.146738e-07
TC0200000561.mm.2	Aif1l	allograft inflammatory factor 1-like	-1.467972	-1.747782	5.828469	44.018720	3.655321e-07	9.202693e-07
TC1100003397.mm.2	Ccl9	chemokine (C-C motif) ligand 9	-2.776373	-2.446679	7.443082	43.788276	3.785342e-07	9.504278e-07
TC0500002120.mm.2	Gm5862	predicted gene 5862	-3.848053	-3.151105	4.192782	43.405254	4.013153e-07	1.004911e-06
TCX_GL456233_random00000007.mm.2	Spry3	sprouty homolog 3 (Drosophila)	1.572336	1.689269	3.380638	43.368530	4.035794e-07	1.007864e-06
TC0300001626.mm.2	Zfp704	zinc finger protein 704	-1.495976	-1.565210	6.726156	43.198400	4.142586e-07	1.030194e-06
TC0500003735.mm.2	2610524H06Rik	RIKEN cDNA 2610524H06 gene	1.809275	2.390493	4.971633	43.190864	4.147390e-07	1.030194e-06
TC0100003827.mm.2	Hhat	hedgehog acyltransferase	-2.136509	-2.231997	6.110416	43.051949	4.237071e-07	1.049664e-06
TC0200003300.mm.2	Dnm1	dynamin 1	2.390427	2.914353	5.803592	42.881548	4.350078e-07	1.074793e-06
TC0400001130.mm.2	Glis1	GLIS family zinc finger 1	1.358468	1.813081	7.380762	42.782124	4.417583e-07	1.087513e-06
TC0200003885.mm.2	P2rx3	purinergic receptor P2X, ligand-gated ion channel, 3	3.040445	3.499084	6.190600	42.771345	4.424972e-07	1.087513e-06
TC1900001428.mm.2	Pank1	pantothenate kinase 1	1.984246	1.366297	5.063893	42.689385	4.481615e-07	1.098528e-06
TC0100002789.mm.2	Col6a3	collagen, type VI, alpha 3	1.965568	1.893161	7.443751	42.635773	4.519108e-07	1.104803e-06
TC1600000982.mm.2	Hunk	hormonally upregulated Neu-associated kinase	-1.875094	-1.819553	4.361002	42.576790	4.560767e-07	1.112061e-06
TC0400002782.mm.2	Zfp37	zinc finger protein 37	1.983035	2.143477	5.201909	42.370464	4.709935e-07	1.145427e-06
TC0600002861.mm.2	Pdzrn3	PDZ domain containing RING finger 3	1.969389	2.781000	5.815912	42.322672	4.745267e-07	1.149482e-06
TC0900000351.mm.2	Fez1	fasciculation and elongation protein zeta 1 (zygin I)	1.787107	1.045724	5.823275	42.314477	4.751355e-07	1.149482e-06
TC1500000565.mm.2	Gsdmd	gasdermin D	-2.526647	-1.366027	4.310354	42.259960	4.792083e-07	1.156323e-06
TC0400003079.mm.2	Jun	jun proto-oncogene	2.019787	1.665366	8.696988	42.213412	4.827170e-07	1.161772e-06
TC0500002486.mm.2	Ugdh	UDP-glucose dehydrogenase	1.534407	2.056038	9.393502	42.082906	4.927094e-07	1.182757e-06
TC1200001106.mm.2	Hhipl1	hedgehog interacting protein-like 1	1.178944	1.795003	5.979272	41.969114	5.016128e-07	1.201027e-06
TC0X00000963.mm.2	Dlg3	discs, large homolog 3 (Drosophila)	-1.803852	-2.166484	5.552482	41.668997	5.259776e-07	1.256126e-06
TC0700004598.mm.2	Mrgpre	MAS-related GPR, member E	-2.498849	-1.552566	5.256510	41.524841	5.381532e-07	1.281908e-06
TC1400001157.mm.2	Klf5	Kruppel-like factor 5	-2.648775	-2.451650	4.659266	41.452313	5.443989e-07	1.293469e-06
TC0500002552.mm.2	Gnpda2	glucosamine-6-phosphate deaminase 2	1.491336	1.711864	6.240092	41.416591	5.475050e-07	1.295956e-06
TC0400004171.mm.2	Isg15	ISG15 ubiquitin-like modifier	-1.755293	-1.612783	3.034479	41.408225	5.482354e-07	1.295956e-06
TC1900000432.mm.2	Rcl1	RNA terminal phosphate cyclase-like 1	-1.495069	-1.804447	8.406842	41.048272	5.807243e-07	1.369271e-06
TC0300002725.mm.2	Gstm1	glutathione S-transferase, mu 1	-2.390862	-2.581078	9.490501	40.782126	6.061438e-07	1.425589e-06
TC1500000002.mm.2	Selenop	selenoprotein P	-4.519259	-3.758250	5.700211	40.528309	6.315597e-07	1.481614e-06
TC0400003653.mm.2	Epb41	erythrocyte membrane protein band 4.1	1.630106	1.849518	7.368695	40.323360	6.529608e-07	1.527961e-06
TC0X00003278.mm.2	Cdkl5	cyclin-dependent kinase-like 5	1.514356	1.895584	4.808479	40.298283	6.556351e-07	1.530364e-06
TC1200001125.mm.2	Dlk1	delta-like 1 homolog (Drosophila)	2.168017	2.530850	5.355464	40.226142	6.633975e-07	1.544602e-06
TC1300000351.mm.2	Foxf2	forkhead box F2	2.108409	1.627372	3.904380	40.159202	6.706931e-07	1.557685e-06
TC0Y00000006.mm.2	Eif2s3y	eukaryotic translation initiation factor 2, subunit 3, structural gene Y-linked	-2.622152	-2.164278	3.113724	40.111682	6.759269e-07	1.565926e-06
TC0800002525.mm.2	Hhip	Hedgehog-interacting protein	-1.765276	-1.597921	3.832581	40.056869	6.820215e-07	1.576114e-06
TC0400002043.mm.2	Megf6	multiple EGF-like-domains 6	-1.393033	-1.767023	4.592354	39.989881	6.895539e-07	1.589567e-06
TC1500000246.mm.2	Osr2	odd-skipped related 2	2.019459	2.499295	4.173148	39.965461	6.923231e-07	1.592000e-06
TC0400000234.mm.2	Epha7	Eph receptor A7	-1.376695	-2.184692	7.116396	39.750882	7.172026e-07	1.645139e-06
TC0500001327.mm.2	Tbx3	T-box 3	-2.075505	-1.572222	4.093526	39.379966	7.626229e-07	1.745017e-06
TC1200000348.mm.2	Etv1	ets variant 1	1.855851	1.967905	3.939157	39.258341	7.782158e-07	1.776321e-06
TC1800001269.mm.2	Dpysl3	dihydropyrimidinase-like 3	1.874773	1.382785	9.938732	39.082294	8.014267e-07	1.824509e-06
TC1900000040.mm.2	Pcx	pyruvate carboxylase	-1.948878	-2.488922	5.830293	39.068670	8.032551e-07	1.824509e-06
TC1300002290.mm.2	Irx1	Iroquois related homeobox 1 (Drosophila)	-1.449235	-1.595795	5.514666	38.830512	8.359914e-07	1.889711e-06
TC0300000137.mm.2	Cp	ceruloplasmin	2.614846	1.956417	5.266031	38.830241	8.360294e-07	1.889711e-06
TC1500001347.mm.2	Rida	reactive intermediate imine deaminase A homolog	-1.496358	-1.605551	8.290424	38.763469	8.454763e-07	1.906426e-06
TC0200004556.mm.2	Kcnip3	Kv channel interacting protein 3, calsenilin	1.605728	2.082465	6.360602	38.548364	8.767371e-07	1.972128e-06
TC0300002972.mm.2	Npnt	nephronectin	-2.475602	-1.856426	5.810664	38.520527	8.808770e-07	1.976654e-06
TC1700000277.mm.2	Gm10509	zinc finger protein 51 pseudogene	1.159950	1.735036	5.393019	38.499620	8.840008e-07	1.978884e-06
TC1400000271.mm.2	Arhgef3	Rho guanine nucleotide exchange factor (GEF) 3	1.738047	1.412954	4.964124	38.234933	9.246479e-07	2.064899e-06
TC0800001143.mm.2	Ndrg4	N-myc downstream regulated gene 4	1.716292	2.380305	5.252928	37.886934	9.813336e-07	2.186232e-06
TC1400002757.mm.2	Tmtc4	transmembrane and tetratricopeptide repeat containing 4	-1.588384	-1.724564	7.707242	37.841375	9.890406e-07	2.198131e-06
TC0700003657.mm.2	Fah	fumarylacetoacetate hydrolase	-2.404851	-2.303281	7.508678	37.774733	1.000438e-06	2.218154e-06
TC1600001976.mm.2	Adamts5	a disintegrin-like and metallopeptidase (reprolysin type) with thrombospondin type 1 motif, 5 (aggrecanase-2)	2.025398	1.721241	10.374525	37.689831	1.015172e-06	2.235908e-06
TC0500000084.mm.2	Sema3a	sema domain, immunoglobulin domain (Ig), short basic domain, secreted, (semaphorin) 3A	1.507694	1.510652	8.181108	37.685036	1.016011e-06	2.235908e-06
TC0300001624.mm.2	Tpd52	tumor protein D52	-1.636837	-1.368647	6.068610	37.667531	1.019083e-06	2.235908e-06
TC1800000179.mm.2	Dtna	dystrobrevin alpha	-3.100542	-2.260702	5.517953	37.661832	1.020085e-06	2.235908e-06
TC1800001535.mm.2	Rab27b	RAB27B, member RAS oncogene family	1.409522	1.696836	7.155015	37.659593	1.020479e-06	2.235908e-06
TC0200001204.mm.2	Fam171b	family with sequence similarity 171, member B	2.359134	2.779666	5.397625	37.402155	1.066947e-06	2.332221e-06
TC0100002606.mm.2	Ptprn	protein tyrosine phosphatase, receptor type, N	-1.856271	-1.759408	7.078739	37.371667	1.072607e-06	2.339088e-06
TC0400003822.mm.2	Cda	cytidine deaminase	-1.708628	-1.499737	7.165150	37.204020	1.104338e-06	2.402647e-06
TC0900002542.mm.2	Tln2	talin 2	1.652862	1.398987	6.931697	37.186908	1.107636e-06	2.404192e-06
TC1700000047.mm.2	Synj2	synaptojanin 2	1.072258	1.726570	6.213362	36.938979	1.156687e-06	2.504807e-06
TC1300002520.mm.2	Map1b	microtubule-associated protein 1B	-1.527629	-1.265481	9.928579	36.862898	1.172227e-06	2.532555e-06
TC0400000015.mm.2	Lyn	LYN proto-oncogene, Src family tyrosine kinase	1.840868	1.865455	3.822625	36.823770	1.180310e-06	2.544102e-06
TC0500000306.mm.2	Khk	ketohexokinase	1.237613	2.012771	5.447342	36.762320	1.193132e-06	2.565787e-06
TC0X00002207.mm.2	Gpc4	glypican 4	1.428958	1.382089	8.282886	36.641195	1.218869e-06	2.615079e-06
TC1000000794.mm.2	Slc1a6	solute carrier family 1 (high affinity aspartate/glutamate transporter), member 6	1.584871	1.593400	3.948585	36.549844	1.238693e-06	2.651489e-06
TC0100000404.mm.2	Plcl1	phospholipase C-like 1	1.405016	1.634694	3.940792	36.402382	1.271466e-06	2.715384e-06
TC0X00002867.mm.2	Hdx	highly divergent homeobox	-2.657652	-2.050996	3.270808	36.365609	1.279790e-06	2.726669e-06
TC1400002333.mm.2	Pdlim2	PDZ and LIM domain 2	-2.297771	-2.160612	6.792891	36.353169	1.282620e-06	2.726669e-06
TC1700001755.mm.2	Tead3	TEA domain family member 3	1.748705	1.302697	7.585284	36.340070	1.285608e-06	2.726780e-06
TC1300000330.mm.2	Mboat1	membrane bound O-acyltransferase domain containing 1	-1.508415	-1.080749	6.738938	36.024726	1.359950e-06	2.877890e-06
TC0700001362.mm.2	Pak1	p21 protein (Cdc42/Rac)-activated kinase 1	-1.674384	-1.487922	7.737837	36.008268	1.363961e-06	2.879818e-06
TC0400001160.mm.2	Rab3b	RAB3B, member RAS oncogene family	2.143616	2.915480	7.051503	35.953563	1.377389e-06	2.901576e-06
TC1800001449.mm.2	Piezo2	piezo-type mechanosensitive ion channel component 2	2.255781	1.421083	7.082984	35.821028	1.410546e-06	2.964699e-06
TC1900000467.mm.2	Papss2	3'-phosphoadenosine 5'-phosphosulfate synthase 2	1.903973	2.514477	7.161628	35.783329	1.420140e-06	2.978127e-06
TC0100001373.mm.2	Nmnat2	nicotinamide nucleotide adenylyltransferase 2	1.880370	1.961986	5.436323	35.687570	1.444844e-06	3.023109e-06
TC1700002571.mm.2	Cyp1b1	cytochrome P450, family 1, subfamily b, polypeptide 1	1.698269	2.010121	9.938881	35.616257	1.463557e-06	3.055380e-06
TC0X00000479.mm.2	Cxx1c	CAAX box 1C	-1.674767	-1.697397	4.631308	35.590346	1.470423e-06	3.056011e-06
TC1100000343.mm.2	Stk10	serine/threonine kinase 10	-1.370553	-1.789157	6.834691	35.590290	1.470438e-06	3.056011e-06
TC0200002876.mm.2	Camk1d	calcium/calmodulin-dependent protein kinase ID	-1.157154	-1.601161	8.131289	35.474403	1.501596e-06	3.113802e-06
TC0800002505.mm.2	Ednra	endothelin receptor type A	-2.503197	-2.430681	4.956832	35.285166	1.554091e-06	3.215479e-06
TC0200001552.mm.2	Cd59a	CD59a antigen	-3.743260	-3.022550	4.260480	35.090488	1.610263e-06	3.324299e-06
TC1100002167.mm.2	Tmed4	transmembrane p24 trafficking protein 4	-1.119760	-1.346018	8.248584	34.951352	1.651813e-06	3.402515e-06
TC0X00000613.mm.2	Fmr1	fragile X mental retardation syndrome 1	-1.799162	-1.164481	9.904893	34.807231	1.696130e-06	3.486073e-06
TC1100002659.mm.2	Cnot6	CCR4-NOT transcription complex, subunit 6	-1.427214	-1.500365	7.774654	34.676630	1.737450e-06	3.563116e-06
TC0200004213.mm.2	Trim44	tripartite motif-containing 44	-1.775960	-1.405737	7.607748	34.654559	1.744545e-06	3.569785e-06
TC1200000021.mm.2	Adcy3	adenylate cyclase 3	2.075329	2.398277	5.369551	34.557752	1.776051e-06	3.626266e-06
TC1000000240.mm.2	Arhgap18	Rho GTPase activating protein 18	-1.642642	-2.319371	6.581672	34.417514	1.822835e-06	3.713627e-06
TC0900000212.mm.2	Cnn1	calponin 1	-3.702655	-3.242019	4.379124	34.367902	1.839718e-06	3.739820e-06
TC0800002146.mm.2	Tlr3	toll-like receptor 3	-1.881122	-2.298614	6.259070	34.116751	1.927933e-06	3.910589e-06
TC0800002440.mm.2	B3gnt3	UDP-GlcNAc:betaGal beta-1,3-N-acetylglucosaminyltransferase 3	2.486497	1.633907	3.537456	34.027688	1.960354e-06	3.967687e-06
TC0800001696.mm.2	Col4a1	collagen, type IV, alpha 1	-1.219714	-1.476971	7.700222	33.955086	1.987237e-06	4.013355e-06
TC0500000878.mm.2	Shroom3	shroom family member 3	-1.478593	-2.491535	5.876185	33.870886	2.018937e-06	4.068531e-06
TC1500002243.mm.2	Pou6f1	POU domain, class 6, transcription factor 1	-1.718244	-1.342342	4.968232	33.859316	2.023337e-06	4.068573e-06
TC1200002296.mm.2	Clmn	calmin	1.350543	1.960177	4.980171	33.811997	2.041447e-06	4.096121e-06
TC1100000459.mm.2	Clint1	clathrin interactor 1	-1.010938	-1.329291	9.937015	33.664739	2.098983e-06	4.198970e-06
TC1100003013.mm.2	Ntn1	netrin 1	1.227289	1.934395	7.636089	33.657786	2.101745e-06	4.198970e-06
TC1100002512.mm.2	Wwc1	WW, C2 and coiled-coil domain containing 1	-1.584842	-1.987936	6.451728	33.508333	2.162105e-06	4.310291e-06
TC0800001801.mm.2	Xkr5	X-linked Kx blood group related 5	-2.057272	-2.495578	4.891715	33.434739	2.192544e-06	4.361614e-06
TC1700002333.mm.2	Lonp1	lon peptidase 1, mitochondrial	1.363645	1.429666	8.515602	33.380821	2.215152e-06	4.397171e-06
TC1800001640.mm.2	Setbp1	SET binding protein 1	1.517356	1.209678	7.886614	33.241799	2.274666e-06	4.505681e-06
TC1600000834.mm.2	Robo1	roundabout guidance receptor 1	1.158509	2.056130	4.458673	33.158834	2.311040e-06	4.567991e-06
TC0700002117.mm.2	Mrgprf	MAS-related GPR, member F	1.475646	1.711867	5.716042	33.060053	2.355207e-06	4.645407e-06
TC1000001744.mm.2	Rab32	RAB32, member RAS oncogene family	-1.688319	-1.404447	6.900314	33.036220	2.366004e-06	4.656818e-06
TC1000000524.mm.2	Sh3rf3	SH3 domain containing ring finger 3	1.464421	1.917764	6.853123	32.798966	2.476596e-06	4.864181e-06
TC0400002101.mm.2	Fam132a	family with sequence similarity 132, member A	-2.042976	-2.670652	5.742101	32.764027	2.493369e-06	4.883093e-06
TC1100004286.mm.2	Drg1	developmentally regulated GTP binding protein 1	-1.227665	-1.368804	6.452902	32.757042	2.496738e-06	4.883093e-06
TC0200002157.mm.2	Slc24a3	solute carrier family 24 (sodium/potassium/calcium exchanger), member 3	1.548503	1.263127	7.329532	32.734046	2.507864e-06	4.894550e-06
TC0500002288.mm.2	Zfp518b	zinc finger protein 518B	1.322904	1.179963	6.499011	32.721615	2.513902e-06	4.896049e-06
TC0900000033.mm.2	Casp12	caspase 12	-1.906598	-1.876542	4.594177	32.683196	2.532667e-06	4.922276e-06
TC1200000797.mm.2	Acot2	acyl-CoA thioesterase 2	1.735582	2.639676	9.512797	32.631862	2.557987e-06	4.961107e-06
TC1700001384.mm.2	Tmem181b-ps	transmembrane protein 181B, pseudogene	1.250514	1.196515	7.670752	32.593563	2.577063e-06	4.987692e-06
TC0400001209.mm.2	Trabd2b	TraB domain containing 2B	1.978967	2.356964	5.367184	32.541387	2.603310e-06	5.028014e-06
TC0600002773.mm.2	Lrig1	leucine-rich repeats and immunoglobulin-like domains 1	-1.002517	-1.616839	7.134129	32.444985	2.652602e-06	5.112587e-06
TC0700004404.mm.2	Chst15	carbohydrate (N-acetylgalactosamine 4-sulfate 6-O) sulfotransferase 15	-1.765969	-2.316765	5.188850	32.424577	2.663171e-06	5.122330e-06
TC0500003323.mm.2	Wbscr17	Williams-Beuren syndrome chromosome region 17 homolog (human)	2.255693	1.579302	5.987048	32.393390	2.679414e-06	5.142142e-06
TC1300001960.mm.2	Cenpp	centromere protein P	-1.569246	-1.324412	5.518080	32.383591	2.684541e-06	5.142142e-06
TC0100003119.mm.2	Lgr6	leucine-rich repeat-containing G protein-coupled receptor 6	-1.578819	-1.628864	4.537090	32.287941	2.735170e-06	5.228339e-06
TC1500001073.mm.2	Krt7	keratin 7	-1.742269	-1.531615	4.127481	32.226480	2.768270e-06	5.280744e-06
TC0600001852.mm.2	Ica1	islet cell autoantigen 1	1.760971	1.637703	5.644643	32.168926	2.799675e-06	5.318918e-06
TC1200001638.mm.2	Ahr	aryl-hydrocarbon receptor	1.907965	1.143177	7.610090	32.168822	2.799732e-06	5.318918e-06
TSUnmapped00000016.mm.2	Ddit3	DNA-damage inducible transcript 3	1.482426	1.480131	8.162235	32.040213	2.871375e-06	5.443892e-06
TC0400003097.mm.2	Cyp2j6	cytochrome P450, family 2, subfamily j, polypeptide 6	1.547793	1.554223	5.641052	31.990607	2.899559e-06	5.486130e-06
TC0100002776.mm.2	Arl4c	ADP-ribosylation factor-like 4C	-1.387196	-1.501600	7.843206	31.969715	2.911521e-06	5.497568e-06
TC1300000887.mm.2	Slc12a7	solute carrier family 12, member 7	-1.501881	-1.751262	7.289985	31.959034	2.917659e-06	5.497983e-06
TC0900001022.mm.2	Hmgcll1	3-hydroxymethyl-3-methylglutaryl-Coenzyme A lyase-like 1	1.979561	1.157605	3.055059	31.945967	2.925187e-06	5.501010e-06
TC1800000526.mm.2	1700034E13Rik	RIKEN cDNA 1700034E13 gene	1.492400	1.327153	3.991609	31.789902	3.016818e-06	5.661866e-06
TC0100001497.mm.2	Selp	selectin, platelet	2.319835	2.097663	3.987977	31.759379	3.035114e-06	5.684720e-06
TC0200005291.mm.2	Pmepa1	prostate transmembrane protein, androgen induced 1	1.596982	1.838128	8.253833	31.581082	3.144526e-06	5.877795e-06
TC1900000500.mm.2	Ifit2	interferon-induced protein with tetratricopeptide repeats 2	1.649132	1.433156	5.685223	31.485987	3.204694e-06	5.978234e-06
TC0600001530.mm.2	Clec2d	C-type lectin domain family 2, member d	-2.329108	-2.202910	5.600630	31.372792	3.278014e-06	6.102755e-06
TC0200004512.mm.2	Slc30a4	solute carrier family 30 (zinc transporter), member 4	1.204439	1.389480	8.680974	31.350238	3.292847e-06	6.118110e-06
TC0600001229.mm.2	Lmcd1	LIM and cysteine-rich domains 1	-1.396429	-1.542350	4.496722	31.289026	3.333490e-06	6.181261e-06
TC0200005097.mm.2	Ada	adenosine deaminase	-1.091852	-1.396845	7.139533	31.266097	3.348859e-06	6.197390e-06
TC0X00002671.mm.2	Las1l	LAS1-like (S. cerevisiae)	-1.625335	-1.666154	7.453373	31.153898	3.425226e-06	6.326114e-06
TC1100002154.mm.2	Polm	polymerase (DNA directed), mu	-1.404308	-2.060050	6.077097	31.122150	3.447190e-06	6.354047e-06
TC1500001728.mm.2	Ly6a	lymphocyte antigen 6 complex, locus A	1.516023	1.898307	9.309035	30.985129	3.543824e-06	6.519233e-06
TC0300001528.mm.2	Fubp1	far upstream element (FUSE) binding protein 1	-1.377296	-1.907516	9.674366	30.925401	3.586900e-06	6.585435e-06
TC0500002119.mm.2	Gm1979	predicted gene 1979	-2.456478	-2.372921	4.292899	30.870884	3.626734e-06	6.645435e-06
TC1700000276.mm.2	Zfp983	zinc finger protein 983	1.692017	2.144281	4.008103	30.668566	3.778982e-06	6.910776e-06
TC0300003173.mm.2	Acadm	acyl-Coenzyme A dehydrogenase, medium chain	-1.338972	-1.525999	7.486867	30.657398	3.787593e-06	6.912916e-06
TC0100003888.mm.2	Ifi204	interferon activated gene 204	-1.065530	-1.295594	7.560095	30.536366	3.882355e-06	7.071975e-06
TC0500000934.mm.2	Bmp2k	BMP2 inducible kinase	1.149084	1.468194	8.274320	30.514979	3.899375e-06	7.089080e-06
TSUnmapped00000031.mm.2	Cd99	CD99 antigen	1.312984	1.407540	9.107251	30.474839	3.931549e-06	7.133611e-06
TC1100002155.mm.2	Pold2	polymerase (DNA directed), delta 2, regulatory subunit	-1.282406	-1.480682	9.017594	30.453622	3.948676e-06	7.150722e-06
TC0400003629.mm.2	Serinc2	serine incorporator 2	1.706678	1.802851	5.154386	30.430343	3.967564e-06	7.170948e-06
TC0400002854.mm.2	Tle1	transducin-like enhancer of split 1	1.337582	1.140705	6.727882	30.130009	4.220614e-06	7.613496e-06
TC1800000516.mm.2	Prr16	proline rich 16	-2.695110	-1.834189	4.325329	30.093943	4.252208e-06	7.655622e-06
TC0700001264.mm.2	Fzd4	frizzled class receptor 4	1.691646	1.558344	4.796993	30.077276	4.266897e-06	7.656331e-06
TC1500001729.mm.2	Ly6c1	lymphocyte antigen 6 complex, locus C1	1.839834	2.142312	10.416526	30.069249	4.273993e-06	7.656331e-06
TC0X00001270.mm.2	Tnmd	tenomodulin	1.693164	1.462651	2.909407	30.065483	4.277326e-06	7.656331e-06
TC1300000967.mm.2	Mblac2	metallo-beta-lactamase domain containing 2	-1.294033	-1.567498	3.763948	29.962709	4.369438e-06	7.806169e-06
TC0400000535.mm.2	Tmeff1	transmembrane protein with EGF-like and two follistatin-like domains 1	1.066544	1.161416	7.589212	29.786023	4.533068e-06	8.082957e-06
TC1000002405.mm.2	Col6a2	collagen, type VI, alpha 2	-1.472692	-1.619924	10.046137	29.773944	4.544505e-06	8.086024e-06
TC0700004326.mm.2	Zfp764	zinc finger protein 764	-3.198205	-2.069930	4.133766	29.765839	4.552197e-06	8.086024e-06
TC1900000167.mm.2	Eml3	echinoderm microtubule associated protein like 3	1.344051	1.580524	6.672572	29.728020	4.588282e-06	8.134569e-06
TC0900000457.mm.2	Clmp	CXADR-like membrane protein	1.503699	1.522853	7.704330	29.696583	4.618525e-06	8.169314e-06
TC0400001607.mm.2	Map3k6	mitogen-activated protein kinase kinase kinase 6	1.859190	1.540581	4.825610	29.689400	4.625467e-06	8.169314e-06
TC0600003460.mm.2	Tmtc1	transmembrane and tetratricopeptide repeat containing 1	2.291003	1.542357	3.673715	29.650498	4.663266e-06	8.220445e-06
TC1100004289.mm.2	B3gnt2	UDP-GlcNAc:betaGal beta-1,3-N-acetylglucosaminyltransferase 2	-1.370601	-1.250772	6.647428	29.556593	4.755952e-06	8.367954e-06
TC0500000541.mm.2	Rbpj	recombination signal binding protein for immunoglobulin kappa J region	1.008794	1.816225	8.814808	29.542582	4.769959e-06	8.376733e-06
TC1600000861.mm.2	Usp25	ubiquitin specific peptidase 25	-1.210543	-1.157794	7.988667	29.486815	4.826171e-06	8.459458e-06
TC0100001180.mm.2	Slc45a3	solute carrier family 45, member 3	1.032389	1.542397	3.077594	29.377534	4.938503e-06	8.629896e-06
TC1500001658.mm.2	St3gal1	ST3 beta-galactoside alpha-2,3-sialyltransferase 1	1.309744	1.396378	5.040075	29.374190	4.941986e-06	8.629896e-06
TC1000001894.mm.2	Enpp1	ectonucleotide pyrophosphatase/phosphodiesterase 1	-3.276919	-2.058039	4.819781	29.296201	5.024020e-06	8.756687e-06
TC0600001252.mm.2	Il17rc	interleukin 17 receptor C	-1.319910	-1.330955	9.451980	29.183694	5.145081e-06	8.950899e-06
TC1300001861.mm.2	Nedd9	neural precursor cell expressed, developmentally down-regulated gene 9	1.328579	1.307787	7.501874	29.111668	5.224310e-06	9.054411e-06
TC1300000566.mm.2	Aspn	asporin	2.859319	3.595370	8.628666	29.106577	5.229962e-06	9.054411e-06
TC1300001349.mm.2	Tmem267	transmembrane protein 267	1.623484	1.084518	5.433397	29.103105	5.233820e-06	9.054411e-06
TC0X00002440.mm.2	Renbp	renin binding protein	-1.952122	-1.857720	3.384045	29.073200	5.267187e-06	9.095198e-06
TC1200000155.mm.2	5730507C01Rik	RIKEN cDNA 5730507C01 gene	1.809402	1.128194	5.107709	29.052406	5.290529e-06	9.118556e-06
TC1100004291.mm.2	Psme2b	protease (prosome, macropain) activator subunit 2B	1.459097	2.091036	6.220067	29.012217	5.335975e-06	9.179853e-06
TC1100002160.mm.2	Nudcd3	NudC domain containing 3	-1.255910	-1.567269	7.451682	28.970676	5.383413e-06	9.244345e-06
TC1000002269.mm.2	Tet1	tet methylcytosine dioxygenase 1	-1.395683	-1.978828	3.355666	28.883087	5.485003e-06	9.401416e-06
TC1000000021.mm.2	Akap12	A kinase (PRKA) anchor protein (gravin) 12	-1.961899	-1.553305	9.936383	28.655670	5.759015e-06	9.852900e-06
TC1500001712.mm.2	Arc	activity regulated cytoskeletal-associated protein	-2.112936	-1.447216	4.020768	28.624795	5.797392e-06	9.900325e-06
TC1800001139.mm.2	Nrep	neuronal regeneration related protein	1.994709	1.439555	5.867940	28.591846	5.838664e-06	9.952512e-06
TC0900002387.mm.2	Islr	immunoglobulin superfamily containing leucine-rich repeat	-3.298167	-3.509830	6.703837	28.579405	5.854335e-06	9.960948e-06
TC1300002096.mm.2	Gkap1	G kinase anchoring protein 1	-1.156278	-1.338717	7.887192	28.430282	6.045901e-06	1.026808e-05
TC0700003946.mm.2	Trim30d	tripartite motif-containing 30D	2.359304	2.484151	3.876548	28.366295	6.130261e-06	1.039236e-05
TC0500003378.mm.2	Limk1	LIM-domain containing, protein kinase	1.383929	1.121975	7.007994	28.284422	6.240141e-06	1.055936e-05
TC0700002719.mm.2	2200002D01Rik	RIKEN cDNA 2200002D01 gene	1.690185	1.733049	5.730450	28.233075	6.310184e-06	1.065847e-05
TC0300003208.mm.2	Fgf2	fibroblast growth factor 2	1.335540	2.993936	4.741506	28.104007	6.490199e-06	1.094264e-05
TC1000001557.mm.2	Ddit3	DNA-damage inducible transcript 3	1.435871	1.175734	8.104243	27.931938	6.739260e-06	1.134198e-05
TC1600001414.mm.2	P3h2	prolyl 3-hydroxylase 2	-1.603614	-1.464327	9.095502	27.866646	6.836574e-06	1.148495e-05
TC0500001896.mm.2	Fzd1	frizzled class receptor 1	1.538515	1.639031	9.228395	27.844033	6.870646e-06	1.152135e-05
TC0900002239.mm.2	Nnmt	nicotinamide N-methyltransferase	1.490958	1.107133	7.759441	27.827320	6.895951e-06	1.154295e-05
TC0600003338.mm.2	Rerg	RAS-like, estrogen-regulated, growth-inhibitor	-1.969911	-1.266790	3.919052	27.796001	6.943653e-06	1.160190e-05
TC0800001522.mm.2	Tubb3	tubulin, beta 3 class III	1.088250	1.756676	6.471206	27.746923	7.019157e-06	1.170700e-05
TC0800003171.mm.2	Agt	angiotensinogen (serpin peptidase inhibitor, clade A, member 8)	-2.019271	-2.413025	7.705831	27.696453	7.097769e-06	1.181689e-05
TC1300001263.mm.2	Ankrd55	ankyrin repeat domain 55	-1.735259	-1.437927	5.468828	27.666015	7.145658e-06	1.187534e-05
TC0500002738.mm.2	Btc	betacellulin, epidermal growth factor family member	-1.296787	-1.935277	5.221149	27.538287	7.350628e-06	1.219386e-05
TC0200005052.mm.2	Mafb	v-maf musculoaponeurotic fibrosarcoma oncogene family, protein B (avian)	-2.237375	-1.965566	4.962501	27.530357	7.363571e-06	1.219386e-05
TC0400002665.mm.2	Abca1	ATP-binding cassette, sub-family A (ABC1), member 1	-1.812693	-2.357123	3.801953	27.388782	7.599014e-06	1.256136e-05
TC1100002397.mm.2	Vrk2	vaccinia related kinase 2	-1.275380	-1.470614	5.790619	27.292123	7.764635e-06	1.281234e-05
TC0X00000832.mm.2	Tab3	TGF-beta activated kinase 1/MAP3K7 binding protein 3	-1.706424	-1.488015	5.490155	27.275118	7.794191e-06	1.283830e-05
TC1700000471.mm.2	Scube3	signal peptide, CUB domain, EGF-like 3	-1.480135	-1.601851	5.286986	27.251078	7.836191e-06	1.288464e-05
TC1000002418.mm.2	Col18a1	collagen, type XVIII, alpha 1	-1.920598	-1.827961	4.790975	27.144201	8.026032e-06	1.317347e-05
TC0400004216.mm.2	Podn	podocan	1.775424	1.490741	4.105565	27.048100	8.201168e-06	1.343719e-05
TC0200005486.mm.2	Dbndd2	dysbindin (dystrobrevin binding protein 1) domain containing 2	1.336478	1.561038	6.852308	26.830044	8.614768e-06	1.409000e-05
TC1400002534.mm.2	Pcdh9	protocadherin 9	-1.156856	-1.598124	3.219581	26.802822	8.668032e-06	1.413733e-05
TSUnmapped00000005.mm.2	Amot	angiomotin	-1.227137	-1.616941	7.317908	26.799713	8.674140e-06	1.413733e-05
TC1100002134.mm.2	Znrf3	zinc and ring finger 3	-1.363633	-1.504481	6.381223	26.768001	8.736709e-06	1.421437e-05
TC1000001590.mm.2	Gls2	glutaminase 2 (liver, mitochondrial)	1.485269	1.558046	4.206647	26.753333	8.765821e-06	1.423680e-05
TC0800000690.mm.2	Npy1r	neuropeptide Y receptor Y1	-1.536957	-1.625215	3.664219	26.722481	8.827414e-06	1.431181e-05
TC0400000726.mm.2	Tmem268	transmembrane protein 268	1.111806	1.375258	5.231000	26.696438	8.879785e-06	1.437164e-05
TC0600001192.mm.2	Setmar	SET domain without mariner transposase fusion	-1.229294	-1.305768	5.462750	26.444943	9.403961e-06	1.519353e-05
TC0X00003241.mm.2	Ptchd1	patched domain containing 1	-2.280923	-2.199736	4.277803	26.434720	9.425995e-06	1.520269e-05
TC0300002245.mm.2	Fhdc1	FH2 domain containing 1	1.549110	2.097682	7.327004	26.317044	9.683856e-06	1.559151e-05
TC0300002324.mm.2	Syt11	synaptotagmin XI	-1.418019	-1.030896	6.322920	26.288709	9.747127e-06	1.566623e-05
TC0400002918.mm.2	Mpdz	multiple PDZ domain protein	1.313926	1.098157	7.050456	26.203754	9.939641e-06	1.594806e-05
TC0600000124.mm.2	Tes	testis derived transcript	-1.622533	-1.500226	7.275131	26.118663	1.013677e-05	1.623631e-05
TC0200000228.mm.2	Pter	phosphotriesterase related	1.312270	1.276694	6.115651	26.028340	1.035086e-05	1.655069e-05
TC0700002080.mm.2	Mrpl23	mitochondrial ribosomal protein L23	-1.220374	-1.121679	6.872825	25.958561	1.051975e-05	1.679183e-05
TC1700000391.mm.2	Jmjd8	jumonji domain containing 8	-1.549436	-1.426756	5.995800	25.893798	1.067928e-05	1.701724e-05
TC0100003804.mm.2	Atf3	activating transcription factor 3	1.431671	1.108504	5.921795	25.824337	1.085342e-05	1.726511e-05
TC0200000087.mm.2	Sfmbt2	Scm-like with four mbt domains 2	-1.651203	-1.207235	5.349178	25.809376	1.089135e-05	1.729583e-05
TC0600002811.mm.2	Gm765	predicted gene 765	1.573308	2.000720	2.770820	25.771879	1.098706e-05	1.739116e-05
TC1100002329.mm.2	Mdh1	malate dehydrogenase 1, NAD (soluble)	-1.117775	-1.056080	8.627077	25.768776	1.099502e-05	1.739116e-05
TC0900001155.mm.2	Ctsh	cathepsin H	1.055868	1.364529	6.523340	25.763903	1.100754e-05	1.739116e-05
TC0X00002192.mm.2	Mbnl3	muscleblind-like 3 (Drosophila)	1.360892	1.246049	6.147356	25.746428	1.105256e-05	1.743265e-05
TC1400001441.mm.2	4930452B06Rik	RIKEN cDNA 4930452B06 gene	1.671694	1.740352	4.268160	25.728924	1.109787e-05	1.747444e-05
TC1400001047.mm.2	Esd	esterase D/formylglutathione hydrolase	-1.214034	-1.471039	8.809934	25.708652	1.115060e-05	1.752776e-05
TC0800000521.mm.2	Pdlim3	PDZ and LIM domain 3	-2.520140	-2.125090	3.744431	25.694941	1.118643e-05	1.755438e-05
TC1000000402.mm.2	Cd24a	CD24a antigen	-1.489686	-1.148016	7.223604	25.684670	1.121335e-05	1.756695e-05
TC0200002759.mm.2	Fam217b	family with sequence similarity 217, member B	2.052728	1.678664	4.135572	25.611763	1.140657e-05	1.783957e-05
TC1500000142.mm.2	Cdh18	cadherin 18	1.928174	1.258133	4.846085	25.572038	1.151343e-05	1.797642e-05
TC0800002618.mm.2	Neto2	neuropilin (NRP) and tolloid (TLL)-like 2	-1.384125	-1.994141	5.703245	25.544992	1.158682e-05	1.806067e-05
TC1500001714.mm.2	Slurp1	secreted Ly6/Plaur domain containing 1	1.736417	1.305676	4.761919	25.521121	1.165204e-05	1.813191e-05
TC1900001562.mm.2	Scd1	stearoyl-Coenzyme A desaturase 1	1.089137	1.587278	9.376149	25.460543	1.181942e-05	1.836161e-05
TC0200004140.mm.2	Cry2	cryptochrome 2 (photolyase-like)	1.788847	2.054470	6.529984	25.347955	1.213775e-05	1.882465e-05
TC0900002113.mm.2	Sorl1	sortilin-related receptor, LDLR class A repeats-containing	-1.825267	-2.138482	5.480982	25.313272	1.223775e-05	1.894811e-05
TC1200001314.mm.2	Rapgef5	Rap guanine nucleotide exchange factor (GEF) 5	-1.021742	-1.458950	2.391785	25.302363	1.226939e-05	1.896550e-05
TC0300001137.mm.2	Sort1	sortilin 1	-1.652510	-1.329403	5.101426	25.269956	1.236395e-05	1.907991e-05
TC0400000834.mm.2	Snapc3	small nuclear RNA activating complex, polypeptide 3	1.205784	1.379105	6.755172	25.223283	1.250157e-05	1.926030e-05
TC0400001515.mm.2	Yars	tyrosyl-tRNA synthetase	1.068223	1.308882	9.148153	25.194515	1.258726e-05	1.936021e-05
TC0200003809.mm.2	Ccdc141	coiled-coil domain containing 141	-1.988167	-1.484767	3.568260	25.176855	1.264019e-05	1.940948e-05
TC0Y00000223.mm.2	Erdr1	erythroid differentiation regulator 1	1.312055	1.366455	10.917910	25.026281	1.310182e-05	2.008513e-05
TC1400000781.mm.2	Pck2	phosphoenolpyruvate carboxykinase 2 (mitochondrial)	1.089450	1.225537	9.121200	25.004949	1.316874e-05	2.015446e-05
TC0400002621.mm.2	Erp44	endoplasmic reticulum protein 44	1.020003	1.474942	7.666699	24.958930	1.331443e-05	2.034392e-05
TC0600002460.mm.2	Thnsl2	threonine synthase-like 2 (bacterial)	-1.856773	-1.114949	4.644808	24.949492	1.334453e-05	2.035644e-05
TC1200002089.mm.2	Pgf	placental growth factor	1.743471	1.917283	4.097241	24.940491	1.337331e-05	2.036690e-05
TC1600000746.mm.2	Abi3bp	ABI gene family, member 3 (NESH) binding protein	2.678990	3.433557	8.194987	24.903666	1.349179e-05	2.051371e-05
TC1900001203.mm.2	Psat1	phosphoserine aminotransferase 1	1.266144	1.161272	10.044029	24.840102	1.369910e-05	2.076945e-05
TC0200004312.mm.2	Ano3	anoctamin 3	-1.702241	-1.699041	4.130082	24.838398	1.370470e-05	2.076945e-05
TC1600000957.mm.2	Map3k7cl	Map3k7 C-terminal like	1.538600	2.330419	5.150570	24.790884	1.386208e-05	2.097374e-05
TC1400000757.mm.2	1700123O20Rik	RIKEN cDNA 1700123O20 gene	1.188703	1.120201	7.226995	24.755772	1.397969e-05	2.111729e-05
TC0400000057.mm.2	Chd7	chromodomain helicase DNA binding protein 7	1.619256	1.734237	5.184222	24.719022	1.410399e-05	2.127047e-05
TC0200002668.mm.2	Cass4	Cas scaffolding protein family member 4	1.372147	1.034360	4.362427	24.380259	1.531041e-05	2.305246e-05
TC1300000829.mm.2	Zfp493	zinc finger protein 493	1.584456	1.657174	4.753885	24.355803	1.540191e-05	2.315270e-05
TC0200004930.mm.2	Nol4l	nucleolar protein 4-like	-1.701393	-1.139360	4.718688	24.313921	1.556004e-05	2.335263e-05
TC0400001437.mm.2	Meaf6	MYST/Esa1-associated factor 6	1.194931	1.082588	6.275756	24.295694	1.562943e-05	2.341893e-05
TC0900001018.mm.2	Lysmd2	LysM, putative peptidoglycan-binding, domain containing 2	1.219319	1.233184	6.072411	24.257536	1.577583e-05	2.360023e-05
TC0200002213.mm.2	Gm14139	predicted gene 14139	1.037721	1.499078	2.951093	24.205476	1.597807e-05	2.386435e-05
TC0500001405.mm.2	Orai1	ORAI calcium release-activated calcium modulator 1	1.122459	1.394899	5.897592	24.162127	1.614870e-05	2.404572e-05
TC1800000646.mm.2	Apcdd1	adenomatosis polyposis coli down-regulated 1	-1.518019	-1.029961	7.772302	24.156662	1.617035e-05	2.404572e-05
TC0500003529.mm.2	Radil	Ras association and DIL domains	1.323076	1.354631	6.556727	24.148472	1.620287e-05	2.404572e-05
TC1900000237.mm.2	Osbp	oxysterol binding protein	1.084938	1.218346	8.124951	24.148431	1.620303e-05	2.404572e-05
TC1300000148.mm.2	Elmo1	engulfment and cell motility 1	1.812150	1.534975	6.344513	24.084341	1.646005e-05	2.438818e-05
TC1100000573.mm.2	Nhp2	NHP2 ribonucleoprotein	-1.435759	-1.986642	9.250075	24.041724	1.663350e-05	2.460009e-05
TC0600002280.mm.2	Hoxa6	homeobox A6	1.473273	1.125490	6.492976	24.033555	1.666698e-05	2.460009e-05
TC0100002413.mm.2	Raph1	Ras association (RalGDS/AF-6) and pleckstrin homology domains 1	-1.856564	-1.179710	6.773599	24.029773	1.668251e-05	2.460009e-05
TC0400003351.mm.2	Toe1	target of EGR1, member 1 (nuclear)	1.076924	1.029041	7.231660	23.969082	1.693392e-05	2.493124e-05
TC0800000947.mm.2	Podnl1	podocan-like 1	-1.283171	-1.328139	5.756072	23.923664	1.712486e-05	2.517247e-05
TC0X00002241.mm.2	Cxx1a	CAAX box 1A	-1.034837	-1.568330	6.552201	23.860940	1.739256e-05	2.552558e-05
TC0400001785.mm.2	Epha2	Eph receptor A2	-1.037415	-1.295915	8.594745	23.835595	1.750207e-05	2.564577e-05
TC1100002574.mm.2	Ttc1	tetratricopeptide repeat domain 1	-1.024469	-1.205294	6.197774	23.787603	1.771156e-05	2.591187e-05
TC0600003375.mm.2	Ldhb	lactate dehydrogenase B	-1.056463	-2.110337	6.025789	23.737470	1.793342e-05	2.618726e-05
TC0500001911.mm.2	Cfap69	cilia and flagella associated protein 69	-1.464758	-1.458666	4.711327	23.732367	1.795617e-05	2.618726e-05
TC1900000035.mm.2	Clcf1	cardiotrophin-like cytokine factor 1	-1.088118	-1.049520	6.936487	23.695000	1.812382e-05	2.639032e-05
TC1800001141.mm.2	Epb41l4a	erythrocyte membrane protein band 4.1 like 4a	1.952230	1.434417	5.019949	23.651392	1.832169e-05	2.656051e-05
TC0800002814.mm.2	4931428F04Rik	RIKEN cDNA 4931428F04 gene	-1.139016	-1.562771	5.269831	23.651211	1.832252e-05	2.656051e-05
TC1100002473.mm.2	Nprl3	nitrogen permease regulator-like 3	-1.065282	-1.219896	6.702424	23.650347	1.832646e-05	2.656051e-05
TC0200002011.mm.2	Ap5s1	adaptor-related protein 5 complex, sigma 1 subunit	1.221265	1.317067	6.341926	23.600513	1.855565e-05	2.685078e-05
TC0800000297.mm.2	Sfrp1	secreted frizzled-related protein 1	-2.241567	-1.403786	4.165729	23.561122	1.873910e-05	2.707406e-05
TC0500003415.mm.2	Orai2	ORAI calcium release-activated calcium modulator 2	1.058412	1.451139	5.769854	23.536808	1.885335e-05	2.719683e-05
TC0400003697.mm.2	Wdtc1	WD and tetratricopeptide repeats 1	1.177309	1.089848	6.916792	23.435634	1.933727e-05	2.782992e-05
TC0400004219.mm.2	B4galt2	UDP-Gal:betaGlcNAc beta 1,4- galactosyltransferase, polypeptide 2	1.050734	1.289005	6.944689	23.432572	1.935213e-05	2.782992e-05
TC0800000823.mm.2	Klf2	Kruppel-like factor 2 (lung)	1.531997	1.022045	6.292772	23.422178	1.940268e-05	2.785949e-05
TC0200004217.mm.2	Fjx1	four jointed box 1 (Drosophila)	-1.513564	-2.055827	4.869145	23.319093	1.991213e-05	2.854687e-05
TC0500002252.mm.2	Htra3	HtrA serine peptidase 3	1.898605	1.155023	7.181115	23.290018	2.005854e-05	2.871245e-05
TC0500000856.mm.2	Ereg	epiregulin	-1.527038	-1.430291	3.115664	23.282325	2.009748e-05	2.872394e-05
TC1600001070.mm.2	Kcnj15	potassium inwardly-rectifying channel, subfamily J, member 15	-1.673626	-1.131658	4.498705	23.243162	2.029704e-05	2.896460e-05
TC1800000583.mm.2	Slc12a2	solute carrier family 12, member 2	1.478342	1.309404	7.694825	23.208233	2.047692e-05	2.913575e-05
TC0900002791.mm.2	Tbx18	T-box18	-1.829708	-1.944739	6.357800	23.207694	2.047971e-05	2.913575e-05
TC0300000228.mm.2	Usp13	ubiquitin specific peptidase 13 (isopeptidase T-3)	1.853184	1.197770	3.909044	23.188658	2.057850e-05	2.923155e-05
TC0X00003376.mm.2	Hccs	holocytochrome c synthetase	1.000214	1.321585	6.920438	23.150040	2.078060e-05	2.947355e-05
TC0X00003133.mm.2	Amot	angiomotin	-1.152026	-1.395995	7.941939	23.132272	2.087433e-05	2.956136e-05
TC1400002262.mm.2	Scara3	scavenger receptor class A, member 3	1.515581	1.464217	6.701652	23.108173	2.100222e-05	2.967156e-05
TC1900000448.mm.2	Il33	interleukin 33	-1.469470	-1.686416	5.590267	23.105582	2.101603e-05	2.967156e-05
TC0500003329.mm.2	Auts2	autism susceptibility candidate 2	-1.246406	-1.698080	5.104357	23.092006	2.108852e-05	2.972873e-05
TC0300000627.mm.2	Fam198b	family with sequence similarity 198, member B	1.206323	1.091803	9.695891	23.051227	2.130796e-05	2.995147e-05
TC1700001187.mm.2	Vit	vitrin	2.351728	3.283513	3.681005	23.050664	2.131100e-05	2.995147e-05
TC0300001014.mm.2	Igsf3	immunoglobulin superfamily, member 3	1.290993	1.306023	5.620382	22.993659	2.162214e-05	3.031550e-05
TC1700002819.mm.2	H2-T23	histocompatibility 2, T region locus 23	-2.224070	-2.228673	4.513478	22.991273	2.163528e-05	3.031550e-05
TC1100002451.mm.2	Chac2	ChaC, cation transport regulator 2	-1.167170	-1.351160	5.817622	22.939290	2.192367e-05	3.067332e-05
TC0400003187.mm.2	Prkaa2	protein kinase, AMP-activated, alpha 2 catalytic subunit	-1.450167	-1.846916	3.617946	22.894529	2.217547e-05	3.097897e-05
TC1500001167.mm.2	Osmr	oncostatin M receptor	-1.225462	-1.151269	7.351033	22.800400	2.271571e-05	3.168602e-05
TC0400000696.mm.2	Slc31a2	solute carrier family 31, member 2	1.287240	2.526481	7.080877	22.789171	2.278114e-05	3.172966e-05
TC0100002894.mm.2	Bcl2	B cell leukemia/lymphoma 2	1.335013	1.782100	7.386227	22.764778	2.292401e-05	3.188085e-05
TC1300000522.mm.2	Mylip	myosin regulatory light chain interacting protein	1.496745	1.675211	5.880515	22.733744	2.310724e-05	3.208764e-05
TC0600003314.mm.2	Hebp1	heme binding protein 1	1.502671	1.698181	6.258459	22.695538	2.333509e-05	3.235567e-05
TC0200004940.mm.2	Snta1	syntrophin, acidic 1	1.110473	1.125941	6.796038	22.621668	2.378284e-05	3.292736e-05
TC1700001822.mm.2	Cbs	cystathionine beta-synthase	-1.781420	-1.181884	4.016314	22.594997	2.394688e-05	3.310513e-05
TC0200004811.mm.2	Cd93	CD93 antigen	-2.478683	-2.481919	3.847008	22.559283	2.416854e-05	3.336192e-05
TC0X00000618.mm.2	Aff2	AF4/FMR2 family, member 2	1.583137	1.025972	5.293543	22.514298	2.445103e-05	3.370179e-05
TC1100002207.mm.2	Tns3	tensin 3	-1.124086	-1.512336	7.763499	22.456838	2.481730e-05	3.415595e-05
TC1500000676.mm.2	Kdelr3	KDEL (Lys-Asp-Glu-Leu) endoplasmic reticulum protein retention receptor 3	1.290462	1.148893	8.179619	22.450481	2.485819e-05	3.416163e-05
TC1100000234.mm.2	Cct4	chaperonin containing Tcp1, subunit 4 (delta)	-1.234832	-1.036649	10.605478	22.436976	2.494534e-05	3.423075e-05
TC1100000647.mm.2	G3bp1	GTPase activating protein (SH3 domain) binding protein 1	-1.289312	-1.188286	7.178998	22.288580	2.592589e-05	3.552383e-05
TC1500001040.mm.2	Mettl7a1	methyltransferase like 7A1	-1.046299	-1.675514	6.965953	22.273112	2.603057e-05	3.561473e-05
TC1100002324.mm.2	Ugp2	UDP-glucose pyrophosphorylase 2	-1.308983	-1.308197	8.734094	22.262358	2.610364e-05	3.566218e-05
TC1700000366.mm.2	Unkl	unkempt family like zinc finger	1.754419	1.536690	4.361508	22.172468	2.672346e-05	3.645536e-05
TC1600001847.mm.2	Chmp2b	charged multivesicular body protein 2B	1.233761	1.128253	7.206462	22.162817	2.679100e-05	3.649389e-05
TC1100002364.mm.2	Ahsa2	AHA1, activator of heat shock protein ATPase 2	-1.006146	-1.398370	8.343640	22.143472	2.692693e-05	3.662412e-05
TC1100000964.mm.2	Eno3	enolase 3, beta muscle	1.144834	1.152215	6.924090	22.137417	2.696965e-05	3.662412e-05
TC0100002963.mm.2	Tmem37	transmembrane protein 37	-2.081119	-2.176725	3.871377	22.132431	2.700487e-05	3.662412e-05
TC0300000288.mm.2	Spry1	sprouty homolog 1 (Drosophila)	1.543056	1.906665	7.149559	22.033314	2.771600e-05	3.749499e-05
TC0X00001679.mm.2	Gemin8	gem (nuclear organelle) associated protein 8	-1.656755	-1.550169	4.964902	22.031703	2.772773e-05	3.749499e-05
TC0600003540.mm.2	Hoxa2	homeobox A2	1.386151	1.709950	7.285968	21.994223	2.800225e-05	3.781117e-05
TC0X00001665.mm.2	Pir	pirin	1.881810	1.479749	5.682594	21.966235	2.820924e-05	3.803540e-05
TC1200000655.mm.2	Snapc1	small nuclear RNA activating complex, polypeptide 1	1.162640	1.736190	6.219687	21.846554	2.911407e-05	3.919850e-05
TC1100003638.mm.2	Tbkbp1	TBK1 binding protein 1	-1.341300	-1.803853	4.421175	21.818992	2.932705e-05	3.939952e-05
TC0500002805.mm.2	Antxr2	anthrax toxin receptor 2	1.776310	2.086940	6.690199	21.816268	2.934819e-05	3.939952e-05
TC0700001910.mm.2	Plekha1	pleckstrin homology domain containing, family A (phosphoinositide binding specific) member 1	1.311929	1.189876	6.579753	21.780265	2.962928e-05	3.971948e-05
TC0800001094.mm.2	Mt2	metallothionein 2	1.727835	1.391508	8.571482	21.752739	2.984624e-05	3.995267e-05
TC0200000591.mm.2	Sh2d3c	SH2 domain containing 3C	-1.225903	-1.882279	6.248472	21.723538	3.007835e-05	4.020545e-05
TC0200004636.mm.2	Slc4a11	solute carrier family 4, sodium bicarbonate transporter-like, member 11	1.969011	1.835329	5.152647	21.596759	3.110998e-05	4.152468e-05
TC1100001935.mm.2	Sphk1	sphingosine kinase 1	1.747224	1.219211	4.930010	21.548562	3.151259e-05	4.200171e-05
TC0X00000214.mm.2	Usp11	ubiquitin specific peptidase 11	1.857251	2.440877	6.910857	21.504801	3.188324e-05	4.243486e-05
TC1800000662.mm.2	Onecut2	one cut domain, family member 2	1.957875	1.376642	4.301405	21.478524	3.210816e-05	4.267307e-05
TC0600000714.mm.2	Herc3	hect domain and RLD 3	-1.798870	-1.419796	4.247750	21.411755	3.268777e-05	4.338135e-05
TC0500001717.mm.2	Wipi2	WD repeat domain, phosphoinositide interacting 2	1.002475	1.130359	8.088747	21.388858	3.288924e-05	4.358646e-05
TC1100001853.mm.2	Sox9	SRY (sex determining region Y)-box 9	1.156730	1.029932	9.379827	21.357418	3.316818e-05	4.389350e-05
TC0900002212.mm.2	Tagln	transgelin	-2.205098	-1.813182	8.361221	21.336684	3.335359e-05	4.407608e-05
TC1300000612.mm.2	Syk	spleen tyrosine kinase	1.169929	1.056787	5.410907	21.327534	3.343578e-05	4.412192e-05
TC1500000542.mm.2	Psca	prostate stem cell antigen	-1.253659	-1.682724	3.219528	21.308321	3.360910e-05	4.428774e-05
TC0100003743.mm.2	Mark1	MAP/microtubule affinity regulating kinase 1	1.073890	1.321533	4.285851	21.247510	3.416443e-05	4.495575e-05
TC0700003075.mm.2	E2f8	E2F transcription factor 8	-1.501098	-1.515902	6.342014	21.197553	3.462838e-05	4.550179e-05
TC1100002975.mm.2	Arhgap44	Rho GTPase activating protein 44	1.089448	1.241168	4.758119	21.051729	3.602379e-05	4.726850e-05
TC0100003439.mm.2	Sft2d2	SFT2 domain containing 2	-2.626869	-1.587829	4.620605	21.026930	3.626735e-05	4.752096e-05
TC1000002497.mm.2	Adamtsl5	ADAMTS-like 5	1.474763	1.517406	6.615275	20.976831	3.676506e-05	4.810528e-05
TC1900001774.mm.2	Lipo3	lipase, member O3	1.097016	1.188599	2.554493	20.928022	3.725739e-05	4.868089e-05
TC1900000552.mm.2	Plce1	phospholipase C, epsilon 1	1.087946	1.566627	4.860158	20.912106	3.741954e-05	4.880529e-05
TC0X00001082.mm.2	Lpar4	lysophosphatidic acid receptor 4	-1.181063	-1.594000	6.037131	20.908374	3.745766e-05	4.880529e-05
TC0300002473.mm.2	Anxa9	annexin A9	-1.273908	-1.160100	4.379922	20.891130	3.763444e-05	4.896694e-05
TC0400002597.mm.2	Trmo	tRNA methyltransferase O	1.318656	1.516369	4.163159	20.842096	3.814227e-05	4.955827e-05
TC1500000963.mm.2	Slc48a1	solute carrier family 48 (heme transporter), member 1	-1.016384	-1.435907	8.858687	20.765449	3.895162e-05	5.053918e-05
TC0X00002556.mm.2	Gk	glycerol kinase	-1.465818	-1.478881	5.434203	20.704255	3.961172e-05	5.132397e-05
TC0500001487.mm.2	Glt1d1	glycosyltransferase 1 domain containing 1	-2.116878	-1.687547	3.191885	20.614754	4.059999e-05	5.253118e-05
TC0500003629.mm.2	Flt1	FMS-like tyrosine kinase 1	1.133235	1.627619	7.066280	20.566461	4.114476e-05	5.316201e-05
TC1100000582.mm.2	Cdkn2aipnl	CDKN2A interacting protein N-terminal like	-1.230660	-1.106821	8.183315	20.554146	4.128500e-05	5.326912e-05
TC0300001249.mm.2	Pde5a	phosphodiesterase 5A, cGMP-specific	2.016220	1.769419	4.023283	20.527507	4.159019e-05	5.358847e-05
TC1700002162.mm.2	Vegfa	vascular endothelial growth factor A	1.515130	1.135739	7.308634	20.493479	4.198376e-05	5.402065e-05
TC1200002077.mm.2	Entpd5	ectonucleoside triphosphate diphosphohydrolase 5	1.298436	1.114286	6.493429	20.485084	4.208150e-05	5.407153e-05
TC0800000416.mm.2	Dusp4	dual specificity phosphatase 4	2.066734	1.310766	5.825147	20.451979	4.246944e-05	5.449463e-05
TC1500001548.mm.2	Has2	hyaluronan synthase 2	-1.910854	-1.164049	5.360521	20.440471	4.260523e-05	5.459346e-05
TC0100001491.mm.2	Kifap3	kinesin-associated protein 3	1.108953	1.585850	7.744697	20.418160	4.286991e-05	5.485695e-05
TC0X00000131.mm.2	Mid1ip1	Mid1 interacting protein 1 (gastrulation specific G12-like (zebrafish))	1.170610	1.387415	7.220405	20.395142	4.314491e-05	5.505997e-05
TC0200000312.mm.2	Msrb2	methionine sulfoxide reductase B2	1.316695	1.820087	3.976182	20.394959	4.314710e-05	5.505997e-05
TC0200003560.mm.2	Nr4a2	nuclear receptor subfamily 4, group A, member 2	1.264508	1.451118	6.770741	20.371316	4.343166e-05	5.534707e-05
TC1100002251.mm.2	Pno1	partner of NOB1 homolog	-1.402104	-1.405564	8.085765	20.344335	4.375899e-05	5.568781e-05
TC0400003674.mm.2	Sesn2	sestrin 2	1.651709	1.925349	8.279170	20.301950	4.427882e-05	5.627226e-05
TC1700001154.mm.2	Ehd3	EH-domain containing 3	-1.693817	-1.484962	4.414178	20.278045	4.457508e-05	5.657137e-05
TC1600001375.mm.2	Igf2bp2	insulin-like growth factor 2 mRNA binding protein 2	1.441162	1.983758	8.220581	20.272948	4.463853e-05	5.657462e-05
TC0300001958.mm.2	Setd7	SET domain containing (lysine methyltransferase) 7	-1.102908	-1.057097	7.982749	20.164002	4.601951e-05	5.817154e-05
TC0700000007.mm.2	Cacng7	calcium channel, voltage-dependent, gamma subunit 7	-1.316607	-1.106766	7.006022	20.163671	4.602377e-05	5.817154e-05
TC0100002229.mm.2	Chst10	carbohydrate sulfotransferase 10	1.313239	1.198992	4.324891	20.147046	4.623874e-05	5.830624e-05
TC1500000439.mm.2	Trib1	tribbles pseudokinase 1	-1.136760	-1.358052	7.005122	20.145725	4.625587e-05	5.830624e-05
TC0400004190.mm.2	Tesk2	testis-specific kinase 2	1.224716	1.713495	7.136966	20.138781	4.634602e-05	5.834072e-05
TC0800002783.mm.2	Cdh11	cadherin 11	-1.746952	-1.156131	5.164979	20.129971	4.646070e-05	5.840594e-05
TC1500000821.mm.2	Ppara	peroxisome proliferator activated receptor alpha	1.527593	1.235080	3.329480	20.117543	4.662301e-05	5.853078e-05
TC0300000752.mm.2	Thbs3	thrombospondin 3	1.228854	1.001723	7.837170	20.099487	4.685996e-05	5.874886e-05
TC1400000513.mm.2	Lgals3	lectin, galactose binding, soluble 3	1.206552	1.281827	7.126084	20.021320	4.790155e-05	5.997377e-05
TC1400002080.mm.2	Ap1g2	adaptor protein complex AP-1, gamma 2 subunit	-1.006367	-1.157468	5.621835	19.992082	4.829784e-05	6.038855e-05
TC0100002645.mm.2	Serpine2	serine (or cysteine) peptidase inhibitor, clade E, member 2	1.637069	2.054968	7.584413	19.982951	4.842235e-05	6.046286e-05
TC0300000866.mm.2	Tdrkh	tudor and KH domain containing protein	-1.943649	-1.781835	5.806664	19.962359	4.870448e-05	6.073350e-05
TC0100002950.mm.2	Epb41l5	erythrocyte membrane protein band 4.1 like 5	-1.692000	-1.214274	3.610998	19.947013	4.891595e-05	6.091543e-05
TC0500002458.mm.2	Arap2	ArfGAP with RhoGAP domain, ankyrin repeat and PH domain 2	1.244697	1.308601	5.081840	19.879833	4.985394e-05	6.200042e-05
TC0400002962.mm.2	Bnc2	basonuclin 2	1.216255	1.275984	7.153494	19.868243	5.001781e-05	6.212105e-05
TC1700000644.mm.2	Tnxb	tenascin XB	1.318597	1.130483	4.371284	19.828660	5.058205e-05	6.273795e-05
TC1200000798.mm.2	Acot1	acyl-CoA thioesterase 1	1.445077	1.342530	4.117802	19.812164	5.081932e-05	6.294819e-05
TC1100000245.mm.2	Pus10	pseudouridylate synthase 10	-1.606222	-1.095512	6.177353	19.765447	5.149808e-05	6.370402e-05
TC0600003541.mm.2	Hoxa3	homeobox A3	1.292498	1.174077	4.284574	19.753496	5.167336e-05	6.383584e-05
TC0100002534.mm.2	Ikzf2	IKAROS family zinc finger 2	-1.387051	-1.000973	6.173055	19.738240	5.189809e-05	6.402832e-05
TC0400003267.mm.2	Rnf11	ring finger protein 11	1.086884	1.229092	7.497036	19.710936	5.230305e-05	6.443299e-05
TC0800002683.mm.2	Rpgrip1l	Rpgrip1-like	-1.562608	-1.241545	6.625391	19.706793	5.236481e-05	6.443299e-05
TC0200002367.mm.2	Acss2	acyl-CoA synthetase short-chain family member 2	1.652017	1.268525	5.482772	19.666095	5.297586e-05	6.509864e-05
TC0400000140.mm.2	Nbn	nibrin	1.149589	1.590123	6.985058	19.591405	5.411831e-05	6.641468e-05
TC1500002183.mm.2	Rnd1	Rho family GTPase 1	1.159437	1.453572	7.783791	19.472866	5.598895e-05	6.861970e-05
TC0700001822.mm.2	Hirip3	HIRA interacting protein 3	-1.739979	-2.094087	3.841404	19.315917	5.857890e-05	7.169934e-05
TC0100003069.mm.2	Cdk18	cyclin-dependent kinase 18	-1.061613	-1.075992	8.215708	19.259650	5.954010e-05	7.277994e-05
TC1700002564.mm.2	Cdc42ep3	CDC42 effector protein (Rho GTPase binding) 3	1.469721	1.029038	9.110385	19.237278	5.992720e-05	7.315686e-05
TC0400001856.mm.2	Dhrs3	dehydrogenase/reductase (SDR family) member 3	1.212119	2.094611	5.520067	19.219483	6.023715e-05	7.343873e-05
TC1300000460.mm.2	Gcnt2	glucosaminyl (N-acetyl) transferase 2, I-branching enzyme	-1.103924	-1.372584	5.726577	19.212847	6.035318e-05	7.348375e-05
TC1300002188.mm.2	Ptch1	patched 1	-1.223454	-1.085982	7.546213	19.202930	6.052707e-05	7.359901e-05
TC1500001450.mm.2	Angpt1	angiopoietin 1	-1.039332	-1.510349	8.080736	19.165856	6.118214e-05	7.429831e-05
TC0500003308.mm.2	Psph	phosphoserine phosphatase	1.535258	1.960393	8.129621	19.143278	6.158500e-05	7.468990e-05
TC1700001386.mm.2	Tmem181c-ps	transmembrane protein 181C, pseudogene	1.300510	1.201393	6.290600	19.098108	6.239998e-05	7.557963e-05
TC1000001189.mm.2	Dcn	decorin	1.743663	1.880790	3.843805	18.991560	6.437095e-05	7.786538e-05
TC1700000473.mm.2	Def6	differentially expressed in FDCP 6	-1.481418	-1.444949	4.869175	18.981278	6.456484e-05	7.798830e-05
TC1900000756.mm.2	Dusp5	dual specificity phosphatase 5	-1.214986	-1.248858	8.113383	18.977277	6.464046e-05	7.798830e-05
TC1000001949.mm.2	Hey2	hairy/enhancer-of-split related with YRPW motif 2	-2.063709	-1.261311	3.381584	18.956872	6.502771e-05	7.829917e-05
TC1500000825.mm.2	Ttc38	tetratricopeptide repeat domain 38	-1.372931	-1.374884	3.378521	18.954825	6.506670e-05	7.829917e-05
TC1500001585.mm.2	Mtss1	metastasis suppressor 1	-1.501159	-1.576382	5.295523	18.938325	6.538196e-05	7.857677e-05
TC1100001012.mm.2	Camkk1	calcium/calmodulin-dependent protein kinase kinase 1, alpha	1.247203	1.240498	5.701077	18.876547	6.657771e-05	7.991045e-05
TC0100000064.mm.2	Sulf1	sulfatase 1	1.109529	1.045925	7.440466	18.853630	6.702754e-05	8.034656e-05
TC0600000228.mm.2	Fam71f1	family with sequence similarity 71, member F1	1.500550	1.007981	4.610334	18.834057	6.741443e-05	8.070619e-05
TC0700001368.mm.2	Lrrc32	leucine rich repeat containing 32	-1.821865	-1.012641	6.913363	18.792417	6.824594e-05	8.158228e-05
TC0100003264.mm.2	Rgl1	ral guanine nucleotide dissociation stimulator,-like 1	1.281538	1.479880	6.586256	18.788644	6.832187e-05	8.158228e-05
TC1100004301.mm.2	Trim47	tripartite motif-containing 47	1.172140	1.761848	7.079872	18.760678	6.888751e-05	8.215211e-05
TC0X00001286.mm.2	Armcx1	armadillo repeat containing, X-linked 1	1.114992	1.298041	5.312840	18.688521	7.037153e-05	8.381430e-05
TC1300000885.mm.2	Tert	telomerase reverse transcriptase	-1.036317	-1.345681	4.378378	18.622034	7.177093e-05	8.537156e-05
TC0300001124.mm.2	Gstm5	glutathione S-transferase, mu 5	1.140558	1.441359	6.433608	18.590172	7.245262e-05	8.607223e-05
TC0200002296.mm.2	Mcts2	malignant T cell amplified sequence 2	-1.118320	-1.533758	6.158575	18.574700	7.278629e-05	8.635819e-05
TC1500001112.mm.2	Hoxc12	homeobox C12	-1.380659	-1.374511	3.079889	18.534705	7.365688e-05	8.727965e-05
TC0400003234.mm.2	Scp2	sterol carrier protein 2, liver	1.056313	1.650468	5.923579	18.494071	7.455342e-05	8.822947e-05
TC0800003224.mm.2	Zdhhc2	zinc finger, DHHC domain containing 2	-1.487682	-1.583634	4.681935	18.348827	7.786010e-05	9.202549e-05
TC1700001938.mm.2	D17H6S56E-5	DNA segment, Chr 17, human D6S56E 5	-1.352749	-1.538073	6.854900	18.297800	7.906080e-05	9.332591e-05
TC1500000897.mm.2	Lrrk2	leucine-rich repeat kinase 2	-1.267761	-1.066309	5.603508	18.262306	7.990831e-05	9.420662e-05
TC0200001045.mm.2	Itga6	integrin alpha 6	-2.204239	-1.258675	4.948659	18.244342	8.034115e-05	9.459687e-05
TC0400002812.mm.2	Tnc	tenascin C	1.200931	1.376076	8.440456	18.179991	8.191351e-05	9.632614e-05
TC0400003549.mm.2	Ncdn	neurochondrin	1.279099	1.483146	7.350701	18.145488	8.277081e-05	9.713262e-05
TC1100002369.mm.2	0610010F05Rik	RIKEN cDNA 0610010F05 gene	-1.832825	-1.471275	5.918596	18.143983	8.280844e-05	9.713262e-05
TC1000002520.mm.2	Gng7	guanine nucleotide binding protein (G protein), gamma 7	-1.676708	-1.521602	3.183950	18.136222	8.300278e-05	9.716796e-05
TC0600001082.mm.2	Hdac11	histone deacetylase 11	-1.741956	-1.441101	4.837809	18.134429	8.304775e-05	9.716796e-05
TC0100000364.mm.2	Tmeff2	transmembrane protein with EGF-like and two follistatin-like domains 2	-1.507727	-1.530569	4.028449	18.064761	8.481649e-05	9.911260e-05
TC1000002549.mm.2	Tle6	transducin-like enhancer of split 6	-1.435358	-1.475172	6.834171	18.052321	8.513677e-05	9.936188e-05
TC1100000334.mm.2	Mpg	N-methylpurine-DNA glycosylase	-1.705353	-1.142083	5.646157	17.998740	8.653195e-05	1.008635e-04
TC1500001133.mm.2	Pde1b	phosphodiesterase 1B, Ca2+-calmodulin dependent	-1.426333	-1.341859	3.613172	17.950163	8.781912e-05	1.022355e-04
TC0100001112.mm.2	Gpr39	G protein-coupled receptor 39	1.008854	1.447362	4.845426	17.870097	8.998806e-05	1.046294e-04
TC0300000530.mm.2	Lekr1	leucine, glutamate and lysine rich 1	1.701151	1.709302	2.994549	17.842742	9.074291e-05	1.053752e-04
TC1100000859.mm.2	Gas7	growth arrest specific 7	1.407303	1.213041	5.023113	17.762297	9.300436e-05	1.078665e-04
TC0X00000689.mm.2	Dusp9	dual specificity phosphatase 9	-1.711376	-1.326323	4.673327	17.753569	9.325353e-05	1.080206e-04
TC1300000691.mm.2	Tgfbi	transforming growth factor, beta induced	-1.552793	-1.535234	9.271276	17.639722	9.657342e-05	1.117269e-04
TC1100003345.mm.2	Myo1d	myosin ID	1.206607	1.240844	7.651514	17.581241	9.833043e-05	1.136181e-04
TC1300000362.mm.2	Serpinb6b	serine (or cysteine) peptidase inhibitor, clade B, member 6b	-1.982075	-1.699420	4.117233	17.519312	1.002305e-04	1.156697e-04
TC0500003637.mm.2	Slc7a1	solute carrier family 7 (cationic amino acid transporter, y+ system), member 1	1.166508	1.196205	9.441951	17.465184	1.019251e-04	1.174794e-04
TC0400002465.mm.2	Dcaf12	DDB1 and CUL4 associated factor 12	1.010738	1.668402	7.714438	17.421089	1.033295e-04	1.189506e-04
TC0400004016.mm.2	Fbxo44	F-box protein 44	-1.497068	-1.501535	4.533549	17.387176	1.044245e-04	1.200623e-04
TC1900001437.mm.2	Ankrd1	ankyrin repeat domain 1 (cardiac muscle)	1.046345	1.173492	8.065153	17.379250	1.046823e-04	1.202099e-04
TC1200001974.mm.2	Tmem229b	transmembrane protein 229B	-1.126232	-1.067151	2.902522	17.325199	1.064595e-04	1.220999e-04
TC1300001781.mm.2	Tubb2b	tubulin, beta 2B class IIB	1.294413	1.290042	5.450914	17.299605	1.073130e-04	1.229269e-04
TC0300002325.mm.2	1500004A13Rik	RIKEN cDNA 1500004A13 gene	-1.085253	-1.064317	5.275759	17.288836	1.076743e-04	1.231890e-04
TC0300000865.mm.2	Lingo4	leucine rich repeat and Ig domain containing 4	-1.187159	-1.136758	3.227667	17.163140	1.119955e-04	1.279752e-04
TC0600002698.mm.2	Chchd6	coiled-coil-helix-coiled-coil-helix domain containing 6	-1.142872	-1.153657	6.389048	17.142832	1.127118e-04	1.286355e-04
TC1700002438.mm.2	Ptprm	protein tyrosine phosphatase, receptor type, M	1.162782	1.245837	7.736213	17.125750	1.133184e-04	1.291690e-04
TC0900002724.mm.2	Mb21d1	Mab-21 domain containing 1	-1.285249	-1.282136	5.654273	17.098704	1.142862e-04	1.301126e-04
TC0400002480.mm.2	Ccl27a	chemokine (C-C motif) ligand 27A	-1.615389	-1.414572	5.152523	17.044168	1.162664e-04	1.322050e-04
TC0200002363.mm.2	Map1lc3a	microtubule-associated protein 1 light chain 3 alpha	1.031240	1.167147	6.861064	17.027949	1.168627e-04	1.327206e-04
TC0100001356.mm.2	Fam129a	family with sequence similarity 129, member A	1.212487	1.453688	8.955561	17.009264	1.175540e-04	1.333426e-04
TC0600000570.mm.2	Tmem176a	transmembrane protein 176A	-1.273632	-1.188770	7.728425	16.943923	1.200078e-04	1.359601e-04
TC0200002010.mm.2	Cdc25b	cell division cycle 25B	1.064174	1.229907	6.684443	16.923427	1.207894e-04	1.366789e-04
TC0900000500.mm.2	Mcam	melanoma cell adhesion molecule	-1.140371	-1.299248	5.058577	16.906979	1.214208e-04	1.372262e-04
TC0200001859.mm.2	Sqrdl	sulfide quinone reductase-like (yeast)	1.120946	1.227030	7.203235	16.878078	1.225392e-04	1.383219e-04
TC1100000592.mm.2	Vdac1	voltage-dependent anion channel 1	-1.108687	-1.158434	9.984468	16.848453	1.236977e-04	1.394602e-04
TC0300001031.mm.2	Ngf	nerve growth factor	-1.122899	-1.651498	7.925914	16.842917	1.239156e-04	1.395365e-04
TC0200003267.mm.2	Dolk	dolichol kinase	1.093952	1.111092	7.308179	16.811666	1.251535e-04	1.407598e-04
TC0800002842.mm.2	Psmb10	proteasome (prosome, macropain) subunit, beta type 10	-1.050988	-1.047315	6.049763	16.797267	1.257286e-04	1.412357e-04
TC1300000638.mm.2	Tspan17	tetraspanin 17	-1.548414	-1.672127	7.230926	16.787278	1.261293e-04	1.415147e-04
TC0300000500.mm.2	Mme	membrane metallo endopeptidase	-2.114104	-1.499671	5.512196	16.782222	1.263327e-04	1.415718e-04
TC0500003741.mm.2	Gpc2	glypican 2 (cerebroglycan)	-1.281100	-1.612000	3.715612	16.768663	1.268799e-04	1.418682e-04
TC1200001373.mm.2	Klhl29	kelch-like 29	1.246189	1.512077	4.358032	16.768103	1.269025e-04	1.418682e-04
TC1100000614.mm.2	Irf1	interferon regulatory factor 1	-1.245651	-1.314509	6.685094	16.733345	1.283178e-04	1.432780e-04
TC1900000495.mm.2	Stambpl1	STAM binding protein like 1	1.064480	1.319927	7.568296	16.614991	1.332721e-04	1.486312e-04
TC1400000316.mm.2	Mustn1	musculoskeletal, embryonic nuclear protein 1	1.331372	1.715461	7.096797	16.556163	1.358146e-04	1.512851e-04
TC0700004353.mm.2	Armcx3	armadillo repeat containing, X-linked 3	1.116990	1.466905	5.173211	16.496034	1.384700e-04	1.540583e-04
TC1000002240.mm.2	Adamts14	a disintegrin-like and metallopeptidase (reprolysin type) with thrombospondin type 1 motif, 14	-1.551015	-1.115450	6.539806	16.409631	1.423888e-04	1.582287e-04
TC1100002504.mm.2	Spdl1	spindle apparatus coiled-coil protein 1	-1.260689	-1.459780	6.335880	16.396991	1.429725e-04	1.586876e-04
TC0X00000126.mm.2	Tspan7	tetraspanin 7	1.585541	1.875136	4.518098	16.375068	1.439914e-04	1.596276e-04
TC1900000504.mm.2	Ifit1	interferon-induced protein with tetratricopeptide repeats 1	-1.275984	-1.439563	3.496871	16.309249	1.470996e-04	1.628790e-04
TC0700002974.mm.2	Atf5	activating transcription factor 5	1.640878	1.227657	7.612317	16.303539	1.473728e-04	1.629873e-04
TC0400001038.mm.2	Leprot	leptin receptor overlapping transcript	1.006150	1.106642	8.249141	16.163807	1.542398e-04	1.703791e-04
TC0400001255.mm.2	Gpbp1l1	GC-rich promoter binding protein 1-like 1	1.124826	1.122343	6.812877	16.088260	1.581023e-04	1.744383e-04
TC0700000652.mm.2	Cebpa	CCAAT/enhancer binding protein (C/EBP), alpha	-1.110676	-1.515837	4.635805	16.054259	1.598763e-04	1.761863e-04
TC0400000895.mm.2	Ifnz	interferon zeta	1.127958	1.405419	3.562034	16.015848	1.619072e-04	1.782131e-04
TC1300001173.mm.2	Adamts6	a disintegrin-like and metallopeptidase (reprolysin type) with thrombospondin type 1 motif, 6	1.186639	1.621101	6.290353	15.995479	1.629961e-04	1.791992e-04
TC0500001675.mm.2	Gper1	G protein-coupled estrogen receptor 1	1.594725	1.396353	6.012674	15.978762	1.638958e-04	1.799754e-04
TC0200004251.mm.2	Prrg4	proline rich Gla (G-carboxyglutamic acid) 4 (transmembrane)	-1.395375	-1.429222	3.675598	15.931457	1.664724e-04	1.825890e-04
TC1200001562.mm.2	Sox11	SRY (sex determining region Y)-box 11	-1.175796	-1.561498	5.627280	15.896999	1.683781e-04	1.844613e-04
TC0X00003114.mm.2	Capn6	calpain 6	1.225652	1.229749	3.206684	15.827123	1.723184e-04	1.885557e-04
TC1300001453.mm.2	Prl2c2	prolactin family 2, subfamily c, member 2	-3.337081	-3.999376	3.995696	15.787717	1.745862e-04	1.908125e-04
TC0X00001555.mm.2	Rragb	Ras-related GTP binding B	1.426302	1.363373	4.394673	15.782128	1.749106e-04	1.909424e-04
TC0200001164.mm.2	Ssfa2	sperm specific antigen 2	1.145272	1.482110	6.260117	15.732867	1.777992e-04	1.938679e-04
TC1700000765.mm.2	H2-M3	histocompatibility 2, M region locus 3	1.149406	1.215642	5.064840	15.681031	1.808970e-04	1.970144e-04
TC1100004222.mm.2	Pycr1	pyrroline-5-carboxylate reductase 1	1.179078	1.169780	8.225005	15.610594	1.852044e-04	2.014694e-04
TC1700001482.mm.2	Dact2	dishevelled-binding antagonist of beta-catenin 2	-1.905388	-1.295045	4.224091	15.537727	1.897824e-04	2.061790e-04
TC0200003215.mm.2	Vav2	vav 2 oncogene	1.013052	1.103267	5.778670	15.534665	1.899776e-04	2.061790e-04
TC0400003680.mm.2	Smpdl3b	sphingomyelin phosphodiesterase, acid-like 3B	-1.407847	-1.049083	7.333961	15.520520	1.908821e-04	2.069188e-04
TC1900001361.mm.2	Prkg1	protein kinase, cGMP-dependent, type I	1.656912	1.093722	4.378782	15.386926	1.996680e-04	2.161906e-04
TC1200002117.mm.2	Tmed8	transmembrane p24 trafficking protein 8	1.398237	1.270345	5.491742	15.375028	2.004724e-04	2.168089e-04
TC1200000760.mm.2	Ttc9	tetratricopeptide repeat domain 9	1.498218	1.064475	4.544862	15.343566	2.026170e-04	2.188734e-04
TC0800001531.mm.2	Rhou	ras homolog family member U	-1.318546	-1.037228	8.000268	15.331813	2.034247e-04	2.194908e-04
TC0800001320.mm.2	Mtss1l	metastasis suppressor 1-like	1.426244	1.452200	7.649577	15.316643	2.044727e-04	2.203656e-04
TC1900001510.mm.2	Arhgap19	Rho GTPase activating protein 19	-1.458190	-1.550785	5.873254	15.241586	2.097482e-04	2.257892e-04
TC0100000129.mm.2	Paqr8	progestin and adipoQ receptor family member VIII	1.757327	1.257398	5.246554	15.198952	2.128131e-04	2.288233e-04
TC0600003003.mm.2	Ankrd26	ankyrin repeat domain 26	-1.053827	-1.130764	6.952243	15.149532	2.164291e-04	2.324423e-04
TC1400002100.mm.2	Dhrs1	dehydrogenase/reductase (SDR family) member 1	1.096770	1.165692	8.353955	15.125734	2.181951e-04	2.340684e-04
TC0300000831.mm.2	Sprr2k	small proline-rich protein 2K	-1.050345	-1.356461	5.504612	15.085514	2.212167e-04	2.370361e-04
TC1200000820.mm.2	D030025P21Rik	RIKEN cDNA D030025P21 gene	-1.366169	-1.509040	3.684750	15.032792	2.252493e-04	2.410790e-04
TC0400003578.mm.2	Zfp362	zinc finger protein 362	1.058249	1.191519	7.172740	14.965063	2.305518e-04	2.464703e-04
TC0200003176.mm.2	Nacc2	nucleus accumbens associated 2, BEN and BTB (POZ) domain containing	1.422221	1.183332	6.169187	14.950366	2.317210e-04	2.474354e-04
TC1000002822.mm.2	Ptprq	protein tyrosine phosphatase, receptor type, Q	1.225765	1.760489	3.077863	14.923110	2.339069e-04	2.494828e-04
TC0500000248.mm.2	Dpp6	dipeptidylpeptidase 6	-2.812914	-2.669334	3.143755	14.911376	2.348551e-04	2.502069e-04
TC1100002614.mm.2	Sgcd	sarcoglycan, delta (dystrophin-associated glycoprotein)	1.061581	1.308867	5.033398	14.900533	2.357352e-04	2.508568e-04
TC1200001908.mm.2	Dhrs7	dehydrogenase/reductase (SDR family) member 7	1.328826	1.106219	6.858097	14.792533	2.447070e-04	2.601062e-04
TC0500000173.mm.2	Lrrc17	leucine rich repeat containing 17	-1.891858	-2.042289	4.465570	14.737423	2.494331e-04	2.648266e-04
TC0400001646.mm.2	Rsrp1	arginine/serine rich protein 1	1.164964	1.020558	8.306654	14.640087	2.580337e-04	2.736454e-04
TC1000000789.mm.2	Ilvbl	ilvB (bacterial acetolactate synthase)-like	1.299579	1.713703	4.959476	14.477705	2.731366e-04	2.893317e-04
TC0500000841.mm.2	Cxcl5	chemokine (C-X-C motif) ligand 5	-1.583962	-1.127634	3.688583	14.459164	2.749235e-04	2.908929e-04
TC0700004666.mm.2	Fgfr2	fibroblast growth factor receptor 2	-1.044841	-1.401426	6.422868	14.385254	2.821792e-04	2.982304e-04
TC1200000718.mm.2	Rdh12	retinol dehydrogenase 12	1.085509	1.293928	4.133567	14.371288	2.835743e-04	2.993643e-04
TC1400001314.mm.2	Ipo5	importin 5	-1.049234	-1.019823	9.607890	14.294888	2.913453e-04	3.072188e-04
TC0200003830.mm.2	Pde1a	phosphodiesterase 1A, calmodulin-dependent	-1.249836	-1.139225	2.587384	14.215533	2.996720e-04	3.156409e-04
TC1300001020.mm.2	Ssbp2	single-stranded DNA binding protein 2	-1.253340	-1.217612	6.920628	14.151256	3.066136e-04	3.225866e-04
TC1100000161.mm.2	Egfr	epidermal growth factor receptor	-1.170112	-1.226709	6.877714	13.822180	3.451173e-04	3.626855e-04
TC1100001643.mm.2	Tubg2	tubulin, gamma 2	-1.216565	-1.195909	5.275927	13.775325	3.510307e-04	3.684830e-04
TC0400002799.mm.2	Akna	AT-hook transcription factor	1.113704	1.108065	5.618085	13.691488	3.618988e-04	3.794627e-04
TC0500001006.mm.2	Ptpn13	protein tyrosine phosphatase, non-receptor type 13	1.245989	1.245284	7.254404	13.400047	4.027397e-04	4.218097e-04
TC0900000725.mm.2	Stra6	stimulated by retinoic acid gene 6	-1.313168	-1.453369	5.213680	13.365005	4.079911e-04	4.268285e-04
TC0600001741.mm.2	Rep15	RAB15 effector protein	-1.180629	-1.090918	4.785979	13.241644	4.271022e-04	4.463194e-04
TC1200001450.mm.2	Trib2	tribbles pseudokinase 2	1.481501	1.174945	6.458372	13.189849	4.354254e-04	4.545059e-04
TC0600000007.mm.2	Gng11	guanine nucleotide binding protein (G protein), gamma 11	-1.331410	-1.095999	3.500623	13.095777	4.510145e-04	4.702497e-04
TC0900001365.mm.2	Cish	cytokine inducible SH2-containing protein	-1.589042	-2.176498	5.255591	13.066719	4.559563e-04	4.748693e-04
TC0900002767.mm.2	Elovl4	elongation of very long chain fatty acids (FEN1/Elo2, SUR4/Elo3, yeast)-like 4	1.332178	1.005649	4.340961	13.019224	4.641655e-04	4.828776e-04
TC0800000453.mm.2	AI429214	expressed sequence AI429214	-1.824080	-1.299848	3.045769	12.913300	4.830812e-04	5.019938e-04
TC0200001770.mm.2	Chac1	ChaC, cation transport regulator 1	1.098614	1.064703	8.304668	12.690139	5.258464e-04	5.458227e-04
TC1000001138.mm.2	Ntn4	netrin 4	1.200936	1.144456	6.571404	12.653558	5.332558e-04	5.528959e-04
TC0700004431.mm.2	Adam12	a disintegrin and metallopeptidase domain 12 (meltrin alpha)	-1.251173	-1.353592	4.229207	12.623735	5.393839e-04	5.586261e-04
TC1100001688.mm.2	Grn	granulin	1.075152	1.216891	9.962257	12.593613	5.456539e-04	5.638940e-04
TC0500003027.mm.2	2900026A02Rik	RIKEN cDNA 2900026A02 gene	1.043670	1.195054	6.778527	12.593468	5.456843e-04	5.638940e-04
TC1100002642.mm.2	Gm5431	predicted gene 5431	1.329055	1.242488	4.349130	12.428183	5.815885e-04	6.003286e-04
TC0600000038.mm.2	Dlx6	distal-less homeobox 6	1.386780	1.272076	4.483265	12.423501	5.826437e-04	6.007503e-04
TC1300000016.mm.2	Akr1c14	aldo-keto reductase family 1, member C14	-1.615052	-1.228326	5.037924	12.393608	5.894317e-04	6.070755e-04
TC0600003116.mm.2	Eno2	enolase 2, gamma neuronal	-1.401110	-1.361987	4.171169	12.380249	5.924938e-04	6.095534e-04
TC0200002537.mm.2	Ctsa	cathepsin A	1.032851	1.293529	9.566666	12.321475	6.061813e-04	6.229452e-04
TC0500002887.mm.2	Sparcl1	SPARC-like 1	-1.865051	-1.787283	2.721923	12.301882	6.108231e-04	6.270217e-04
TC0X00003429.mm.2	L1cam	L1 cell adhesion molecule	1.241751	1.533776	4.464089	12.054363	6.730502e-04	6.901364e-04
TC1100004277.mm.2	Ramp2	receptor (calcitonin) activity modifying protein 2	-1.341033	-1.188735	3.209492	12.019214	6.824533e-04	6.990067e-04
TC0800002953.mm.2	Bcar1	breast cancer anti-estrogen resistance 1	-1.063920	-1.024589	8.461775	11.993349	6.894673e-04	7.054132e-04
TC0700001404.mm.2	P4ha3	procollagen-proline, 2-oxoglutarate 4-dioxygenase (proline 4-hydroxylase), alpha polypeptide III	-1.157454	-1.004591	7.655464	11.974173	6.947199e-04	7.100053e-04
TC0700004451.mm.2	Mki67	antigen identified by monoclonal antibody Ki 67	-1.018351	-1.009039	9.760354	11.915997	7.109332e-04	7.257768e-04
TC0900000573.mm.2	Cadm1	cell adhesion molecule 1	1.455400	1.353163	4.039897	11.859986	7.269470e-04	7.413104e-04
TC0500002488.mm.2	Smim14	small integral membrane protein 14	1.054077	1.251011	9.055916	11.784951	7.490414e-04	7.624949e-04
TC1100000314.mm.2	Psme4	proteasome (prosome, macropain) activator subunit 4	-1.065010	-1.027689	8.080284	11.783879	7.493626e-04	7.624949e-04
TC1300001204.mm.2	Elovl7	ELOVL family member 7, elongation of long chain fatty acids (yeast)	-1.112515	-1.391085	5.107501	11.773134	7.525894e-04	7.649405e-04
TC1500001968.mm.2	A4galt	alpha 1,4-galactosyltransferase	-1.244158	-1.221444	4.004311	11.730325	7.656026e-04	7.773167e-04
TC0600003136.mm.2	Ncapd2	non-SMC condensin I complex, subunit D2	-1.336200	-1.047846	7.951210	11.671247	7.839799e-04	7.951062e-04
TC1000001993.mm.2	Fam26e	family with sequence similarity 26, member E	-1.759418	-1.477909	5.036279	11.647611	7.914710e-04	8.018283e-04
TC0200002308.mm.2	Hck	hemopoietic cell kinase	-1.247157	-1.324997	2.705513	11.615463	8.017901e-04	8.113976e-04
TC0700001660.mm.2	Arntl	aryl hydrocarbon receptor nuclear translocator-like	1.237764	1.340074	6.271649	11.473495	8.492106e-04	8.584512e-04
TC1400001078.mm.2	Enox1	ecto-NOX disulfide-thiol exchanger 1	-1.020492	-1.133276	3.307938	11.454286	8.558666e-04	8.642392e-04
TC0100003506.mm.2	Ddr2	discoidin domain receptor family, member 2	1.035376	1.242184	9.397671	11.206984	9.470243e-04	9.552503e-04
TC0300000266.mm.2	D3Ertd254e	DNA segment, Chr 3, ERATO Doi 254, expressed	-1.138118	-1.369805	4.308350	11.196531	9.511120e-04	9.583330e-04
TC1900000719.mm.2	Neurl1a	neuralized E3 ubiquitin protein ligase 1A	1.308120	1.490720	4.433182	11.158663	9.660872e-04	9.723673e-04
TC1100004159.mm.2	Lgals3bp	lectin, galactoside-binding, soluble, 3 binding protein	-1.248605	-1.331305	6.163353	11.118173	9.823938e-04	9.877098e-04
TC1300002722.mm.2	Isl1	ISL1 transcription factor, LIM/homeodomain	1.281748	1.267560	3.062035	10.705055	1.167763e-03	1.172813e-03
TC0X00002631.mm.2	Pola1	polymerase (DNA directed), alpha 1	-1.109543	-1.047677	6.534638	9.991600	1.588633e-03	1.593779e-03
TC1100002224.mm.2	Fignl1	fidgetin-like 1	-1.158999	-1.135257	7.779977	9.788659	1.737892e-03	1.741642e-03
TC1700001270.mm.2	Camkmt	calmodulin-lysine N-methyltransferase	1.066563	1.081465	4.995824	9.370189	2.098347e-03	2.100609e-03
TC0X00003322.mm.2	Grpr	gastrin releasing peptide receptor	-1.173932	-1.163192	2.976696	9.161054	2.309583e-03	2.309583e-03

## Sheet: Nrf2 only_dmso
	Symbol	Name	logFC [DMSO]	AveExpr	t	P.Value	adj.P.Val
TC0400003545.mm.2	Ago4	argonaute RISC catalytic subunit 4	1.953399	3.907160	6.819051	4.560466e-06	0.0006594777
TC0600000553.mm.2	Sspo	SCO-spondin	1.917212	3.243855	6.517052	7.791730e-06	0.0006594777
TC1000001708.mm.2	Ust	uronyl-2-sulfotransferase	1.490930	5.609077	6.426276	9.175267e-06	0.0006594777
TC0200004283.mm.2	Arl14ep	ADP-ribosylation factor-like 14 effector protein	1.290542	9.589846	6.253330	1.256660e-05	0.0006594777
TC0300000037.mm.2	Zc2hc1a	zinc finger, C2HC-type containing 1A	-1.298434	8.873381	-6.188904	1.414360e-05	0.0006594777
TC0500000580.mm.2	G6pd2	glucose-6-phosphate dehydrogenase 2	-1.593369	3.901849	-6.181536	1.433665e-05	0.0006594777
TC0500001663.mm.2	Fam20c	family with sequence similarity 20, member C	1.442256	7.183579	5.958529	2.168521e-05	0.0006594777
TC0400000536.mm.2	Murc	muscle-related coiled-coil protein	1.360423	5.099681	5.956858	2.175312e-05	0.0006594777
TC1800000201.mm.2	Fhod3	formin homology 2 domain containing 3	-1.588274	4.516267	-5.909972	2.375114e-05	0.0006594777
TC1700001147.mm.2	Lbh	limb-bud and heart	1.267808	6.859792	5.905383	2.395666e-05	0.0006594777
TC0400000092.mm.2	Gem	GTP binding protein (gene overexpressed in skeletal muscle)	2.098805	3.967220	5.887724	2.476500e-05	0.0006594777
TC1400001045.mm.2	Htr2a	5-hydroxytryptamine (serotonin) receptor 2A	-1.874382	3.343237	-5.864961	2.584892e-05	0.0006594777
TC0100001076.mm.2	Tmem185b	transmembrane protein 185B	-1.335527	5.477567	-5.827869	2.772186e-05	0.0006594777
TC0400003776.mm.2	Pithd1	PITH (C-terminal proteasome-interacting domain of thioredoxin-like) domain containing 1	1.484337	5.673097	5.821397	2.806288e-05	0.0006594777
TC0400003522.mm.2	Zc3h12a	zinc finger CCCH type containing 12A	1.468227	5.028373	5.751463	3.203727e-05	0.0006718417
TC0400002159.mm.2	Tox	thymocyte selection-associated high mobility group box	1.653470	5.321160	5.741116	3.267315e-05	0.0006718417
TC0800000960.mm.2	G430095P16Rik	RIKEN cDNA G430095P16 gene	1.804883	4.006183	5.704754	3.501341e-05	0.0006776124
TC0100003449.mm.2	Mpzl1	myelin protein zero-like 1	1.299729	7.090209	5.645624	3.919698e-05	0.0007031646
TC0700002837.mm.2	Kctd15	potassium channel tetramerisation domain containing 15	1.666431	6.096392	5.627142	4.060829e-05	0.0007031646
TC1900000169.mm.2	Tut1	terminal uridylyl transferase 1, U6 snRNA-specific	1.284052	6.409265	5.484306	5.345616e-05	0.0008077003
TC0X00000941.mm.2	Eda	ectodysplasin-A	-1.193518	4.069291	-5.469565	5.500269e-05	0.0008077003
TC1200001544.mm.2	Id2	inhibitor of DNA binding 2	1.420677	8.441324	5.417273	6.087241e-05	0.0008077003
TC0400001239.mm.2	Mknk1	MAP kinase-interacting serine/threonine kinase 1	1.353364	6.514057	5.412022	6.149658e-05	0.0008077003
TC1100000383.mm.2	Pank3	pantothenate kinase 3	-1.182240	8.052549	-5.398310	6.315792e-05	0.0008077003
TC0500002892.mm.2	Zfp951	zinc finger protein 951	1.402088	4.308908	5.380450	6.539158e-05	0.0008077003
TC1100003042.mm.2	Tmem88	transmembrane protein 88	-1.717750	4.973042	-5.370511	6.666979e-05	0.0008077003
TC0300001192.mm.2	Dbt	dihydrolipoamide branched chain transacylase E2	-1.821284	5.928015	-5.355693	6.862364e-05	0.0008077003
TC0900001578.mm.2	Xylb	xylulokinase homolog (H. influenzae)	1.742608	4.847893	5.354821	6.874045e-05	0.0008077003
TC1400002071.mm.2	Slc22a17	solute carrier family 22 (organic cation transporter), member 17	1.323399	6.949216	5.321922	7.330071e-05	0.0008315839
TC1100001646.mm.2	Wnk4	WNK lysine deficient protein kinase 4	-1.861984	6.209549	-5.281418	7.934760e-05	0.0008701787
TC1300001326.mm.2	Emb	embigin	-1.573099	8.058370	-5.263623	8.216503e-05	0.0008720095
TC0200003164.mm.2	Tmem141	transmembrane protein 141	-1.295428	4.620286	-5.210803	9.115160e-05	0.0009310071
TC1300001096.mm.2	Gcnt4	glucosaminyl (N-acetyl) transferase 4, core 2 (beta-1,6-N-acetylglucosaminyltransferase)	1.142232	5.992792	5.198517	9.338369e-05	0.0009310071
TC1100004123.mm.2	Cygb	cytoglobin	-1.937168	4.450343	-5.168265	9.912321e-05	0.0009591628
TC0200001843.mm.2	Sord	sorbitol dehydrogenase	1.321861	8.345331	5.121557	1.087088e-04	0.0010218628
TC1000000322.mm.2	Lama4	laminin, alpha 4	-1.358189	3.834599	-5.078268	1.184464e-04	0.0010349650
TC1200002416.mm.2	Ppp1r13b	protein phosphatase 1, regulatory (inhibitor) subunit 13B	-1.370322	7.965469	-5.075697	1.190523e-04	0.0010349650
TC0700001431.mm.2	Arap1	ArfGAP with RhoGAP domain, ankyrin repeat and PH domain 1	1.418895	6.908703	5.070729	1.202320e-04	0.0010349650
TC0800001566.mm.2	Ntpcr	nucleoside-triphosphatase, cancer-related	-1.423303	6.787108	-5.060555	1.226858e-04	0.0010349650
TC0700003512.mm.2	St8sia2	ST8 alpha-N-acetyl-neuraminide alpha-2,8-sialyltransferase 2	-1.497201	2.864066	-5.015414	1.342110e-04	0.0010804627
TC1400001937.mm.2	Atg14	autophagy related 14	1.323165	5.356075	4.975868	1.452226e-04	0.0010804627
TC0100002965.mm.2	Steap3	STEAP family member 3	-1.315078	4.732857	-4.960723	1.496821e-04	0.0010804627
TC0400003271.mm.2	Cdkn2c	cyclin-dependent kinase inhibitor 2C (p18, inhibits CDK4)	1.514879	7.199965	4.960711	1.496857e-04	0.0010804627
TC0700001192.mm.2	Mex3b	mex3 RNA binding family member B	1.177122	7.387529	4.953662	1.518093e-04	0.0010804627
TC1100002579.mm.2	Ublcp1	ubiquitin-like domain containing CTD phosphatase 1	-1.142199	7.871254	-4.947663	1.536408e-04	0.0010804627
TC0400001382.mm.2	Ppt1	palmitoyl-protein thioesterase 1	1.267777	6.373067	4.940087	1.559863e-04	0.0010804627
TC0900000833.mm.2	Parp16	poly (ADP-ribose) polymerase family, member 16	-1.774638	5.007907	-4.918019	1.630310e-04	0.0010804627
TC1200002398.mm.2	Ankrd9	ankyrin repeat domain 9	1.625148	4.760583	4.903097	1.679789e-04	0.0010804627
TC0900002369.mm.2	Scamp5	secretory carrier membrane protein 5	1.265555	5.220824	4.891655	1.718776e-04	0.0010804627
TC1100003838.mm.2	Fam171a2	family with sequence similarity 171, member A2	-1.258804	7.798729	-4.888893	1.728322e-04	0.0010804627
TC0200005030.mm.2	Tgm2	transglutaminase 2, C polypeptide	1.335069	4.528410	4.880416	1.757973e-04	0.0010804627
TC1800000809.mm.2	Zbtb7c	zinc finger and BTB domain containing 7C	1.252474	4.623539	4.871759	1.788792e-04	0.0010804627
TC0900002776.mm.2	Ube2cbp	ubiquitin-conjugating enzyme E2C binding protein	-1.504731	4.755938	-4.862634	1.821876e-04	0.0010804627
TC0600003602.mm.2	Eif4e3	eukaryotic translation initiation factor 4E member 3	-1.477795	3.711407	-4.861207	1.827110e-04	0.0010804627
TC1400002798.mm.2	Mettl17	methyltransferase like 17	1.317412	6.597135	4.854062	1.853532e-04	0.0010804627
TC1600001155.mm.2	Nagpa	N-acetylglucosamine-1-phosphodiester alpha-N-acetylglucosaminidase	1.014254	7.314913	4.852406	1.859711e-04	0.0010804627
TC1900001227.mm.2	Ostf1	osteoclast stimulating factor 1	1.074622	8.306459	4.837558	1.916077e-04	0.0010804627
TC1500002038.mm.2	Mapk12	mitogen-activated protein kinase 12	1.366242	5.766915	4.823562	1.970815e-04	0.0010804627
TC1700000584.mm.2	Adamts10	a disintegrin-like and metallopeptidase (reprolysin type) with thrombospondin type 1 motif, 10	1.240354	7.047384	4.818976	1.989099e-04	0.0010804627
TC0100003273.mm.2	Lamc1	laminin, gamma 1	1.150488	8.619273	4.815584	2.002734e-04	0.0010804627
TC0700001919.mm.2	Pstk	phosphoseryl-tRNA kinase	-1.258530	4.542985	-4.795125	2.087031e-04	0.0010804627
TC1600000763.mm.2	Cpox	coproporphyrinogen oxidase	1.061465	8.169562	4.787801	2.118089e-04	0.0010804627
TC1700001893.mm.2	Ring1	ring finger protein 1	1.130078	6.051743	4.775562	2.171045e-04	0.0010804627
TC1200000837.mm.2	Jdp2	Jun dimerization protein 2	1.037334	8.512893	4.768716	2.201260e-04	0.0010804627
TC0900002391.mm.2	Loxl1	lysyl oxidase-like 1	1.064397	9.432338	4.766469	2.211267e-04	0.0010804627
TC0700004007.mm.2	Gm8989	very large inducible GTPase 1 pseudogene	-1.404149	2.600410	-4.761321	2.234379e-04	0.0010804627
TC1100000565.mm.2	Clk4	CDC like kinase 4	-1.122386	7.715048	-4.746419	2.302686e-04	0.0010804627
TC0400004178.mm.2	Dnajc25	DnaJ heat shock protein family (Hsp40) member C25	1.147091	7.436092	4.745678	2.306139e-04	0.0010804627
TC1400001346.mm.2	Itgbl1	integrin, beta-like 1	1.480348	3.001292	4.740911	2.328472e-04	0.0010804627
TC0400000902.mm.2	Gm13287	predicted gene 13287	1.162124	4.919377	4.729064	2.384944e-04	0.0010804627
TC0200000585.mm.2	Fam102a	family with sequence similarity 102, member A	1.354350	6.012075	4.725500	2.402207e-04	0.0010804627
TC0X00001047.mm.2	Uprt	uracil phosphoribosyltransferase	-1.228862	8.142526	-4.722391	2.417371e-04	0.0010804627
TC1700001451.mm.2	Igf2r	insulin-like growth factor 2 receptor	1.288313	8.222121	4.718460	2.436683e-04	0.0010804627
TC1800000564.mm.2	Gramd3	GRAM domain containing 3	1.443444	5.308893	4.713564	2.460957e-04	0.0010804627
TC1700001578.mm.2	Zfp945	zinc finger protein 945	1.055277	5.409312	4.713142	2.463061e-04	0.0010804627
TC0400003341.mm.2	Tmem69	transmembrane protein 69	1.395279	4.631653	4.692409	2.568726e-04	0.0010921678
TC0400001427.mm.2	Mtf1	metal response element binding transcription factor 1	1.018757	6.894579	4.688439	2.589482e-04	0.0010921678
TC0200003302.mm.2	1110008P14Rik	RIKEN cDNA 1110008P14 gene	1.338387	7.655354	4.681055	2.628550e-04	0.0010921678
TC0X00000990.mm.2	Pin4	protein (peptidyl-prolyl cis/trans isomerase) NIMA-interacting, 4 (parvulin)	-1.256853	7.322249	-4.676903	2.650782e-04	0.0010921678
TC0800000036.mm.2	Cers4	ceramide synthase 4	-1.519847	4.020145	-4.675984	2.655727e-04	0.0010921678
TC1100002549.mm.2	Hmmr	hyaluronan mediated motility receptor (RHAMM)	-1.400809	6.844775	-4.668851	2.694446e-04	0.0010944110
TC0300000419.mm.2	Dclk1	doublecortin-like kinase 1	-1.066792	5.937069	-4.661535	2.734759e-04	0.0010972387
TC1000000919.mm.2	AU041133	expressed sequence AU041133	-1.473517	3.761427	-4.640353	2.854993e-04	0.0011244781
TC0500001912.mm.2	Steap2	six transmembrane epithelial antigen of prostate 2	-1.117810	9.829964	-4.637601	2.871008e-04	0.0011244781
TC1400001747.mm.2	Ghitm	growth hormone inducible transmembrane protein	1.099423	9.616338	4.625324	2.943575e-04	0.0011393366
TC0700000236.mm.2	Slc1a5	solute carrier family 1 (neutral amino acid transporter), member 5	1.054605	8.026823	4.618177	2.986686e-04	0.0011425811
TC1100003146.mm.2	Spns2	spinster homolog 2	-1.670086	3.964800	-4.605036	3.067638e-04	0.0011459012
TC1100000240.mm.2	Usp34	ubiquitin specific peptidase 34	-1.130214	7.968031	-4.584427	3.199149e-04	0.0011459012
TC1300001033.mm.2	Dhfr	dihydrofolate reductase	-1.804158	8.233387	-4.571552	3.284226e-04	0.0011459012
TC1300000817.mm.2	Zfp759	zinc finger protein 759	-1.397114	3.289957	-4.570216	3.293180e-04	0.0011459012
TC1100000537.mm.2	Mrnip	MRN complex interacting protein	-1.094028	6.459971	-4.567491	3.311534e-04	0.0011459012
TC0900001050.mm.2	Gm10639	predicted gene 10639	-2.070733	3.008433	-4.566633	3.317334e-04	0.0011459012
TC1700001634.mm.2	Slc9a3r2	solute carrier family 9 (sodium/hydrogen exchanger), member 3 regulator 2	1.073000	7.929854	4.566610	3.317488e-04	0.0011459012
TC0500001464.mm.2	Aacs	acetoacetyl-CoA synthetase	1.115766	7.691140	4.561725	3.350709e-04	0.0011459012
TC1900000166.mm.2	B3gat3	beta-1,3-glucuronyltransferase 3 (glucuronosyltransferase I)	1.027603	6.295142	4.560302	3.360451e-04	0.0011459012
TC0400002476.mm.2	Rpp25l	ribonuclease P/MRP 25 subunit-like	1.299392	5.067769	4.545830	3.461180e-04	0.0011459012
TC0500000560.mm.2	Pcdh7	protocadherin 7	-1.867002	3.965822	-4.540747	3.497290e-04	0.0011459012
TC1500000785.mm.2	Parvb	parvin, beta	1.159989	5.991272	4.531894	3.561102e-04	0.0011459012
TC0700003769.mm.2	Aqp11	aquaporin 11	1.400305	3.597526	4.529606	3.577781e-04	0.0011459012
TC1400001958.mm.2	Exoc5	exocyst complex component 5	1.094324	7.934997	4.529498	3.578574e-04	0.0011459012
TC0200001095.mm.2	Hoxd9	homeobox D9	1.397518	3.305700	4.526012	3.604154e-04	0.0011459012
TC1300001098.mm.2	Fam169a	family with sequence similarity 169, member A	-1.128569	2.953208	-4.525277	3.609572e-04	0.0011459012
TC1700000954.mm.2	Plcl2	phospholipase C-like 2	1.111362	3.305654	4.521747	3.635703e-04	0.0011459012
TC1500001018.mm.2	Aqp5	aquaporin 5	-1.343286	3.585678	-4.511809	3.710320e-04	0.0011459012
TC0600001334.mm.2	Dcp1b	decapping mRNA 1B	1.476843	4.507181	4.506807	3.748467e-04	0.0011459012
TC0700000821.mm.2	Fuz	fuzzy planar cell polarity protein	-1.318051	2.340446	-4.501016	3.793128e-04	0.0011459012
TC0800000585.mm.2	Aga	aspartylglucosaminidase	1.078995	7.753601	4.499067	3.808284e-04	0.0011459012
TC1200001273.mm.2	BC022687	cDNA sequence BC022687	1.096063	6.028301	4.497188	3.822947e-04	0.0011459012
TC0400003446.mm.2	Zfp69	zinc finger protein 69	1.498273	3.576499	4.495920	3.832879e-04	0.0011459012
TC0800002706.mm.2	Ces1g	carboxylesterase 1G	-1.803940	3.049887	-4.491166	3.870352e-04	0.0011459012
TC0900000711.mm.2	Ulk3	unc-51-like kinase 3	1.170867	4.920232	4.487746	3.897540e-04	0.0011459012
TC1700001021.mm.2	Alkbh7	alkB homolog 7	1.034870	6.373487	4.487320	3.900940e-04	0.0011459012
TC1800001197.mm.2	Cd14	CD14 antigen	-1.527307	5.972199	-4.479359	3.965034e-04	0.0011536668
TC1100003240.mm.2	Nxn	nucleoredoxin	-1.028366	8.128654	-4.475376	3.997508e-04	0.0011536668
TC1600001135.mm.2	Nmral1	NmrA-like family domain containing 1	-1.586066	5.014115	-4.465261	4.081201e-04	0.0011675785
TC0500002221.mm.2	Tmem129	transmembrane protein 129	1.005150	7.130273	4.433761	4.353480e-04	0.0012246380
TC1000003052.mm.2	Srgap1	SLIT-ROBO Rho GTPase activating protein 1	1.697575	5.877564	4.433580	4.355096e-04	0.0012246380
TC0100001877.mm.2	Plxna2	plexin A2	1.332696	7.689478	4.420589	4.472764e-04	0.0012318728
TC0900002757.mm.2	Phip	pleckstrin homology domain interacting protein	-1.091953	8.708345	-4.420111	4.477151e-04	0.0012318728
TC0300001937.mm.2	Slc7a11	solute carrier family 7 (cationic amino acid transporter, y+ system), member 11	1.321362	6.865547	4.418373	4.493153e-04	0.0012318728
TC0X00002166.mm.2	Zfp280c	zinc finger protein 280C	-1.015721	6.562020	-4.408209	4.587919e-04	0.0012474590
TC0200000528.mm.2	Endog	endonuclease G	1.151531	4.618678	4.404014	4.627624e-04	0.0012479412
TC0200001809.mm.2	Map1a	microtubule-associated protein 1 A	1.093536	6.744425	4.393295	4.730673e-04	0.0012653589
TC0500003028.mm.2	Sgsm1	small G protein signaling modulator 1	-1.360111	3.711315	-4.374294	4.919129e-04	0.0012920653
TC0600002342.mm.2	Nt5c3	5'-nucleotidase, cytosolic III	-1.381411	5.265881	-4.371241	4.950115e-04	0.0012920653
TC0600000664.mm.2	Aqp1	aquaporin 1	-1.304485	9.571526	-4.368819	4.974842e-04	0.0012920653
TC1100000081.mm.2	Aebp1	AE binding protein 1	-1.002363	10.925565	-4.365586	5.008032e-04	0.0012920653
TC0600002657.mm.2	Prokr1	prokineticin receptor 1	1.664825	2.870080	4.363761	5.026880e-04	0.0012920653
TC1300000543.mm.2	Rnf144b	ring finger protein 144B	-1.155828	3.176842	-4.351316	5.157291e-04	0.0013103406
TC1100004262.mm.2	Wdr92	WD repeat domain 92	-1.517040	5.657118	-4.349403	5.177638e-04	0.0013103406
TC0900000666.mm.2	Hykk	hydroxylysine kinase 1	1.560146	4.135673	4.344005	5.235510e-04	0.0013113007
TC0400002532.mm.2	Msmp	microseminoprotein, prostate associated	1.053824	5.083024	4.341633	5.261146e-04	0.0013113007
TC0500001779.mm.2	Cdk8	cyclin-dependent kinase 8	1.066220	8.019390	4.333357	5.351593e-04	0.0013238152
TC0200003320.mm.2	Ralgps1	Ral GEF with PH domain and SH3 binding motif 1	-1.373493	4.001063	-4.329564	5.393582e-04	0.0013242451
TC0X00002472.mm.2	F8	coagulation factor VIII	-1.916373	2.946071	-4.318720	5.515461e-04	0.0013441383
TC0800002290.mm.2	Clcn3	chloride channel, voltage-sensitive 3	-1.687408	5.483907	-4.296454	5.774612e-04	0.0013903527
TC0X00002154.mm.2	Smarca1	SWI/SNF related, matrix associated, actin dependent regulator of chromatin, subfamily a, member 1	-1.241631	3.374555	-4.293460	5.810381e-04	0.0013903527
TC0900000221.mm.2	9530077C05Rik	RIKEN cDNA 9530077C05 gene	1.088344	3.650982	4.291671	5.831875e-04	0.0013903527
TC0400001327.mm.2	Svbp	small vasohibin binding protein	1.043147	6.458322	4.260709	6.216817e-04	0.0014714624
TC1500001749.mm.2	Naprt	nicotinate phosphoribosyltransferase	1.431879	3.345077	4.249376	6.364102e-04	0.0014914529
TSUnmapped00000043.mm.2	Rora	RAR-related orphan receptor alpha	-1.472142	2.883372	-4.247264	6.391941e-04	0.0014914529
TC1200001971.mm.2	Atp6v1d	ATPase, H+ transporting, lysosomal V1 subunit D	1.021610	7.370034	4.230653	6.615251e-04	0.0015326885
TC1300002460.mm.2	F2rl1	coagulation factor II (thrombin) receptor-like 1	1.411397	3.631940	4.222414	6.728933e-04	0.0015363496
TC1100002195.mm.2	Igfbp3	insulin-like growth factor binding protein 3	1.464767	2.975767	4.220270	6.758842e-04	0.0015363496
TC1900001726.mm.2	Hspa12a	heat shock protein 12A	-1.349315	3.010069	-4.217113	6.803131e-04	0.0015363496
TC0300000090.mm.2	Lrrcc1	leucine rich repeat and coiled-coil domain containing 1	1.008788	7.906050	4.216069	6.817843e-04	0.0015363496
TC1200000183.mm.2	Iah1	isoamyl acetate-hydrolyzing esterase 1 homolog	1.027532	6.567965	4.211684	6.879982e-04	0.0015398055
TC0400004191.mm.2	Slc6a9	solute carrier family 6 (neurotransmitter transporter, glycine), member 9	1.523826	10.173479	4.207985	6.932839e-04	0.0015411513
TC0200000781.mm.2	Acvr2a	activin receptor IIA	1.163197	6.564181	4.202890	7.006333e-04	0.0015411980
TC1300000019.mm.2	Akr1c13	aldo-keto reductase family 1, member C13	-1.226537	2.155772	-4.198730	7.066922e-04	0.0015411980
TC0100003258.mm.2	1700025G04Rik	RIKEN cDNA 1700025G04 gene	1.042073	8.891673	4.197140	7.090232e-04	0.0015411980
TC0600001281.mm.2	Tsen2	tRNA splicing endonuclease subunit 2	-1.107608	4.569347	-4.193975	7.136845e-04	0.0015411980
TC0X00000912.mm.2	Zc3h12b	zinc finger CCCH-type containing 12B	-1.144833	3.604145	-4.191920	7.167273e-04	0.0015411980
TC0300002357.mm.2	Il6ra	interleukin 6 receptor, alpha	-1.133160	4.952429	-4.173781	7.441661e-04	0.0015898093
TC0800001728.mm.2	Grtp1	GH regulated TBC protein 1	1.284378	2.690892	4.167638	7.536996e-04	0.0015910687
TC0200001377.mm.2	Lrp4	low density lipoprotein receptor-related protein 4	1.017425	6.351409	4.167172	7.544277e-04	0.0015910687
TC1900000046.mm.2	Ctsf	cathepsin F	-2.353461	4.405949	-4.159524	7.664807e-04	0.0016061919
TC0100000055.mm.2	Prex2	phosphatidylinositol-3,4,5-trisphosphate-dependent Rac exchange factor 2	1.259618	7.772405	4.142893	7.933721e-04	0.0016520216
TC1000001597.mm.2	Pan2	PAN2 poly(A) specific ribonuclease subunit	1.027653	8.376648	4.133081	8.096838e-04	0.0016753835
TC0200002844.mm.2	Rpp38	ribonuclease P/MRP 38 subunit	-1.015982	6.059090	-4.103892	8.602511e-04	0.0017441959
TC0X00000934.mm.2	Efnb1	ephrin B1	-1.643739	5.975544	-4.103153	8.615706e-04	0.0017441959
TC0900002040.mm.2	Pknox2	Pbx/knotted 1 homeobox 2	-1.745943	5.128617	-4.103050	8.617558e-04	0.0017441959
TC0700001116.mm.2	Isg20	interferon-stimulated protein	-1.013651	7.284926	-4.101716	8.641457e-04	0.0017441959
TC0300001364.mm.2	Cenpe	centromere protein E	-1.305079	7.997175	-4.095762	8.748977e-04	0.0017551302
TC1600000526.mm.2	Iqcb1	IQ calmodulin-binding motif containing 1	-1.167893	6.492396	-4.086740	8.914478e-04	0.0017774929
TC0600001729.mm.2	Sspn	sarcospan	-1.295855	7.257798	-4.078445	9.069435e-04	0.0017974964
TC1700000340.mm.2	Bricd5	BRICHOS domain containing 5	1.052868	4.341950	4.058683	9.449714e-04	0.0018606199
TC1300002347.mm.2	Slf1	SMC5-SMC6 complex localization factor 1	-1.296100	5.313715	-4.056078	9.501038e-04	0.0018606199
TC1700001602.mm.2	Paqr4	progestin and adipoQ receptor family member IV	1.057494	6.318962	4.039916	9.825799e-04	0.0019128331
TC0100001987.mm.2	Msc	musculin	1.167985	2.587440	4.035136	9.923993e-04	0.0019205845
TC1300002542.mm.2	Cenph	centromere protein H	-1.085876	5.886116	-4.029681	1.003727e-03	0.0019311469
TC0900000980.mm.2	Prtg	protogenin	-1.611664	3.926704	-4.019731	1.024726e-03	0.0019588342
TC0600001035.mm.2	Mgll	monoglyceride lipase	-1.561356	3.737563	-4.013407	1.038303e-03	0.0019588342
TC0100001581.mm.2	Adamts4	a disintegrin-like and metallopeptidase (reprolysin type) with thrombospondin type 1 motif, 4	-1.116394	5.050015	-4.012550	1.040157e-03	0.0019588342
TC0100002801.mm.2	Per2	period circadian clock 2	1.100421	6.015818	4.011730	1.041933e-03	0.0019588342
TC0200004626.mm.2	Pced1a	PC-esterase domain containing 1A	1.028995	6.165907	4.008753	1.048411e-03	0.0019598131
TC0800001126.mm.2	Adgrg1	adhesion G protein-coupled receptor G1	-1.349358	5.382568	-3.987357	1.096178e-03	0.0020375286
TC0300000623.mm.2	Ppid	peptidylprolyl isomerase D (cyclophilin D)	-1.146832	9.384852	-3.981817	1.108901e-03	0.0020495970
TC0100003867.mm.2	Serpinb10	serine (or cysteine) peptidase inhibitor, clade B (ovalbumin), member 10	-1.439028	3.041551	-3.971240	1.133608e-03	0.0020770505
TC0300001247.mm.2	Bcar3	breast cancer anti-estrogen resistance 3	-1.220384	3.956979	-3.970068	1.136380e-03	0.0020770505
TC0700003714.mm.2	Prss23	protease, serine 23	1.090496	9.208314	3.946511	1.193571e-03	0.0021695296
TC0300000210.mm.2	Skil	SKI-like	1.158948	6.217839	3.942662	1.203187e-03	0.0021749924
TC1400000763.mm.2	Cmtm5	CKLF-like MARVEL transmembrane domain containing 5	-1.042580	2.792429	-3.934048	1.224993e-03	0.0021782222
TC0400001519.mm.2	Zbtb8os	zinc finger and BTB domain containing 8 opposite strand	1.070897	6.050578	3.933882	1.225420e-03	0.0021782222
TC0400000622.mm.2	Fam206a	family with sequence similarity 206, member A	1.063816	7.039868	3.932637	1.228605e-03	0.0021782222
TC0100001473.mm.2	Pigc	phosphatidylinositol glycan anchor biosynthesis, class C	1.088978	4.234116	3.931525	1.231457e-03	0.0021782222
TC0200002887.mm.2	Proser2	proline and serine rich 2	1.620881	3.261578	3.926367	1.244776e-03	0.0021900076
TC0100002356.mm.2	Rftn2	raftlin family member 2	1.228508	4.263150	3.919720	1.262157e-03	0.0022087751
TC1100004285.mm.2	Sfi1	Sfi1 homolog, spindle assembly associated (yeast)	1.152084	4.064687	3.914661	1.275547e-03	0.0022203974
TC1100001908.mm.2	Llgl2	lethal giant larvae homolog 2 (Drosophila)	-1.354389	5.642170	-3.895027	1.328892e-03	0.0023010819
TC0200005130.mm.2	Tnnc2	troponin C2, fast	-1.284192	3.052479	-3.891507	1.338692e-03	0.0023059138
TC0900000259.mm.2	Igsf9b	immunoglobulin superfamily, member 9B	-1.188956	3.927580	-3.888742	1.346442e-03	0.0023071844
TC0100001257.mm.2	Tnnt2	troponin T2, cardiac	2.178779	5.212557	3.878570	1.375340e-03	0.0023123365
TC1300001522.mm.2	Epdr1	ependymin related protein 1 (zebrafish)	1.174625	6.554336	3.877124	1.379497e-03	0.0023123365
TC1100002550.mm.2	Ccng1	cyclin G1	-1.024656	10.864930	-3.875339	1.384649e-03	0.0023123365
TC1900000536.mm.2	Exoc6	exocyst complex component 6	-1.042081	4.312727	-3.872151	1.393896e-03	0.0023123365
TC1100003517.mm.2	Nog	noggin	-1.499257	3.829784	-3.871544	1.395664e-03	0.0023123365
TC0200001886.mm.2	Eid1	EP300 interacting inhibitor of differentiation 1	1.094506	8.132793	3.870566	1.398517e-03	0.0023123365
TC0900001299.mm.2	Rab6b	RAB6B, member RAS oncogene family	-1.362365	5.534375	-3.869720	1.400991e-03	0.0023123365
TC0X00001931.mm.2	Syn1	synapsin I	-1.284694	3.954910	-3.868121	1.405676e-03	0.0023123365
TC1200001331.mm.2	Sp8	trans-acting transcription factor 8	1.103929	4.484656	3.855190	1.444154e-03	0.0023544263
TC1900000906.mm.2	Carns1	carnosine synthase 1	1.046466	4.453236	3.854720	1.445575e-03	0.0023544263
TC1100001634.mm.2	Atp6v0a1	ATPase, H+ transporting, lysosomal V0 subunit A1	-1.082775	9.108409	-3.849932	1.460103e-03	0.0023637539
TC0500002073.mm.2	Kcnh2	potassium voltage-gated channel, subfamily H (eag-related), member 2	-1.256230	4.604432	-3.846073	1.471923e-03	0.0023637539
TC0800002799.mm.2	Cmtm4	CKLF-like MARVEL transmembrane domain containing 4	-1.390373	6.566976	-3.845769	1.472856e-03	0.0023637539
TC1100000609.mm.2	Kif3a	kinesin family member 3A	-1.214673	7.055066	-3.817808	1.561473e-03	0.0024938081
TC0600003019.mm.2	Wnt5b	wingless-type MMTV integration site family, member 5B	1.559117	3.637266	3.813654	1.575089e-03	0.0025034023
TC0400002139.mm.2	Penk	preproenkephalin	1.395667	2.896274	3.801305	1.616277e-03	0.0025565154
TC1700001757.mm.2	Fkbp5	FK506 binding protein 5	1.226968	7.087724	3.796931	1.631127e-03	0.0025676590
TC0300002797.mm.2	S1pr1	sphingosine-1-phosphate receptor 1	1.075843	4.286052	3.786757	1.666196e-03	0.0025857142
TC1500001657.mm.2	Ndrg1	N-myc downstream regulated gene 1	-1.304357	10.320584	-3.786021	1.668761e-03	0.0025857142
TC1100000205.mm.2	Peli1	pellino 1	-1.243645	5.998293	-3.784727	1.673284e-03	0.0025857142
TC0X00002853.mm.2	Hmgn5	high-mobility group nucleosome binding domain 5	-1.716373	5.142253	-3.784170	1.675234e-03	0.0025857142
TC0800001226.mm.2	Carmil2	capping protein regulator and myosin 1 linker 2	1.030862	3.610357	3.782273	1.681893e-03	0.0025857142
TC0100003193.mm.2	Cfh	complement component factor h	1.992360	3.742809	3.777635	1.698284e-03	0.0025987688
TC1500002141.mm.2	Slc38a1	solute carrier family 38, member 1	1.312811	7.165450	3.758923	1.766069e-03	0.0026899848
TC0600000012.mm.2	Casd1	CAS1 domain containing 1	-1.026058	8.025785	-3.753093	1.787738e-03	0.0027104414
TC1000001807.mm.2	Hebp2	heme binding protein 2	1.054639	4.409155	3.738621	1.842694e-03	0.0027809472
TC0500002592.mm.2	Ociad2	OCIA domain containing 2	-1.771043	4.265138	-3.734490	1.858690e-03	0.0027812585
TC0200002589.mm.2	Snai1	snail family zinc finger 1	1.006948	6.436707	3.733035	1.864358e-03	0.0027812585
TC1400000248.mm.2	Anxa11	annexin A11	1.049973	8.088019	3.732035	1.868262e-03	0.0027812585
TC0200001535.mm.2	Abtb2	ankyrin repeat and BTB (POZ) domain containing 2	1.079267	6.290901	3.728203	1.883304e-03	0.0027910227
TC1800000689.mm.2	Pmaip1	phorbol-12-myristate-13-acetate-induced protein 1	-1.140526	3.103220	-3.720139	1.915351e-03	0.0028257868
TC1400002600.mm.2	Dis3	DIS3 homolog, exosome endoribonuclease and 3'-5' exoribonuclease	-1.218105	7.776453	-3.714211	1.939262e-03	0.0028408093
TC1400001253.mm.2	Gpc6	glypican 6	1.033216	6.372207	3.713340	1.942803e-03	0.0028408093
TC1600001194.mm.2	Tvp23a	trans-golgi network vesicle protein 23A	-1.181837	5.827573	-3.710257	1.955376e-03	0.0028465426
TC0900003024.mm.2	Mapkapk3	mitogen-activated protein kinase-activated protein kinase 3	-1.024949	6.480431	-3.668269	2.135022e-03	0.0030817796
TC0200002099.mm.2	Macrod2	MACRO domain containing 2	1.092245	4.713686	3.668117	2.135701e-03	0.0030817796
TC0400002744.mm.2	Ptgr1	prostaglandin reductase 1	1.046820	6.514893	3.664950	2.149912e-03	0.0030827531
TC1100000798.mm.2	Pigl	phosphatidylinositol glycan anchor biosynthesis, class L	-1.022676	5.126864	-3.663795	2.155116e-03	0.0030827531
TC0200004297.mm.2	Mettl15	methyltransferase like 15	1.271669	4.445361	3.661595	2.165066e-03	0.0030830858
TC1000001270.mm.2	Pawr	PRKC, apoptosis, WT1, regulator	1.016566	6.486562	3.659608	2.174091e-03	0.0030830858
TC0200003231.mm.2	1700007K13Rik	RIKEN cDNA 1700007K13 gene	-1.202386	3.902379	-3.649026	2.222803e-03	0.0031386362
TC1000000300.mm.2	Col10a1	collagen, type X, alpha 1	-1.436627	3.746763	-3.645132	2.241001e-03	0.0031508098
TC0400002471.mm.2	Fam219a	family with sequence similarity 219, member A	1.035712	5.195568	3.632387	2.301619e-03	0.0032222666
TC1900001619.mm.2	Pcgf6	polycomb group ring finger 6	-1.027991	7.062918	-3.627777	2.323947e-03	0.0032397396
TC1100002175.mm.2	Purb	purine rich element binding protein B	-1.295169	6.270199	-3.621897	2.352741e-03	0.0032660412
TC1700002334.mm.2	Vmac	vimentin-type intermediate filament associated coiled-coil protein	1.035079	4.991100	3.597273	2.477258e-03	0.0034210066
TC1400001561.mm.2	Zfp503	zinc finger protein 503	-1.069031	7.254946	-3.595704	2.485410e-03	0.0034210066
TC0200000514.mm.2	Cercam	cerebral endothelial cell adhesion molecule	1.016805	6.800755	3.592673	2.501240e-03	0.0034210066
TC0700003834.mm.2	Atg16l2	autophagy related 16-like 2 (S. cerevisiae)	1.068735	6.035867	3.591667	2.506514e-03	0.0034210066
TC0400000529.mm.2	Nr4a3	nuclear receptor subfamily 4, group A, member 3	1.030015	2.993758	3.589795	2.516363e-03	0.0034210066
TC0500000499.mm.2	Slit2	slit homolog 2 (Drosophila)	1.097201	4.722706	3.582042	2.557561e-03	0.0034627062
TC1100000164.mm.2	Fbxo48	F-box protein 48	-1.069654	2.664988	-3.570700	2.619045e-03	0.0035314170
TC0300000181.mm.2	Eif5a2	eukaryotic translation initiation factor 5A2	-1.666655	5.056951	-3.559214	2.682820e-03	0.0036023451
TC1100001072.mm.2	Slc43a2	solute carrier family 43, member 2	-1.313825	5.660325	-3.557309	2.693547e-03	0.0036023451
TC0900000100.mm.2	Sesn3	sestrin 3	-1.093196	7.968440	-3.550259	2.733616e-03	0.0036411327
TC0700004176.mm.2	Gde1	glycerophosphodiester phosphodiesterase 1	-1.189364	6.155904	-3.527428	2.867521e-03	0.0038039974
TC1000000147.mm.2	Map3k5	mitogen-activated protein kinase kinase kinase 5	1.142763	3.802556	3.525518	2.879013e-03	0.0038039974
TC1800001054.mm.2	Garem1	GRB2 associated regulator of MAPK1 subtype 1	1.019797	6.781147	3.521424	2.903810e-03	0.0038214143
TC0600000277.mm.2	Mest	mesoderm specific transcript	1.457620	5.900198	3.514353	2.947135e-03	0.0038416589
TC0200000006.mm.2	Dclre1c	DNA cross-link repair 1C	-1.037581	3.615136	-3.513358	2.953285e-03	0.0038416589
TC1100002673.mm.2	Rufy1	RUN and FYVE domain containing 1	-1.008894	5.815771	-3.512994	2.955534e-03	0.0038416589
TC1100002593.mm.2	Thg1l	tRNA-histidine guanylyltransferase 1-like (S. cerevisiae)	-1.043495	6.552196	-3.511323	2.965901e-03	0.0038416589
TC0600001433.mm.2	Cdca3	cell division cycle associated 3	-1.136574	9.178275	-3.498666	3.045579e-03	0.0039099076
TC0X00002660.mm.2	Arhgef9	CDC42 guanine nucleotide exchange factor (GEF) 9	-1.285573	4.943335	-3.498325	3.047750e-03	0.0039099076
TC1200001898.mm.2	Gpr135	G protein-coupled receptor 135	1.018828	3.331163	3.497309	3.054244e-03	0.0039099076
TC1900000711.mm.2	Cnnm2	cyclin M2	1.132629	5.440531	3.493236	3.080408e-03	0.0039281168
TC0700000886.mm.2	Tmem86a	transmembrane protein 86A	-1.139108	6.439707	-3.484461	3.137548e-03	0.0039855334
TC0100003889.mm.2	Ifi211	interferon activated gene 211	-1.037315	7.803853	-3.474178	3.205849e-03	0.0040452087
TC0200003603.mm.2	Pla2r1	phospholipase A2 receptor 1	1.092420	2.751918	3.472644	3.216159e-03	0.0040452087
TC1600001390.mm.2	Rfc4	replication factor C (activator 1) 4	-1.049100	7.483239	-3.470726	3.229105e-03	0.0040452087
TC1100000560.mm.2	Zfp354a	zinc finger protein 354A	-1.144926	4.339803	-3.470046	3.233708e-03	0.0040452087
TC0400003435.mm.2	Foxo6	forkhead box O6	-1.061687	2.706084	-3.467066	3.253950e-03	0.0040551116
TC1200001686.mm.2	Stxbp6	syntaxin binding protein 6 (amisyn)	1.075152	6.030102	3.462024	3.288487e-03	0.0040826882
TC0600002487.mm.2	Vamp5	vesicle-associated membrane protein 5	-1.035124	5.905542	-3.453156	3.350129e-03	0.0041405701
TC0500002756.mm.2	Cxcl10	chemokine (C-X-C motif) ligand 10	-1.081403	4.318196	-3.450732	3.367176e-03	0.0041405701
TC0800000441.mm.2	Prag1	PEAK1 related kinase activating pseudokinase 1	-1.042142	4.831203	-3.449926	3.372866e-03	0.0041405701
TC1800001149.mm.2	Fam13b	family with sequence similarity 13, member B	1.073009	7.422766	3.443958	3.415275e-03	0.0041770459
TC1000003104.mm.2	Dtx3	deltex 3, E3 ubiquitin ligase	1.144823	6.313241	3.436509	3.468957e-03	0.0042269885
TC0300002724.mm.2	Gstm2	glutathione S-transferase, mu 2	-1.465767	7.384461	-3.431701	3.504054e-03	0.0042462765
TC1200002090.mm.2	Mlh3	mutL homolog 3	1.223632	5.248599	3.430810	3.510599e-03	0.0042462765
TC0400000272.mm.2	Lyrm2	LYR motif containing 2	1.291710	5.425550	3.428688	3.526230e-03	0.0042495593
TC1400001486.mm.2	Oxsm	3-oxoacyl-ACP synthase, mitochondrial	1.054352	5.016234	3.417565	3.609305e-03	0.0043275644
TC1200001704.mm.2	Prkd1	protein kinase D1	-1.223015	5.025401	-3.416513	3.617265e-03	0.0043275644
TC0600000963.mm.2	Cct7	chaperonin containing Tcp1, subunit 7 (eta)	-1.030260	6.329964	-3.399362	3.749482e-03	0.0044694911
TC1500000064.mm.2	Nadk2	NAD kinase 2, mitochondrial	-1.226912	8.804949	-3.396719	3.770283e-03	0.0044780613
TC0700002957.mm.2	Clec11a	C-type lectin domain family 11, member a	1.000098	3.670811	3.386114	3.854896e-03	0.0045620887
TC0600002796.mm.2	Eogt	EGF domain-specific O-linked N-acetylglucosamine (GlcNAc) transferase	-1.046355	8.235219	-3.373584	3.957313e-03	0.0046665094
TC0700004008.mm.2	Gm4759	GTPase, very large interferon inducible 1 pseudogene	-1.561987	3.712356	-3.367491	4.008088e-03	0.0047095029
TC0X00000656.mm.2	Vma21	VMA21 vacuolar H+-ATPase homolog (S. cerevisiae)	-1.215876	5.525606	-3.360982	4.063040e-03	0.0047429114
TC0700002105.mm.2	Shank2	SH3/ankyrin domain gene 2	-1.124181	5.204990	-3.360710	4.065353e-03	0.0047429114
TC0800003095.mm.2	Spata2l	spermatogenesis associated 2-like	1.346718	2.934417	3.356061	4.105083e-03	0.0047723400
TC1100003063.mm.2	Chrnb1	cholinergic receptor, nicotinic, beta polypeptide 1 (muscle)	-1.128389	4.041066	-3.344644	4.204298e-03	0.0048634615
TC1500000592.mm.2	Scx	scleraxis	-1.008546	7.516723	-3.343653	4.213029e-03	0.0048634615
TC0X00002736.mm.2	Ercc6l	excision repair cross-complementing rodent repair deficiency complementation group 6 like	-1.221159	4.159809	-3.334603	4.293526e-03	0.0049305494
TC0400001517.mm.2	Sync	syncoilin	-1.117457	5.394259	-3.333759	4.301118e-03	0.0049305494
TC0100000926.mm.2	Crocc2	ciliary rootlet coiled-coil, rootletin family member 2	-1.444057	3.119167	-3.328310	4.350403e-03	0.0049697310
TC0X00002669.mm.2	Zc4h2	zinc finger, C4H2 domain containing	-1.031827	6.303278	-3.318398	4.441511e-03	0.0050562527
TC1500002156.mm.2	Rapgef3	Rap guanine nucleotide exchange factor (GEF) 3	-1.132699	5.458164	-3.314981	4.473354e-03	0.0050749432
TC0500000283.mm.2	Il6	interleukin 6	-1.148770	2.986048	-3.309599	4.523975e-03	0.0051147351
TC1300001474.mm.2	Hecw1	HECT, C2 and WW domain containing E3 ubiquitin protein ligase 1	1.213234	3.957204	3.304439	4.573031e-03	0.0051524901
TC1100002748.mm.2	Slc22a5	solute carrier family 22 (organic cation transporter), member 5	-1.159208	5.172769	-3.299500	4.620487e-03	0.0051783956
TC1700001197.mm.2	Rmdn2	regulator of microtubule dynamics 2	-1.011887	7.173840	-3.298774	4.627502e-03	0.0051783956
TC0900003282.mm.2	Ano10	anoctamin 10	-1.014889	8.241061	-3.295747	4.656869e-03	0.0051935929
TC1100000324.mm.2	Cpeb4	cytoplasmic polyadenylation element binding protein 4	-1.036247	6.852702	-3.290748	4.705776e-03	0.0052304060
TC1000000279.mm.2	Hddc2	HD domain containing 2	-1.071109	5.287697	-3.265474	4.960949e-03	0.0054954616
TC0300001431.mm.2	Unc5c	unc-5 netrin receptor C	-1.212299	5.170396	-3.256859	5.051022e-03	0.0055764634
TC1100002813.mm.2	Gemin5	gem (nuclear organelle) associated protein 5	-1.095137	7.861315	-3.242367	5.206201e-03	0.0057285622
TC1700001213.mm.2	Morn2	MORN repeat containing 2	1.033245	5.924427	3.232688	5.312458e-03	0.0058259961
TC1100000571.mm.2	Phykpl	5-phosphohydroxy-L-lysine phospholyase	-1.021938	5.274106	-3.230247	5.339604e-03	0.0058363116
TC0X00001288.mm.2	Armcx3	armadillo repeat containing, X-linked 3	1.072691	6.317569	3.228038	5.364271e-03	0.0058438579
TC0600003337.mm.2	Arhgdib	Rho, GDP dissociation inhibitor (GDI) beta	-1.061390	5.006237	-3.214263	5.520710e-03	0.0059944346
TC0300002722.mm.2	Gstm7	glutathione S-transferase, mu 7	-1.138521	2.488993	-3.212551	5.540457e-03	0.0059960871
TC0500001614.mm.2	Cldn15	claudin 15	-1.055871	6.833436	-3.210713	5.561741e-03	0.0059993865
TC1200000806.mm.2	Ptgr2	prostaglandin reductase 2	1.107513	4.363418	3.207351	5.600896e-03	0.0060218781
TC0X00000735.mm.2	Dkc1	dyskeratosis congenita 1, dyskerin	-1.332677	6.107369	-3.184257	5.877239e-03	0.0062984095
TC1200001685.mm.2	Dnajb9	DnaJ heat shock protein family (Hsp40) member B9	1.126601	6.440330	3.165162	6.115857e-03	0.0065328473
TC0200004898.mm.2	Sox12	SRY (sex determining region Y)-box 12	-1.116834	5.494415	-3.162299	6.152453e-03	0.0065506703
TC1900000335.mm.2	Aldh1a1	aldehyde dehydrogenase family 1, subfamily A1	-1.306336	3.201868	-3.157960	6.208317e-03	0.0065888269
TC0800002235.mm.2	Neil3	nei like 3 (E. coli)	-1.329985	6.460479	-3.154690	6.250752e-03	0.0065974643
TC1800001368.mm.2	March3	membrane-associated ring finger (C3HC4) 3	-1.300204	4.813447	-3.154244	6.256562e-03	0.0065974643
TC1800000995.mm.2	Ankrd29	ankyrin repeat domain 29	1.021581	5.557806	3.148492	6.331976e-03	0.0066455297
TC1100000588.mm.2	Skp1a	S-phase kinase-associated protein 1A	-1.063598	9.441923	-3.146578	6.357268e-03	0.0066455297
TC0X00001421.mm.2	Alg13	asparagine-linked glycosylation 13	-1.083330	4.862463	-3.146164	6.362741e-03	0.0066455297
TC1300000364.mm.2	Serpinb9	serine (or cysteine) peptidase inhibitor, clade B, member 9	-1.026854	7.476270	-3.119422	6.726991e-03	0.0070037345
TC1100004228.mm.2	Dcxr	dicarbonyl L-xylulose reductase	-1.099359	7.263079	-3.108917	6.875635e-03	0.0071359118
TC0300002104.mm.2	Veph1	ventricular zone expressed PH domain-containing 1	1.078713	3.226572	3.106923	6.904209e-03	0.0071430342
TC1400002293.mm.2	Dock5	dedicator of cytokinesis 5	1.001073	7.879449	3.095830	7.065322e-03	0.0072868052
TC0200001551.mm.2	Cd59b	CD59b antigen	-1.194175	4.042431	-3.080660	7.291659e-03	0.0074967373
TC0X00000742.mm.2	Brcc3	BRCA1/BRCA2-containing complex, subunit 3	-1.052870	7.793638	-3.054754	7.694769e-03	0.0078865391
TC0600002323.mm.2	Nod1	nucleotide-binding oligomerization domain containing 1	1.310612	3.448715	3.038360	7.961083e-03	0.0081341498
TC1200000833.mm.2	Fos	FBJ osteosarcoma oncogene	1.126681	8.146051	3.031334	8.077959e-03	0.0082280142
TC0200003630.mm.2	Ifih1	interferon induced with helicase C domain 1	-1.087613	4.976793	-3.023717	8.206572e-03	0.0083332166
TC0200001523.mm.2	Pamr1	peptidase domain containing associated with muscle regeneration 1	-1.149663	3.533481	-3.005221	8.527305e-03	0.0086322561
TC0200004839.mm.2	Zfp345	zinc finger protein 345	1.078484	4.505249	3.003272	8.561809e-03	0.0086405985
TC1900001109.mm.2	Tkfc	triokinase, FMN cyclase	1.089227	6.803335	2.997269	8.668933e-03	0.0087204191
TC1500001466.mm.2	Sybu	syntabulin (syntaxin-interacting)	1.030435	3.019083	2.995880	8.693913e-03	0.0087204191
TC0200002850.mm.2	Suv39h2	suppressor of variegation 3-9 homolog 2 (Drosophila)	-1.163252	6.564452	-2.992674	8.751835e-03	0.0087518346

## Sheet: Nrf2 only_sfn
	Symbol	Name	logFC [Sfn]	AveExpr	t	P.Value	adj.P.Val
TC0200002275.mm.2	Srxn1	sulfiredoxin 1 homolog (S. cerevisiae)	-2.388821	8.280219	-11.408282	5.252231e-09	2.883475e-06
TC1000000934.mm.2	Eid3	EP300 interacting inhibitor of differentiation 3	-2.367852	6.290982	-9.450154	7.072020e-08	1.941269e-05
TC0100003320.mm.2	Tor3a	torsin family 3, member A	2.049438	6.280443	7.504171	1.416371e-06	1.677269e-04
TC1100003990.mm.2	Slc16a6	solute carrier family 16 (monocarboxylic acid transporters), member 6	1.909139	2.432151	7.489948	1.450251e-06	1.677269e-04
TC1400002267.mm.2	Ptk2b	PTK2 protein tyrosine kinase 2 beta	-2.137375	6.125101	-7.458753	1.527568e-06	1.677269e-04
TC0800000394.mm.2	Gsr	glutathione reductase	-1.987742	9.177067	-7.275791	2.076949e-06	1.789846e-04
TC0900002915.mm.2	Pik3cb	phosphatidylinositol 3-kinase, catalytic, beta polypeptide	-1.779478	7.645034	-7.220210	2.282136e-06	1.789846e-04
TC1300000919.mm.2	Glrx	glutaredoxin	-1.623469	8.290993	-6.739803	5.242377e-06	3.597581e-04
TC1300000366.mm.2	Serpinb1b	serine (or cysteine) peptidase inhibitor, clade B, member 1b	1.773353	3.809978	6.666431	5.968874e-06	3.641013e-04
TC1100000049.mm.2	Zmat5	zinc finger, matrin type 5	-1.619695	6.045099	-6.597431	6.748228e-06	3.704777e-04
TC1000000933.mm.2	Txnrd1	thioredoxin reductase 1	-1.643486	10.437459	-6.463400	8.580831e-06	4.052315e-04
TC1900000159.mm.2	Hnrnpul2	heterogeneous nuclear ribonucleoprotein U-like 2	1.331041	9.217755	6.416252	9.343023e-06	4.052315e-04
TC0400000867.mm.2	Rraga	Ras-related GTP binding A	1.607939	8.384066	6.378071	1.001182e-05	4.052315e-04
TC1100000680.mm.2	Mrpl22	mitochondrial ribosomal protein L22	-1.856827	6.696268	-6.360629	1.033377e-05	4.052315e-04
TC1100002664.mm.2	Sqstm1	sequestosome 1	-1.439902	10.151602	-6.194306	1.400378e-05	4.394816e-04
TC0800001429.mm.2	Klhl36	kelch-like 36	1.672074	3.644561	6.157267	1.499209e-05	4.394816e-04
TC1100002001.mm.2	Slc26a11	solute carrier family 26, member 11	1.534298	5.319923	6.153111	1.510742e-05	4.394816e-04
TC0900002401.mm.2	Neo1	neogenin	1.949797	8.750858	6.132874	1.568235e-05	4.394816e-04
TC0400002008.mm.2	Klhl21	kelch-like 21	-1.450120	5.224931	-6.128530	1.580872e-05	4.394816e-04
TC1200002359.mm.2	Wars	tryptophanyl-tRNA synthetase	1.351445	8.887407	6.121675	1.601026e-05	4.394816e-04
TC1300000562.mm.2	Bicd2	bicaudal D homolog 2 (Drosophila)	-1.246719	7.475684	-6.056121	1.807815e-05	4.726144e-04
TC0800000088.mm.2	Col4a2	collagen, type IV, alpha 2	-1.575354	7.478971	-5.962641	2.151908e-05	4.885811e-04
TC0300000413.mm.2	Smad9	SMAD family member 9	1.621253	5.082544	5.960286	2.161408e-05	4.885811e-04
TC0400002717.mm.2	Ptpn3	protein tyrosine phosphatase, non-receptor type 3	1.922023	4.210346	5.948669	2.208907e-05	4.885811e-04
TC1200001109.mm.2	Eml1	echinoderm microtubule associated protein like 1	1.338574	6.903024	5.933942	2.270690e-05	4.885811e-04
TC0100003300.mm.2	Ier5	immediate early response 5	-1.287977	7.569172	-5.903073	2.406082e-05	4.885811e-04
TC1600000089.mm.2	Abat	4-aminobutyrate aminotransferase	-1.669470	4.634365	-5.886156	2.483815e-05	4.885811e-04
TC0900001732.mm.2	Arhgap42	Rho GTPase activating protein 42	-1.384014	7.150443	-5.871306	2.554191e-05	4.885811e-04
TC0500002346.mm.2	Lcorl	ligand dependent nuclear receptor corepressor-like	1.548310	6.303455	5.864603	2.586638e-05	4.885811e-04
TC0800000948.mm.2	4930432K21Rik	RIKEN cDNA 4930432K21 gene	-1.776067	4.221370	-5.823439	2.795480e-05	4.885811e-04
TC1100000792.mm.2	Adora2b	adenosine A2b receptor	1.683692	5.477903	5.811923	2.856983e-05	4.885811e-04
TC0200002678.mm.2	Rbm38	RNA binding motif protein 38	-1.551709	5.889677	-5.809084	2.872364e-05	4.885811e-04
TC0400000269.mm.2	Casp8ap2	caspase 8 associated protein 2	1.258680	6.154492	5.797352	2.936826e-05	4.885811e-04
TC1700000070.mm.2	Rps6ka2	ribosomal protein S6 kinase, polypeptide 2	1.403485	7.915795	5.726468	3.359574e-05	5.424723e-04
TC0900002283.mm.2	Layn	layilin	-1.294773	6.966503	-5.698579	3.542781e-05	5.427686e-04
TC0400000078.mm.2	2610301B20Rik	RIKEN cDNA 2610301B20 gene	1.359809	5.343069	5.696161	3.559138e-05	5.427686e-04
TC0200002863.mm.2	Prpf18	pre-mRNA processing factor 18	-1.272677	6.448957	-5.602258	4.259214e-05	6.028082e-04
TC1100002372.mm.2	Pex13	peroxisomal biogenesis factor 13	-1.524570	6.263271	-5.600172	4.276297e-05	6.028082e-04
TC0X00002865.mm.2	Rps6ka6	ribosomal protein S6 kinase polypeptide 6	1.400530	3.182226	5.599447	4.282244e-05	6.028082e-04
TC0700004429.mm.2	Dhx32	DEAH (Asp-Glu-Ala-His) box polypeptide 32	-1.295418	6.819960	-5.563439	4.588972e-05	6.108879e-04
TC1700002185.mm.2	Klhdc3	kelch domain containing 3	1.254566	8.309346	5.549204	4.716420e-05	6.108879e-04
TC0800001513.mm.2	Spata33	spermatogenesis associated 33	1.356129	5.263536	5.549045	4.717863e-05	6.108879e-04
TC0200001047.mm.2	Pdk1	pyruvate dehydrogenase kinase, isoenzyme 1	2.325452	5.652898	5.541737	4.784732e-05	6.108879e-04
TC1900001355.mm.2	Gldc	glycine decarboxylase	-1.217606	2.793053	-5.527948	4.913589e-05	6.118832e-04
TC1400000507.mm.2	Samd4	sterile alpha motif domain containing 4	1.311024	8.105068	5.517312	5.015436e-05	6.118832e-04
TC0200003005.mm.2	Nsun6	NOL1/NOP2/Sun domain family member 6	1.236102	5.188772	5.489143	5.295857e-05	6.255492e-04
TC0800003184.mm.2	Sipa1l2	signal-induced proliferation-associated 1 like 2	-1.216973	8.608778	-5.483366	5.355339e-05	6.255492e-04
TC0500002461.mm.2	Rell1	RELT-like 1	1.364001	6.880685	5.465298	5.545894e-05	6.263652e-04
TC0700004553.mm.2	Dusp8	dual specificity phosphatase 8	2.234232	4.913080	5.461161	5.590509e-05	6.263652e-04
TC0800000017.mm.2	Stxbp2	syntaxin binding protein 2	1.373633	6.720710	5.432576	5.909046e-05	6.488133e-04
TC0X00003236.mm.2	Sat1	spermidine/spermine N1-acetyl transferase 1	1.370184	7.929487	5.411572	6.155040e-05	6.625720e-04
TC0300002804.mm.2	Cdc14a	CDC14 cell division cycle 14A	1.412772	4.413343	5.391901	6.395024e-05	6.684798e-04
TC0200002606.mm.2	Pard6b	par-6 family cell polarity regulator beta	-1.723771	4.660771	-5.387227	6.453448e-05	6.684798e-04
TC0200004633.mm.2	Lzts3	leucine zipper, putative tumor suppressor family member 3	1.450535	5.595999	5.368369	6.694860e-05	6.741619e-04
TC0300000802.mm.2	S100a16	S100 calcium binding protein A16	-1.235023	6.246198	-5.351976	6.912294e-05	6.741619e-04
TC0100000662.mm.2	Inha	inhibin alpha	1.348460	4.767840	5.346242	6.990056e-05	6.741619e-04
TC0X00000981.mm.2	Ogt	O-linked N-acetylglucosamine (GlcNAc) transferase (UDP-N-acetylglucosamine:polypeptide-N-acetylglucosaminyl transferase)	-1.328470	7.840085	-5.335666	7.135872e-05	6.741619e-04
TC0400000739.mm.2	Trim32	tripartite motif-containing 32	1.431938	5.990152	5.332305	7.182873e-05	6.741619e-04
TC0300001871.mm.2	Nudt6	nudix (nucleoside diphosphate linked moiety X)-type motif 6	1.979436	5.710547	5.325976	7.272227e-05	6.741619e-04
TC0400003386.mm.2	Ptprf	protein tyrosine phosphatase, receptor type, F	1.151039	7.350714	5.316121	7.413669e-05	6.741619e-04
TC0500002744.mm.2	Cdkl2	cyclin-dependent kinase-like 2 (CDC2-related kinase)	1.659320	3.658518	5.310836	7.490687e-05	6.741619e-04
TC1900001273.mm.2	Tjp2	tight junction protein 2	-1.261406	6.536977	-5.278382	7.982111e-05	7.057053e-04
TC1700000269.mm.2	Zfp677	zinc finger protein 677	1.609592	4.856048	5.262887	8.228375e-05	7.057053e-04
TC0900001645.mm.2	Tcaim	T cell activation inhibitor, mitochondrial	-1.351372	3.098631	-5.251750	8.410200e-05	7.057053e-04
TC0900003199.mm.2	Tgfbr2	transforming growth factor, beta receptor II	-1.147266	8.828123	-5.247043	8.488299e-05	7.057053e-04
TC1500001953.mm.2	Cyp2d13	cytochrome P450, family 2, subfamily d, polypeptide 13	1.271252	5.259653	5.238757	8.627593e-05	7.057053e-04
TC0400003385.mm.2	Kdm4a	lysine (K)-specific demethylase 4A	1.182651	8.072395	5.223291	8.893930e-05	7.057053e-04
TC0900001786.mm.2	Cep295	centrosomal protein 295	1.310729	5.693431	5.220196	8.948231e-05	7.057053e-04
TC1100004173.mm.2	Cbx4	chromobox 4	-1.132394	7.355448	-5.216283	9.017381e-05	7.057053e-04
TC0100000244.mm.2	Cnnm4	cyclin M4	1.390582	5.193117	5.203860	9.240607e-05	7.057053e-04
TC0500002239.mm.2	Mfsd10	major facilitator superfamily domain containing 10	1.367264	8.632086	5.197846	9.350712e-05	7.057053e-04
TC1100000789.mm.2	Specc1	sperm antigen with calponin homology and coiled-coil domains 1	-1.303678	7.038293	-5.188205	9.530054e-05	7.057053e-04
TC0400003490.mm.2	Akirin1	akirin 1	1.574189	6.021129	5.187231	9.548359e-05	7.057053e-04
TC0500003694.mm.2	Stard13	StAR-related lipid transfer (START) domain containing 13	-1.188354	6.747896	-5.184918	9.591994e-05	7.057053e-04
TC0400000039.mm.2	Sdcbp	syndecan binding protein	1.244951	9.875557	5.177090	9.741220e-05	7.057053e-04
TC0600001033.mm.2	Ruvbl1	RuvB-like protein 1	-1.168318	8.808072	-5.171201	9.855054e-05	7.057053e-04
TC1300002667.mm.2	Map3k1	mitogen-activated protein kinase kinase kinase 1	-1.123857	6.736803	-5.169004	9.897871e-05	7.057053e-04
TC1300001722.mm.2	Sox4	SRY (sex determining region Y)-box 4	-1.426447	8.987188	-5.160003	1.007531e-04	7.091467e-04
TC0600003039.mm.2	Ccdc77	coiled-coil domain containing 77	-1.090105	5.543841	-5.151377	1.024841e-04	7.121997e-04
TC0300001478.mm.2	Znhit6	zinc finger, HIT type 6	-1.179549	7.620118	-5.107450	1.117881e-04	7.569587e-04
TC0400003749.mm.2	Tmem50a	transmembrane protein 50A	1.189594	7.792846	5.098350	1.138220e-04	7.569587e-04
TC1100001095.mm.2	Fam57a	family with sequence similarity 57, member A	1.305198	8.426617	5.089270	1.158893e-04	7.569587e-04
TC1400000277.mm.2	Fam208a	family with sequence similarity 208, member A	1.641501	6.565319	5.087347	1.163322e-04	7.569587e-04
TC1400000810.mm.2	Mphosph8	M-phase phosphoprotein 8	1.500847	8.118743	5.081658	1.176524e-04	7.569587e-04
TC1100002548.mm.2	Mat2b	methionine adenosyltransferase II, beta	-1.094124	7.537461	-5.072795	1.197399e-04	7.569587e-04
TC1600001805.mm.2	Crybg3	beta-gamma crystallin domain containing 3	1.697403	4.442436	5.044479	1.266688e-04	7.569587e-04
TC1100002142.mm.2	Ccdc117	coiled-coil domain containing 117	-1.329090	6.167305	-5.040624	1.276435e-04	7.569587e-04
TC1400001306.mm.2	Rap2a	RAS related protein 2a	-1.219878	6.509595	-5.039219	1.280007e-04	7.569587e-04
TC1300002287.mm.2	Adamts16	a disintegrin-like and metallopeptidase (reprolysin type) with thrombospondin type 1 motif, 16	-1.512446	3.451702	-5.029502	1.304992e-04	7.569587e-04
TC0800002236.mm.2	Spcs3	signal peptidase complex subunit 3 homolog (S. cerevisiae)	-1.249706	8.804155	-5.029221	1.305722e-04	7.569587e-04
TC0300000322.mm.2	Jade1	jade family PHD finger 1	-1.467521	6.945534	-5.022280	1.323887e-04	7.569587e-04
TC0900003178.mm.2	Gpd1l	glycerol-3-phosphate dehydrogenase 1-like	-1.256623	5.236142	-5.018514	1.333851e-04	7.569587e-04
TC1900000980.mm.2	Ehbp1l1	EH domain binding protein 1-like 1	1.119250	6.732659	5.017166	1.337437e-04	7.569587e-04
TC1900001163.mm.2	Dtx4	deltex 4, E3 ubiquitin ligase	-1.298675	4.671844	-5.014954	1.343341e-04	7.569587e-04
TC1800001230.mm.2	Gnpda1	glucosamine-6-phosphate deaminase 1	1.876273	6.752813	5.013420	1.347451e-04	7.569587e-04
TC0200004776.mm.2	Ralgapa2	Ral GTPase activating protein, alpha subunit 2 (catalytic)	-1.586106	4.402703	-5.012838	1.349016e-04	7.569587e-04
TC0200001894.mm.2	Fgf7	fibroblast growth factor 7	1.439544	9.491924	5.009095	1.359112e-04	7.569587e-04
TC0400001273.mm.2	Hectd3	HECT domain containing 3	1.223318	5.233468	5.006518	1.366110e-04	7.569587e-04
TC1700000347.mm.2	Zfp598	zinc finger protein 598	1.061287	6.703837	5.004933	1.370429e-04	7.569587e-04
TC0900002389.mm.2	Pml	promyelocytic leukemia	-1.053545	9.512260	-4.999949	1.384114e-04	7.569587e-04
TC1600000176.mm.2	Nde1	nudE neurodevelopment protein 1	-1.208655	7.547215	-4.996889	1.392583e-04	7.569587e-04
TC1000001198.mm.2	Atp2b1	ATPase, Ca++ transporting, plasma membrane 1	1.614324	6.660859	4.990874	1.409387e-04	7.585816e-04
TC1100004302.mm.2	Trim65	tripartite motif-containing 65	1.212750	5.080829	4.985850	1.423582e-04	7.587832e-04
TC0800000286.mm.2	Plat	plasminogen activator, tissue	-1.331299	9.245785	-4.971938	1.463666e-04	7.693560e-04
TC1300002040.mm.2	Gprin1	G protein-regulated inducer of neurite outgrowth 1	-1.529709	3.334950	-4.967172	1.477661e-04	7.693560e-04
TC1100000983.mm.2	Fam64a	family with sequence similarity 64, member A	-1.560733	6.852052	-4.964537	1.485460e-04	7.693560e-04
TC1900001098.mm.2	Dagla	diacylglycerol lipase, alpha	1.429447	6.005687	4.951798	1.523759e-04	7.818166e-04
TC0700000101.mm.2	Zfp418	zinc finger protein 418	-1.641747	3.770156	-4.944543	1.546023e-04	7.858951e-04
TC1800001366.mm.2	Aldh7a1	aldehyde dehydrogenase family 7, member A1	-1.207879	7.619542	-4.937808	1.566992e-04	7.873270e-04
TC1100003799.mm.2	Coa3	cytochrome C oxidase assembly factor 3	-1.264468	6.831144	-4.934460	1.577522e-04	7.873270e-04
TC0600000655.mm.2	Plekha8	pleckstrin homology domain containing, family A (phosphoinositide binding specific) member 8	-1.242630	6.070331	-4.927801	1.598690e-04	7.907032e-04
TC1100001841.mm.2	Map2k6	mitogen-activated protein kinase kinase 6	-1.446413	5.546853	-4.921221	1.619888e-04	7.940346e-04
TC0400001190.mm.2	Spata6	spermatogenesis associated 6	1.488439	6.330924	4.915932	1.637140e-04	7.953892e-04
TC0Y00000005.mm.2	Kdm5d	lysine (K)-specific demethylase 5D	-1.517181	2.743726	-4.897406	1.699065e-04	8.182339e-04
TC1100002457.mm.2	Stc2	stanniocalcin 2	1.151067	2.870905	4.889632	1.725761e-04	8.238635e-04
TC0400001064.mm.2	Mier1	MEIR1 treanscription regulator	1.331709	6.667391	4.874807	1.777878e-04	8.347584e-04
TC0600003387.mm.2	C2cd5	C2 calcium-dependent domain containing 5	-1.073564	7.211892	-4.874495	1.778993e-04	8.347584e-04
TC0400004014.mm.2	Fbxo6	F-box protein 6	-1.322629	6.789169	-4.869446	1.797119e-04	8.361171e-04
TC1200002525.mm.2	Serpina3g	serine (or cysteine) peptidase inhibitor, clade A, member 3G	-1.758336	4.603010	-4.857357	1.841298e-04	8.494728e-04
TC0900000816.mm.2	Snapc5	small nuclear RNA activating complex, polypeptide 5	1.265434	6.347855	4.852718	1.858546e-04	8.502850e-04
TC1400000833.mm.2	Rcbtb1	regulator of chromosome condensation (RCC1) and BTB (POZ) domain containing protein 1	-1.038393	6.428333	-4.833509	1.931751e-04	8.594061e-04
TC0500003297.mm.2	Stx2	syntaxin 2	1.131891	8.660033	4.831000	1.941529e-04	8.594061e-04
TC0800002819.mm.2	Fhod1	formin homology 2 domain containing 1	-1.334396	6.432913	-4.829752	1.946410e-04	8.594061e-04
TC1900000008.mm.2	Cpt1a	carnitine palmitoyltransferase 1a, liver	-1.170810	9.236939	-4.822767	1.973971e-04	8.594061e-04
TC0100000097.mm.2	Rdh10	retinol dehydrogenase 10 (all-trans)	2.399706	5.615334	4.820585	1.982662e-04	8.594061e-04
TC0400001530.mm.2	Ptp4a2	protein tyrosine phosphatase 4a2	1.155754	9.664555	4.820109	1.984565e-04	8.594061e-04
TC1400002146.mm.2	Eef1akmt1	eukaryotic translation elongation factor 1 alpha lysine methyltransferase 1	-1.010615	7.079123	-4.812210	2.016389e-04	8.594061e-04
TC0900000370.mm.2	Siae	sialic acid acetylesterase	-1.087530	6.510526	-4.809223	2.028560e-04	8.594061e-04
TC0100001526.mm.2	Creg1	cellular repressor of E1A-stimulated genes 1	1.045947	6.988139	4.806364	2.040280e-04	8.594061e-04
TC1000002406.mm.2	Col6a1	collagen, type VI, alpha 1	-1.353641	10.703916	-4.804537	2.047808e-04	8.594061e-04
TC1900000806.mm.2	Adrb1	adrenergic receptor, beta 1	1.451434	5.557781	4.803842	2.050677e-04	8.594061e-04
TC1000000656.mm.2	Rhobtb1	Rho-related BTB domain containing 1	-1.350046	5.591547	-4.794396	2.090102e-04	8.692923e-04
TC1100000341.mm.2	Sh3pxd2b	SH3 and PX domains 2B	-1.136285	8.299761	-4.778644	2.157584e-04	8.898468e-04
TC0400002120.mm.2	Tmem68	transmembrane protein 68	1.828145	5.109389	4.768911	2.200394e-04	8.898468e-04
TC0200002401.mm.2	Tgif2	TGFB-induced factor homeobox 2	-1.172758	6.401392	-4.764694	2.219210e-04	8.898468e-04
TC0200003884.mm.2	Rtn4rl2	reticulon 4 receptor-like 2	-1.258126	5.972733	-4.762156	2.230617e-04	8.898468e-04
TC0700002175.mm.2	Isoc2b	isochorismatase domain containing 2b	1.278752	4.047242	4.761555	2.233324e-04	8.898468e-04
TC0200004245.mm.2	Tcp11l1	t-complex 11 like 1	-1.320938	4.886960	-4.760791	2.236773e-04	8.898468e-04
TC0500000247.mm.2	Gm7361	predicted gene 7361	-1.100226	3.155348	-4.743344	2.317048e-04	9.101265e-04
TC1100003037.mm.2	Chd3	chromodomain helicase DNA binding protein 3	-1.044299	8.332862	-4.736355	2.350025e-04	9.101265e-04
TC0800002400.mm.2	Pgpep1	pyroglutamyl-peptidase I	-1.125739	7.222087	-4.731673	2.372388e-04	9.101265e-04
TC0400001387.mm.2	Trit1	tRNA isopentenyltransferase 1	1.664084	5.438123	4.726149	2.399052e-04	9.101265e-04
TC0600000985.mm.2	Fam136a	family with sequence similarity 136, member A	-1.311320	5.909367	-4.717910	2.439396e-04	9.101265e-04
TC0100003739.mm.2	Marc2	mitochondrial amidoxime reducing component 2	-1.254060	7.385893	-4.714821	2.454701e-04	9.101265e-04
TC0600000456.mm.2	Casp2	caspase 2	-1.164084	7.120494	-4.712903	2.464251e-04	9.101265e-04
TC1400000747.mm.2	Lrp10	low-density lipoprotein receptor-related protein 10	1.087391	7.825941	4.708251	2.487578e-04	9.101265e-04
TC0600002946.mm.2	Tamm41	TAM41 mitochondrial translocator assembly and maintenance homolog	-1.309458	7.642547	-4.704658	2.505751e-04	9.101265e-04
TC0400002444.mm.2	Aptx	aprataxin	1.348653	6.136604	4.703955	2.509320e-04	9.101265e-04
TC1500001979.mm.2	Ttll12	tubulin tyrosine ligase-like family, member 12	-1.090560	9.718534	-4.699628	2.531415e-04	9.101265e-04
TC0200002558.mm.2	Ncoa3	nuclear receptor coactivator 3	1.124700	6.676083	4.697732	2.541163e-04	9.101265e-04
TC0X00000181.mm.2	Maoa	monoamine oxidase A	-1.088838	8.282508	-4.694187	2.559485e-04	9.101265e-04
TC1500001067.mm.2	Nr4a1	nuclear receptor subfamily 4, group A, member 1	1.333221	7.368580	4.693119	2.565030e-04	9.101265e-04
TC0100000427.mm.2	Aox1	aldehyde oxidase 1	-1.688193	5.941967	-4.691306	2.574479e-04	9.101265e-04
TC0X00001922.mm.2	Slc9a7	solute carrier family 9 (sodium/hydrogen exchanger), member 7	1.006338	3.298978	4.689833	2.582175e-04	9.101265e-04
TC0500001651.mm.2	Stag3	stromal antigen 3	-1.218387	2.774693	-4.688583	2.588728e-04	9.101265e-04
TC0400001671.mm.2	Gale	galactose-4-epimerase, UDP	1.285189	6.055537	4.684735	2.609003e-04	9.101265e-04
TC1400000745.mm.2	Mmp14	matrix metallopeptidase 14 (membrane-inserted)	1.205734	10.252090	4.682280	2.622027e-04	9.101265e-04
TC0900001621.mm.2	Vipr1	vasoactive intestinal peptide receptor 1	1.326971	2.939145	4.678888	2.640132e-04	9.101265e-04
TC1700000469.mm.2	Uhrf1bp1	UHRF1 (ICBP90) binding protein 1	1.492123	6.686097	4.675543	2.658106e-04	9.101265e-04
TC1500001215.mm.2	Npr3	natriuretic peptide receptor 3	1.287206	8.511113	4.674170	2.665519e-04	9.101265e-04
TC0100002601.mm.2	Abcb6	ATP-binding cassette, sub-family B (MDR/TAP), member 6	-1.312754	5.717793	-4.673519	2.669041e-04	9.101265e-04
TC0600001810.mm.2	Pdk4	pyruvate dehydrogenase kinase, isoenzyme 4	-1.063527	7.920829	-4.668086	2.698635e-04	9.145375e-04
TC0200002872.mm.2	Optn	optineurin	1.677283	5.605999	4.656309	2.763934e-04	9.215372e-04
TC1100000170.mm.2	C1d	C1D nuclear receptor co-repressor	-1.198449	7.008232	-4.649547	2.802158e-04	9.215372e-04
TC0500001576.mm.2	Tbl2	transducin (beta)-like 2	1.070372	7.502057	4.649063	2.804912e-04	9.215372e-04
TC0200002990.mm.2	Hacd1	3-hydroxyacyl-CoA dehydratase 1	1.225064	9.122085	4.647076	2.816259e-04	9.215372e-04
TC0800001632.mm.2	Ctxn1	cortexin 1	-1.190557	7.323685	-4.646572	2.819140e-04	9.215372e-04
TC0100002921.mm.2	Dsel	dermatan sulfate epimerase-like	1.205020	6.204815	4.645696	2.824167e-04	9.215372e-04
TC0600002681.mm.2	Eefsec	eukaryotic elongation factor, selenocysteine-tRNA-specific	-1.089487	8.435891	-4.642256	2.843974e-04	9.215372e-04
TC0200001096.mm.2	Hoxd8	homeobox D8	1.322017	5.556283	4.635978	2.880495e-04	9.215372e-04
TC1100000407.mm.2	Nudcd2	NudC domain containing 2	-1.185134	8.867866	-4.634098	2.891527e-04	9.215372e-04
TC0700004363.mm.2	Rgs10	regulator of G-protein signalling 10	1.453808	6.052130	4.631690	2.905718e-04	9.215372e-04
TC1000000845.mm.2	Efna2	ephrin A2	1.494872	4.522641	4.629869	2.916498e-04	9.215372e-04
TC1200002158.mm.2	Sel1l	sel-1 suppressor of lin-12-like (C. elegans)	1.076586	7.546951	4.629157	2.920719e-04	9.215372e-04
TC0500001914.mm.2	Steap1	six transmembrane epithelial antigen of the prostate 1	-1.006927	9.187493	-4.617049	2.993549e-04	9.391191e-04
TC0900000675.mm.2	Isl2	insulin related protein 2 (islet 2)	1.063027	4.279711	4.603089	3.079825e-04	9.605877e-04
TC1300000093.mm.2	B3galnt2	UDP-GalNAc:betaGlcNAc beta 1,3-galactosaminyltransferase, polypeptide 2	-1.531054	6.516901	-4.600361	3.096977e-04	9.605877e-04
TC0300002492.mm.2	Plekho1	pleckstrin homology domain containing, family O member 1	-1.145264	7.207674	-4.593082	3.143228e-04	9.694563e-04
TC1900000067.mm.2	Fosl1	fos-like antigen 1	-1.598772	8.331274	-4.583468	3.205406e-04	9.810667e-04
TC0600002504.mm.2	Tmsb10	thymosin, beta 10	-1.016003	10.511053	-4.581756	3.216612e-04	9.810667e-04
TC0400003746.mm.2	Ldlrap1	low density lipoprotein receptor adaptor protein 1	1.063273	7.378021	4.573085	3.273975e-04	9.930454e-04
TC1900000165.mm.2	Ganab	alpha glucosidase 2 alpha neutral subunit	1.100030	8.893578	4.569381	3.298794e-04	9.950757e-04
TC0100001031.mm.2	Serpinb8	serine (or cysteine) peptidase inhibitor, clade B, member 8	1.885972	4.335744	4.562789	3.343446e-04	1.003034e-03
TC1100000923.mm.2	Zbtb4	zinc finger and BTB domain containing 4	1.461564	6.183918	4.558270	3.374410e-04	1.003677e-03
TC0700001991.mm.2	Inpp5a	inositol polyphosphate-5-phosphatase A	1.158580	7.362616	4.557147	3.382155e-04	1.003677e-03
TC1000000265.mm.2	Echdc1	enoyl Coenzyme A hydratase domain containing 1	-1.150638	7.431615	-4.552967	3.411126e-04	1.004737e-03
TC1700001345.mm.2	Gm20939	predicted gene, 20939	1.247271	5.306617	4.551360	3.422329e-04	1.004737e-03
TC0500001451.mm.2	Atp6v0a2	ATPase, H+ transporting, lysosomal V0 subunit A2	1.330565	7.469844	4.536889	3.524955e-04	1.029362e-03
TC1700002562.mm.2	Prkd3	protein kinase D3	1.029963	7.316415	4.533493	3.549489e-04	1.031042e-03
TC0100002278.mm.2	Col5a2	collagen, type V, alpha 2	1.234309	8.720489	4.524597	3.614588e-04	1.044426e-03
TC0800001133.mm.2	Mmp15	matrix metallopeptidase 15	-1.513459	4.379464	-4.515890	3.679492e-04	1.053359e-03
TC0800000912.mm.2	Rnf150	ring finger protein 150	1.480050	5.155872	4.515307	3.683880e-04	1.053359e-03
TC0500003048.mm.2	Tmem119	transmembrane protein 119	1.325657	8.106959	4.507355	3.744268e-04	1.065079e-03
TC0400000961.mm.2	Fggy	FGGY carbohydrate kinase domain containing	1.525182	5.722111	4.497687	3.819047e-04	1.080751e-03
TC0700001986.mm.2	Jakmip3	janus kinase and microtubule interacting protein 3	-1.286635	2.284707	-4.490405	3.876386e-04	1.091352e-03
TC1400001321.mm.2	Ubac2	ubiquitin associated domain containing 2	-1.210499	6.997988	-4.483657	3.930296e-04	1.093177e-03
TC0800000343.mm.2	Zfp703	zinc finger protein 703	1.038732	6.067419	4.482357	3.940768e-04	1.093177e-03
TC1200001397.mm.2	Rhob	ras homolog family member B	1.240808	8.494468	4.482130	3.942605e-04	1.093177e-03
TC0400001233.mm.2	Efcab14	EF-hand calcium binding domain 14	1.003679	8.114608	4.475027	4.000369e-04	1.101406e-03
TC0800002596.mm.2	Rnaseh2a	ribonuclease H2, large subunit	-1.229152	7.188242	-4.473559	4.012409e-04	1.101406e-03
TC1400000797.mm.2	Khnyn	KH and NYN domain containing	1.326271	5.270695	4.469631	4.044829e-04	1.104782e-03
TC0200005452.mm.2	Samd10	sterile alpha motif domain containing 10	-1.110833	4.133707	-4.466778	4.068537e-04	1.105756e-03
TC0600002607.mm.2	Sfxn5	sideroflexin 5	-1.139784	5.573100	-4.451617	4.196930e-04	1.134449e-03
TC1500001062.mm.2	Acvr1b	activin A receptor, type 1B	1.550011	5.188694	4.447466	4.232803e-04	1.134449e-03
TC0500001132.mm.2	Chfr	checkpoint with forkhead and ring finger domains	1.526255	7.109371	4.447086	4.236103e-04	1.134449e-03
TC1400000096.mm.2	Ptprg	protein tyrosine phosphatase, receptor type, G	1.072333	7.585461	4.442488	4.276238e-04	1.135835e-03
TC0400000254.mm.2	Bach2	BTB and CNC homology, basic leucine zipper transcription factor 2	-1.161750	6.092901	-4.441757	4.282655e-04	1.135835e-03
TC0200005466.mm.2	Lrrc8a	leucine rich repeat containing 8A	1.075612	7.640079	4.431097	4.377333e-04	1.155363e-03
TC0500002302.mm.2	Rab28	RAB28, member RAS oncogene family	1.590625	8.028809	4.428721	4.398729e-04	1.155456e-03
TC0300003071.mm.2	Hs2st1	heparan sulfate 2-O-sulfotransferase 1	-1.050577	7.653840	-4.420556	4.473061e-04	1.169386e-03
TC0600003048.mm.2	Bid	BH3 interacting domain death agonist	-1.008059	7.113539	-4.415077	4.523664e-04	1.175742e-03
TC0X00002450.mm.2	Lage3	L antigen family, member 3	-1.268921	6.649456	-4.412140	4.551030e-04	1.175742e-03
TC1100001354.mm.2	Mks1	Meckel syndrome, type 1	1.096362	7.199180	4.411008	4.561621e-04	1.175742e-03
TC1900001286.mm.2	Pgm5	phosphoglucomutase 5	1.479282	4.329280	4.398175	4.683466e-04	1.201506e-03
TC1100000287.mm.2	Ppp4r3b	protein phosphatase 4 regulatory subunit 3B	-1.006200	7.854218	-4.391860	4.744638e-04	1.211538e-03
TC1000000299.mm.2	Tspyl4	TSPY-like 4	1.361730	5.990017	4.384844	4.813564e-04	1.216810e-03
TC1400001896.mm.2	Txndc16	thioredoxin domain containing 16	1.418048	4.739549	4.384736	4.814632e-04	1.216810e-03
TC0200000603.mm.2	Angptl2	angiopoietin-like 2	1.017870	8.771112	4.383007	4.831778e-04	1.216810e-03
TC1700000496.mm.2	Cdkn1a	cyclin-dependent kinase inhibitor 1A (P21)	1.170302	10.935359	4.380405	4.857698e-04	1.217752e-03
TC1800001138.mm.2	Stard4	StAR-related lipid transfer (START) domain containing 4	-1.287200	6.507452	-4.373680	4.925347e-04	1.228439e-03
TC1700000564.mm.2	Cyp4f16	cytochrome P450, family 4, subfamily f, polypeptide 16	1.692554	5.721834	4.371735	4.945084e-04	1.228439e-03
TC1500001759.mm.2	Fam83h	family with sequence similarity 83, member H	-1.046300	6.400574	-4.359619	5.069909e-04	1.250791e-03
TC0500001136.mm.2	Ankle2	ankyrin repeat and LEM domain containing 2	1.155794	7.729990	4.358593	5.080626e-04	1.250791e-03
TC0X00001538.mm.2	Iqsec2	IQ motif and Sec7 domain 2	1.986124	5.310409	4.354820	5.120223e-04	1.254912e-03
TC0300000680.mm.2	Lrba	LPS-responsive beige-like anchor	1.019131	5.281872	4.349968	5.171628e-04	1.256840e-03
TC1700001002.mm.2	Fem1a	feminization 1 homolog a (C. elegans)	1.184429	6.581820	4.349756	5.173877e-04	1.256840e-03
TC1000001145.mm.2	Fgd6	FYVE, RhoGEF and PH domain containing 6	1.503196	4.406530	4.346718	5.206340e-04	1.258871e-03
TC0600001424.mm.2	C1rb	complement component 1, r subcomponent B	-1.229318	7.162341	-4.344651	5.228546e-04	1.258871e-03
TC1900001519.mm.2	Morn4	MORN repeat containing 4	1.237256	6.826422	4.341614	5.261347e-04	1.258871e-03
TC1000001207.mm.2	Dusp6	dual specificity phosphatase 6	1.182466	7.103928	4.340452	5.273960e-04	1.258871e-03
TC1400001900.mm.2	Gnpnat1	glucosamine-phosphate N-acetyltransferase 1	1.399819	7.052600	4.333747	5.347295e-04	1.270851e-03
TC1300002059.mm.2	Dbn1	drebrin 1	-1.165143	8.547609	-4.331326	5.374031e-04	1.271700e-03
TC1900001600.mm.2	Cuedc2	CUE domain containing 2	-1.049863	8.333245	-4.324090	5.454759e-04	1.285263e-03
TC1500001022.mm.2	Smarcd1	SWI/SNF related, matrix associated, actin dependent regulator of chromatin, subfamily d, member 1	-1.048813	8.613542	-4.316479	5.541003e-04	1.294727e-03
TC0X00001024.mm.2	Chic1	cysteine-rich hydrophobic domain 1	-1.057598	4.040079	-4.314893	5.559149e-04	1.294727e-03
TC1900001265.mm.2	Smc5	structural maintenance of chromosomes 5	1.436853	7.073791	4.314324	5.565673e-04	1.294727e-03
TC0800001244.mm.2	Pla2g15	phospholipase A2, group XV	-1.119682	7.165380	-4.309629	5.619814e-04	1.301805e-03
TC1000000529.mm.2	Sowahc	sosondowah ankyrin repeat domain family member C	1.434521	5.250332	4.305022	5.673448e-04	1.308707e-03
TC0500002268.mm.2	Wfs1	wolframin ER transmembrane glycoprotein	1.027770	6.303144	4.301682	5.712664e-04	1.312240e-03
TC1700000881.mm.2	Gtpbp2	GTP binding protein 2	1.047256	6.314354	4.295852	5.781778e-04	1.319130e-03
TC0400003756.mm.2	Clic4	chloride intracellular channel 4 (mitochondrial)	1.246948	9.720677	4.293797	5.806348e-04	1.319130e-03
TC1100000688.mm.2	Sh3bp5l	SH3 binding domain protein 5 like	-1.069984	4.935073	-4.293097	5.814743e-04	1.319130e-03
TC0500003245.mm.2	Vps37b	vacuolar protein sorting 37B	1.179129	6.198454	4.290093	5.850890e-04	1.321868e-03
TC1100004208.mm.2	Arl16	ADP-ribosylation factor-like 16	1.622980	6.708511	4.284785	5.915327e-04	1.330949e-03
TC1900001419.mm.2	Lipa	lysosomal acid lipase A	1.687582	8.112026	4.281942	5.950148e-04	1.333319e-03
TC0900001240.mm.2	7420426K07Rik	RIKEN cDNA 7420426K07 gene	-1.274988	2.863706	-4.278771	5.989217e-04	1.336573e-03
TC1000002806.mm.2	Mettl25	methyltransferase like 25	1.215057	4.419972	4.276822	6.013359e-04	1.336573e-03
TC1100000056.mm.2	Thoc5	THO complex 5	-1.025778	6.924848	-4.271001	6.086073e-04	1.347280e-03
TC1800001186.mm.2	Nrg2	neuregulin 2	1.061448	4.137467	4.265497	6.155647e-04	1.351000e-03
TC0300002199.mm.2	Etfdh	electron transferring flavoprotein, dehydrogenase	-1.048995	7.628891	-4.263066	6.186631e-04	1.351000e-03
TC0600001250.mm.2	Jagn1	jagunal homolog 1	-1.104060	8.308421	-4.261991	6.200384e-04	1.351000e-03
TC0700000458.mm.2	Blvrb	biliverdin reductase B (flavin reductase (NADPH))	-1.030680	7.499446	-4.260628	6.217864e-04	1.351000e-03
TC1800000590.mm.2	Isoc1	isochorismatase domain containing 1	1.111091	8.003353	4.260001	6.225921e-04	1.351000e-03
TC0700002723.mm.2	Sipa1l3	signal-induced proliferation-associated 1 like 3	-1.203861	7.541623	-4.243991	6.435328e-04	1.386432e-03
TC1900000669.mm.2	Btrc	beta-transducin repeat containing protein	1.582905	6.976696	4.243333	6.444088e-04	1.386432e-03
TC0200000953.mm.2	Scn2a	sodium channel, voltage-gated, type II, alpha	-1.160543	5.423409	-4.240409	6.483156e-04	1.386432e-03
TC1400002740.mm.2	Dock9	dedicator of cytokinesis 9	-1.557763	5.380632	-4.239882	6.490220e-04	1.386432e-03
TC0100000858.mm.2	Agap1	ArfGAP with GTPase domain, ankyrin repeat and PH domain 1	1.053654	7.526598	4.233731	6.573283e-04	1.393024e-03
TC0900000208.mm.2	Plppr2	phospholipid phosphatase related 2	-1.101406	6.623659	-4.232723	6.586989e-04	1.393024e-03
TC0600000637.mm.2	Creb5	cAMP responsive element binding protein 5	1.350019	5.890350	4.230164	6.621946e-04	1.393024e-03
TC0100000654.mm.2	Ankzf1	ankyrin repeat and zinc finger domain containing 1	1.283169	6.647650	4.230118	6.622572e-04	1.393024e-03
TC0700002002.mm.2	Paox	polyamine oxidase (exo-N4-amino)	-1.428364	3.966765	-4.224540	6.699404e-04	1.403806e-03
TC1000000851.mm.2	Apc2	adenomatosis polyposis coli 2	1.091667	3.976378	4.214222	6.843940e-04	1.420119e-03
TC0100002175.mm.2	Uggt1	UDP-glucose glycoprotein glucosyltransferase 1	1.171909	9.138336	4.213497	6.854218e-04	1.420119e-03
TC0500001288.mm.2	Taok3	TAO kinase 3	1.104608	6.974844	4.213452	6.854854e-04	1.420119e-03
TC1400002096.mm.2	Tinf2	Terf1 (TRF1)-interacting nuclear factor 2	1.276941	6.545009	4.206498	6.954212e-04	1.435287e-03
TC0800000648.mm.2	Hpf1	histone PARylation factor 1	-1.174340	7.522267	-4.195337	7.116749e-04	1.463331e-03
TC1700000055.mm.2	Tmem181a	transmembrane protein 181A	1.076195	7.091360	4.191422	7.174660e-04	1.469735e-03
TC0800000916.mm.2	Tbc1d9	TBC1 domain family, member 9	-1.385314	3.529278	-4.184222	7.282438e-04	1.484407e-03
TC1200001527.mm.2	9030624G23Rik	RIKEN cDNA 9030624G23 gene	1.260623	6.814394	4.183035	7.300362e-04	1.484407e-03
TC0700000566.mm.2	Hspb6	heat shock protein, alpha-crystallin-related, B6	1.089102	8.247348	4.175068	7.421847e-04	1.503540e-03
TC0700001317.mm.2	Rab30	RAB30, member RAS oncogene family	-1.048761	6.114898	-4.171685	7.474056e-04	1.504935e-03
TC1900000866.mm.2	Grk5	G protein-coupled receptor kinase 5	1.169555	7.662931	4.170759	7.488402e-04	1.504935e-03
TC0400002531.mm.2	Gba2	glucosidase beta 2	1.110325	5.701343	4.169307	7.510969e-04	1.504935e-03
TC0200004159.mm.2	Cd82	CD82 antigen	-1.371781	8.922119	-4.162664	7.615080e-04	1.520038e-03
TC0600002714.mm.2	Cfap100	cilia and flagella associated protein 100	1.192646	4.554565	4.160979	7.641722e-04	1.520038e-03
TC0800001863.mm.2	Ckap2	cytoskeleton associated protein 2	-1.295440	7.922432	-4.153880	7.755006e-04	1.531995e-03
TC1800001005.mm.2	Zfp521	zinc finger protein 521	1.249333	8.583595	4.153717	7.757641e-04	1.531995e-03
TC0600002248.mm.2	Dfna5	deafness, autosomal dominant 5 (human)	-1.035056	6.521434	-4.141668	7.953895e-04	1.565121e-03
TC0400000580.mm.2	Slc44a1	solute carrier family 44, member 1	1.887971	7.809380	4.137359	8.025299e-04	1.572918e-03
TC0600002296.mm.2	Jazf1	JAZF zinc finger 1	-1.356515	3.298669	-4.135828	8.050821e-04	1.572918e-03
TC0500001796.mm.2	Rasl11a	RAS-like, family 11, member A	1.630834	7.363087	4.133228	8.094370e-04	1.574932e-03
TC0400002993.mm.2	Mllt3	myeloid/lymphoid or mixed-lineage leukemia; translocated to, 3	1.252406	6.068609	4.131793	8.118503e-04	1.574932e-03
TC1100001315.mm.2	Rnft1	ring finger protein, transmembrane 1	1.207424	7.299387	4.122316	8.279715e-04	1.600551e-03
TC0500000080.mm.2	Sema3d	sema domain, immunoglobulin domain (Ig), short basic domain, secreted, (semaphorin) 3D	1.373016	4.851352	4.119287	8.331923e-04	1.603829e-03
TC1100003315.mm.2	Ksr1	kinase suppressor of ras 1	-1.032384	7.282810	-4.117949	8.355100e-04	1.603829e-03
TC0300002343.mm.2	Slc50a1	solute carrier family 50 (sugar transporter), member 1	1.169371	8.477798	4.110439	8.486357e-04	1.623348e-03
TC0300002490.mm.2	BC028528	cDNA sequence BC028528	-1.237195	5.535340	-4.102330	8.630454e-04	1.643117e-03
TC1000001679.mm.2	Syne1	spectrin repeat containing, nuclear envelope 1	1.013703	7.063944	4.101265	8.649558e-04	1.643117e-03
TC0400002403.mm.2	3110043O21Rik	RIKEN cDNA 3110043O21 gene	1.179931	4.801270	4.095482	8.754056e-04	1.652895e-03
TC0700002037.mm.2	B4galnt4	beta-1,4-N-acetyl-galactosaminyl transferase 4	-1.453665	2.858889	-4.095087	8.761247e-04	1.652895e-03
TC0400000149.mm.2	Mmp16	matrix metallopeptidase 16	-1.084757	5.767150	-4.092814	8.802711e-04	1.655030e-03
TC1900000409.mm.2	Smarca2	SWI/SNF related, matrix associated, actin dependent regulator of chromatin, subfamily a, member 2	1.134923	8.514327	4.089101	8.870847e-04	1.657201e-03
TC1100004288.mm.2	Urgcp	upregulator of cell proliferation	-1.024746	6.783412	-4.088896	8.874630e-04	1.657201e-03
TC1600002082.mm.2	Gart	phosphoribosylglycinamide formyltransferase	-1.344585	9.187022	-4.086892	8.911652e-04	1.658473e-03
TC0400001123.mm.2	Tmem59	transmembrane protein 59	1.053758	8.664714	4.079149	9.056182e-04	1.671489e-03
TC0300000829.mm.2	Sprr2i	small proline-rich protein 2I	-1.173116	5.303005	-4.077964	9.078495e-04	1.671489e-03
TC0400002743.mm.2	AI314180	expressed sequence AI314180	1.038626	7.697650	4.077184	9.093224e-04	1.671489e-03
TC1200002025.mm.2	Med6	mediator complex subunit 6	1.054976	7.572487	4.076647	9.103375e-04	1.671489e-03
TC0900001834.mm.2	Zfp560	zinc finger protein 560	1.102844	4.812664	4.068063	9.267247e-04	1.695906e-03
TC0X00003168.mm.2	Maged2	melanoma antigen, family D, 2	-1.336638	8.722860	-4.065445	9.317804e-04	1.698780e-03
TC1100002699.mm.2	Sec24a	Sec24 related gene family, member A (S. cerevisiae)	-1.010193	7.141729	-4.064051	9.344836e-04	1.698780e-03
TC0900001434.mm.2	Plxnb1	plexin B1	-1.041262	3.748913	-4.059629	9.431139e-04	1.708810e-03
TC0200000013.mm.2	Fam107b	family with sequence similarity 107, member B	-1.364778	5.981968	-4.055225	9.517896e-04	1.718857e-03
TC0900001921.mm.2	Dpy19l1	dpy-19-like 1 (C. elegans)	1.009956	6.042447	4.052841	9.565193e-04	1.721735e-03
TC0100000632.mm.2	Slc11a1	solute carrier family 11 (proton-coupled divalent metal ion transporters), member 1	-1.475341	3.906205	-4.043561	9.751596e-04	1.749551e-03
TC0800002925.mm.2	Il34	interleukin 34	-1.359812	4.569005	-4.012446	1.040382e-03	1.860487e-03
TC0X00001371.mm.2	Rnf128	ring finger protein 128	1.647193	3.815210	4.008510	1.048940e-03	1.867980e-03
TC1400002069.mm.2	Homez	homeodomain leucine zipper-encoding gene	1.230101	3.555538	4.007396	1.051377e-03	1.867980e-03
TC0400003395.mm.2	Tmem125	transmembrane protein 125	-1.327160	4.021663	-4.005580	1.055360e-03	1.869009e-03
TC0500002124.mm.2	Gm10220	predicted gene 10220	-1.230094	4.195288	-4.001566	1.064215e-03	1.878631e-03
TC0900000204.mm.2	Ldlr	low density lipoprotein receptor	-1.093345	8.118791	-3.993381	1.082510e-03	1.904802e-03
TC0400001419.mm.2	Fhl3	four and a half LIM domains 3	1.209800	7.809605	3.988335	1.093948e-03	1.915243e-03
TC1700000666.mm.2	Abhd16a	abhydrolase domain containing 16A	1.122016	6.703612	3.987688	1.095421e-03	1.915243e-03
TC1900001729.mm.2	Shtn1	shootin 1	-1.226023	2.773076	-3.980244	1.112542e-03	1.939001e-03
TC0400002479.mm.2	Sigmar1	sigma non-opioid intracellular receptor 1	1.110854	9.341812	3.977167	1.119696e-03	1.945295e-03
TC0200004133.mm.2	Creb3l1	cAMP responsive element binding protein 3-like 1	1.077119	9.302371	3.973240	1.128894e-03	1.955088e-03
TC0400003593.mm.2	Zbtb8a	zinc finger and BTB domain containing 8a	1.152237	4.760107	3.971253	1.133577e-03	1.957024e-03
TC1000001301.mm.2	Phlda1	pleckstrin homology like domain, family A, member 1	-1.137163	7.123987	-3.967312	1.142926e-03	1.966979e-03
TC1400002735.mm.2	Stk24	serine/threonine kinase 24	-1.007954	8.511936	-3.951274	1.181777e-03	2.027486e-03
TC0800000874.mm.2	Zfp827	zinc finger protein 827	1.167932	7.808219	3.949372	1.186471e-03	2.029199e-03
TC1200001030.mm.2	Ifi27	interferon, alpha-inducible protein 27	-1.038996	5.055888	-3.934384	1.224136e-03	2.087114e-03
TC1100000674.mm.2	Larp1	La ribonucleoprotein domain family, member 1	-1.052123	9.934786	-3.931700	1.231008e-03	2.092333e-03
TC0400000426.mm.2	Dnajb5	DnaJ heat shock protein family (Hsp40) member B5	1.271461	4.831248	3.929197	1.237450e-03	2.095010e-03
TC0200001959.mm.2	Sirpa	signal-regulatory protein alpha	1.006548	7.474025	3.928127	1.240215e-03	2.095010e-03
TC0800001875.mm.2	Ap3m2	adaptor-related protein complex 3, mu 2 subunit	-1.084226	5.189555	-3.916759	1.269976e-03	2.130057e-03
TC1100003478.mm.2	Rad51c	RAD51 paralog C	1.055174	6.254623	3.915737	1.272688e-03	2.130057e-03
TC1000000929.mm.2	Hcfc2	host cell factor C2	1.178989	6.652495	3.914999	1.274648e-03	2.130057e-03
TC0400001614.mm.2	Gpatch3	G patch domain containing 3	1.063701	5.236638	3.914310	1.276482e-03	2.130057e-03
TC0200000804.mm.2	Lypd6	LY6/PLAUR domain containing 6	-1.286837	4.374254	-3.906769	1.296724e-03	2.152154e-03
TC0400003773.mm.2	Pnrc2	proline-rich nuclear receptor coactivator 2	1.069978	8.239232	3.906459	1.297565e-03	2.152154e-03
TC0400003736.mm.2	Pdik1l	PDLIM1 interacting kinase 1 like	1.209684	6.152948	3.902211	1.309118e-03	2.160588e-03
TSUnmapped00000010.mm.2	Rcor3	REST corepressor 3	1.654653	6.003566	3.901698	1.310521e-03	2.160588e-03
TC0800003162.mm.2	Nup133	nucleoporin 133	-1.017186	8.109915	-3.900178	1.314684e-03	2.160962e-03
TC0600000621.mm.2	5730596B20Rik	RIKEN cDNA 5730596B20 gene	1.163135	3.779756	3.896266	1.325462e-03	2.172175e-03
TC0300002595.mm.2	Ptgfrn	prostaglandin F2 receptor negative regulator	1.108001	7.767122	3.893629	1.332778e-03	2.177664e-03
TC0400004186.mm.2	Nfia	nuclear factor I/A	1.568654	9.031552	3.888670	1.346645e-03	2.193792e-03
TC1000003095.mm.2	March9	membrane-associated ring finger (C3HC4) 9	-1.057050	3.755596	-3.873337	1.390449e-03	2.258452e-03
TC0200002476.mm.2	Sgk2	serum/glucocorticoid regulated kinase 2	-1.094948	3.157421	-3.867875	1.406400e-03	2.277172e-03
TC0X00002048.mm.2	Akap17b	A kinase (PRKA) anchor protein 17B	1.708947	4.791864	3.866558	1.410270e-03	2.277172e-03
TC1700001991.mm.2	Prr3	proline-rich polypeptide 3	1.050388	6.969012	3.864590	1.416078e-03	2.279844e-03
TC1500000960.mm.2	Pced1b	PC-esterase domain containing 1B	-1.181049	3.006728	-3.857978	1.435770e-03	2.301625e-03
TC0100000214.mm.2	1700001G17Rik	RIKEN cDNA 1700001G17 gene	1.555637	2.999140	3.856371	1.440597e-03	2.301625e-03
TC0200002783.mm.2	Osbpl2	oxysterol binding protein-like 2	1.250851	7.241956	3.855844	1.442184e-03	2.301625e-03
TC0400001453.mm.2	Stk40	serine/threonine kinase 40	1.092136	6.285097	3.849253	1.462176e-03	2.321167e-03
TC0X00000151.mm.2	Atp6ap2	ATPase, H+ transporting, lysosomal accessory protein 2	1.320981	7.696091	3.849021	1.462885e-03	2.321167e-03
TC1100002754.mm.2	Slc22a4	solute carrier family 22 (organic cation transporter), member 4	-1.230174	3.088567	-3.846145	1.471700e-03	2.328424e-03
TC1400000324.mm.2	Tnnc1	troponin C, cardiac/slow skeletal	1.075131	4.440382	3.831879	1.516225e-03	2.391274e-03
TC0700003400.mm.2	Peg12	paternally expressed 12	1.018002	4.183845	3.830160	1.521683e-03	2.391274e-03
TC0600002728.mm.2	Chchd4	coiled-coil-helix-coiled-coil-helix domain containing 4	-1.142261	5.613337	-3.828578	1.526721e-03	2.391274e-03
TC1000003018.mm.2	Helb	helicase (DNA) B	1.084094	7.817980	3.827912	1.528847e-03	2.391274e-03
TC0800002388.mm.2	Armc6	armadillo repeat containing 6	-1.086720	5.477865	-3.826091	1.534678e-03	2.393574e-03
TC0400003566.mm.2	Gjb3	gap junction protein, beta 3	1.115438	3.532925	3.812705	1.578217e-03	2.454508e-03
TC0400000169.mm.2	Ggh	gamma-glutamyl hydrolase	1.207132	6.504433	3.808706	1.591464e-03	2.468118e-03
TC1400002090.mm.2	Emc9	ER membrane protein complex subunit 9	1.037692	4.350400	3.800624	1.618583e-03	2.484230e-03
TC1100003110.mm.2	Camta2	calmodulin binding transcription activator 2	1.128727	6.851137	3.800406	1.619320e-03	2.484230e-03
TC0600002880.mm.2	Sumf1	sulfatase modifying factor 1	1.288429	6.824897	3.799600	1.622051e-03	2.484230e-03
TC0500002328.mm.2	Ldb2	LIM domain binding 2	-1.159897	3.888259	-3.799495	1.622407e-03	2.484230e-03
TC0900000660.mm.2	Dnaja4	DnaJ heat shock protein family (Hsp40) member A4	1.035585	6.899544	3.798885	1.624478e-03	2.484230e-03
TC1400002034.mm.2	Sall2	sal-like 2 (Drosophila)	1.249784	5.452642	3.784294	1.674799e-03	2.554068e-03
TC1100000039.mm.2	Gatsl3	GATS protein-like 3	1.354517	5.211185	3.780266	1.688966e-03	2.568538e-03
TC0200002270.mm.2	Angpt4	angiopoietin 4	-1.167182	3.680653	-3.773468	1.713147e-03	2.588355e-03
TC1700000014.mm.2	Cldn20	claudin 20	1.060487	4.850292	3.772667	1.716021e-03	2.588355e-03
TC0200005514.mm.2	Zhx3	zinc fingers and homeoboxes 3	1.363124	5.513027	3.772634	1.716141e-03	2.588355e-03
TC0700002043.mm.2	Rassf7	Ras association (RalGDS/AF-6) domain family (N-terminal) member 7	-1.322706	5.870886	-3.770374	1.724269e-03	2.593490e-03
TC1700000412.mm.2	Neurl1b	neuralized E3 ubiquitin protein ligase 1B	-1.150642	4.031823	-3.768175	1.732218e-03	2.598327e-03
TC0X00000110.mm.2	Xk	X-linked Kx blood group	-1.132269	3.206880	-3.763570	1.748985e-03	2.616330e-03
TC0200002945.mm.2	Itih2	inter-alpha trypsin inhibitor, heavy chain 2	1.134133	6.629966	3.759586	1.763618e-03	2.631050e-03
TC0X00000958.mm.2	Kif4	kinesin family member 4	-1.499829	5.884366	-3.753945	1.784552e-03	2.655066e-03
TC0200000413.mm.2	Sapcd2	suppressor APC domain containing 2	-1.109939	5.683811	-3.750984	1.795644e-03	2.664347e-03
TC1800001312.mm.2	Sema6a	sema domain, transmembrane domain (TM), and cytoplasmic domain, (semaphorin) 6A	-1.037071	2.905368	-3.741231	1.832659e-03	2.711940e-03
TC1600001393.mm.2	BC106179	cDNA sequence BC106179	-1.066801	3.599615	-3.739463	1.839451e-03	2.714673e-03
TC1600000536.mm.2	Fstl1	follistatin-like 1	1.226644	9.655741	3.736464	1.851028e-03	2.719376e-03
TC1000003119.mm.2	Lrp1	low density lipoprotein receptor-related protein 1	1.068480	9.684291	3.736073	1.852544e-03	2.719376e-03
TC0400003382.mm.2	Artn	artemin	-1.037997	4.023191	-3.728432	1.882400e-03	2.755834e-03
TC0X00003287.mm.2	Nhs	NHS actin remodeling regulator	1.068312	4.517370	3.718252	1.922932e-03	2.800560e-03
TC0500003725.mm.2	Pisd	phosphatidylserine decarboxylase	1.143196	6.708389	3.718197	1.923153e-03	2.800560e-03
TC1700001864.mm.2	Zfp955a	zinc finger protein 955A	1.021341	7.105953	3.712983	1.944252e-03	2.823189e-03
TC0600000671.mm.2	Ccdc129	coiled-coil domain containing 129	-1.123874	2.889627	-3.710087	1.956071e-03	2.823189e-03
TC0600002020.mm.2	Podxl	podocalyxin-like	-1.017728	4.800840	-3.709425	1.958783e-03	2.823189e-03
TC1900000680.mm.2	Hps6	HPS6, biogenesis of lysosomal organelles complex 2 subunit 3	-1.045304	5.286821	-3.709309	1.959262e-03	2.823189e-03
TC1300001494.mm.2	Sugct	succinyl-CoA glutarate-CoA transferase	-1.034076	2.797751	-3.695762	2.015609e-03	2.896778e-03
TC0100003323.mm.2	Ralgps2	Ral GEF with PH domain and SH3 binding motif 2	1.537133	6.047560	3.686727	2.054095e-03	2.944381e-03
TC1100000028.mm.2	Pes1	pescadillo ribosomal biogenesis factor 1	-1.001286	9.733653	-3.684878	2.062061e-03	2.948102e-03
TC0200003177.mm.2	C330006A16Rik	RIKEN cDNA C330006A16 gene	1.266211	7.172810	3.672234	2.117374e-03	3.014536e-03
TC1900000465.mm.2	Minpp1	multiple inositol polyphosphate histidine phosphatase 1	1.077296	7.039813	3.671111	2.122358e-03	3.014536e-03
TC0700003547.mm.2	Mrpl46	mitochondrial ribosomal protein L46	-1.206657	5.843657	-3.670516	2.125001e-03	3.014536e-03
TC0100001176.mm.2	Slc41a1	solute carrier family 41, member 1	1.027367	7.251641	3.668496	2.134009e-03	3.019513e-03
TC1300000113.mm.2	Inhba	inhibin beta-A	1.130186	7.877066	3.665981	2.145275e-03	3.027650e-03
TC0100000703.mm.2	Rhbdd1	rhomboid domain containing 1	1.206513	7.855077	3.658514	2.179077e-03	3.058253e-03
TC0700001382.mm.2	Map6	microtubule-associated protein 6	1.033226	7.924107	3.657590	2.183300e-03	3.058253e-03
TC0100002381.mm.2	Clk1	CDC-like kinase 1	1.168072	7.571384	3.657509	2.183671e-03	3.058253e-03
TC0500002950.mm.2	Gak	cyclin G associated kinase	1.025276	7.732714	3.652444	2.206952e-03	3.082993e-03
TC1500000851.mm.2	Zbed4	zinc finger, BED type containing 4	-1.008082	4.229539	-3.647389	2.230436e-03	3.107634e-03
TC0700004358.mm.2	Cox6a2	cytochrome c oxidase subunit VIa polypeptide 2	1.122724	4.602709	3.646218	2.235911e-03	3.107634e-03
TC1400002834.mm.2	Irf9	interferon regulatory factor 9	1.097686	5.290565	3.644098	2.245859e-03	3.113577e-03
TC1400000172.mm.2	Fut11	fucosyltransferase 11	1.563774	4.920317	3.640754	2.261639e-03	3.127556e-03
TC1700002810.mm.2	H2-Ke6	H2-K region expressed gene 6	1.205388	4.837526	3.629768	2.314276e-03	3.192306e-03
TC1500000045.mm.2	Lifr	leukemia inhibitory factor receptor	-1.011720	8.441969	-3.625010	2.337449e-03	3.216190e-03
TC1900000327.mm.2	Trpm6	transient receptor potential cation channel, subfamily M, member 6	-1.486451	2.794052	-3.621619	2.354109e-03	3.231014e-03
TC0500002818.mm.2	Rasgef1b	RasGEF domain family, member 1B	1.576686	4.558116	3.619851	2.362844e-03	3.234916e-03
TC0500000048.mm.2	Slc25a40	solute carrier family 25, member 40	-1.034754	6.632275	-3.617248	2.375758e-03	3.244492e-03
TC0X00003399.mm.2	Sh3bgrl	SH3-binding domain glutamic acid-rich protein like	-1.006259	8.327564	-3.615415	2.384894e-03	3.244492e-03
TC1700000344.mm.2	Pkd1	polycystic kidney disease 1 homolog	1.020325	7.429165	3.614880	2.387568e-03	3.244492e-03
TC1000002580.mm.2	Slc41a2	solute carrier family 41, member 2	1.055128	6.047331	3.610554	2.409301e-03	3.265941e-03
TC0100001124.mm.2	Ccnt2	cyclin T2	1.348940	6.816110	3.596993	2.478713e-03	3.351757e-03
TC1800001177.mm.2	Prob1	proline rich basic protein 1	1.130143	4.231794	3.593532	2.496746e-03	3.367847e-03
TC1100003369.mm.2	Rffl	ring finger and FYVE like domain containing protein	1.112568	6.455964	3.587647	2.527710e-03	3.401257e-03
TC1000000465.mm.2	Dcbld1	discoidin, CUB and LCCL domain containing 1	-1.178209	6.265994	-3.579877	2.569181e-03	3.440824e-03
TC0100001943.mm.2	Mybl1	myeloblastosis oncogene-like 1	1.772808	5.621414	3.579790	2.569650e-03	3.440824e-03
TC1000000097.mm.2	Adat2	adenosine deaminase, tRNA-specific 2	1.239591	5.877281	3.565032	2.650325e-03	3.540216e-03
TC0600001834.mm.2	Dlx5	distal-less homeobox 5	1.231284	6.721027	3.556736	2.696782e-03	3.579852e-03
TC1900001042.mm.2	AI846148	expressed sequence AI846148	-1.049689	6.122515	-3.556535	2.697914e-03	3.579852e-03
TC0500000599.mm.2	Klf3	Kruppel-like factor 3 (basic)	1.186684	7.539607	3.556244	2.699561e-03	3.579852e-03
TC0400003610.mm.2	Kpna6	karyopherin (importin) alpha 6	1.090812	8.675756	3.547565	2.749087e-03	3.632163e-03
TC1700001764.mm.2	Clps	colipase, pancreatic	-1.069417	3.489666	-3.547018	2.752240e-03	3.632163e-03
TC1500001116.mm.2	Hoxc11	homeobox C11	-1.218915	2.643463	-3.544545	2.766529e-03	3.640024e-03
TC1600001366.mm.2	2510009E07Rik	RIKEN cDNA 2510009E07 gene	1.174122	5.454006	3.542610	2.777764e-03	3.640024e-03
TC0200001011.mm.2	Phospho2	phosphatase, orphan 2	1.331291	5.794948	3.542555	2.778087e-03	3.640024e-03
TC0700001990.mm.2	Pwwp2b	PWWP domain containing 2B	1.013016	5.715388	3.516223	2.935617e-03	3.837270e-03
TC0100001338.mm.2	Ptgs2	prostaglandin-endoperoxide synthase 2	-1.105818	8.467058	-3.510991	2.967964e-03	3.870338e-03
TC1000000079.mm.2	Shprh	SNF2 histone linker PHD RING helicase	-1.021561	7.272437	-3.508205	2.985333e-03	3.883762e-03
TC1500001764.mm.2	Nrbp2	nuclear receptor binding protein 2	1.737653	6.226731	3.506870	2.993693e-03	3.885432e-03
TC0400002198.mm.2	Plekhf2	pleckstrin homology domain containing, family F (with FYVE domain) member 2	1.014477	5.633085	3.503731	3.013435e-03	3.901829e-03
TC0400004032.mm.2	Apitd1	apoptosis-inducing, TAF9-like domain 1	-1.173181	6.151131	-3.502113	3.023670e-03	3.905870e-03
TC1300000045.mm.2	Idi1	isopentenyl-diphosphate delta isomerase	-1.118508	7.068464	-3.498226	3.048381e-03	3.928548e-03
TC0300002957.mm.2	Cyp2u1	cytochrome P450, family 2, subfamily u, polypeptide 1	1.122966	4.031747	3.496316	3.060605e-03	3.931699e-03
TC1100002119.mm.2	Uqcr10	ubiquinol-cytochrome c reductase, complex III subunit X	-1.089036	8.928838	-3.495607	3.065149e-03	3.931699e-03
TC1000000171.mm.2	Sgk1	serum/glucocorticoid regulated kinase 1	-1.373979	8.657678	-3.487244	3.119311e-03	3.991845e-03
TC1300000285.mm.2	Dcdc2a	doublecortin domain containing 2a	-1.038051	3.530298	-3.479941	3.167385e-03	4.043941e-03
TC0300001987.mm.2	Exosc8	exosome component 8	-1.069935	7.389928	-3.470875	3.228097e-03	4.111891e-03
TC0600000151.mm.2	Lsm8	LSM8 homolog, U6 small nuclear RNA associated	-1.146883	7.714022	-3.464484	3.271595e-03	4.157652e-03
TC1100001724.mm.2	Sppl2c	signal peptide peptidase 2C	-1.042867	2.566396	-3.462368	3.286121e-03	4.166468e-03
TC1700001936.mm.2	Hspa1a	heat shock protein 1A	1.263265	7.224497	3.452606	3.353987e-03	4.242716e-03
TC1900000099.mm.2	Cdca5	cell division cycle associated 5	-1.231313	6.846699	-3.447602	3.389317e-03	4.272894e-03
TC0400000177.mm.2	Ccnc	cyclin C	1.188544	6.832523	3.447025	3.393409e-03	4.272894e-03
TC0200001895.mm.2	Dtwd1	DTW domain containing 1	1.582211	6.757360	3.445316	3.405579e-03	4.278404e-03
TC1500001823.mm.2	Foxred2	FAD-dependent oxidoreductase domain containing 2	1.424417	4.725341	3.441613	3.432085e-03	4.301860e-03
TC0200001222.mm.2	Ube2l6	ubiquitin-conjugating enzyme E2L 6	1.178513	5.716526	3.438811	3.452276e-03	4.310866e-03
TC1200000618.mm.2	Jkamp	JNK1/MAPK8-associated membrane protein	1.094785	8.244750	3.438438	3.454975e-03	4.310866e-03
TC1900000158.mm.2	Zbtb3	zinc finger and BTB domain containing 3	1.058989	4.555624	3.434262	3.485316e-03	4.330204e-03
TC1100004229.mm.2	Cbr2	carbonyl reductase 2	1.545111	8.723559	3.434134	3.486248e-03	4.330204e-03
TC0200000459.mm.2	Surf2	surfeit gene 2	1.313445	7.499722	3.424661	3.556087e-03	4.406979e-03
TC0500001853.mm.2	B3glct	beta-3-glucosyltransferase	1.307320	7.379164	3.421472	3.579907e-03	4.426507e-03
TC0300001757.mm.2	Ect2	ect2 oncogene	-1.141001	7.115655	-3.419140	3.597421e-03	4.438167e-03
TC0900001563.mm.2	Itga9	integrin alpha 9	-1.138835	3.634513	-3.406459	3.694200e-03	4.545300e-03
TC1300002351.mm.2	Nr2f1	nuclear receptor subfamily 2, group F, member 1	1.359198	4.003970	3.405604	3.700818e-03	4.545300e-03
TC0400000367.mm.2	Ubap1	ubiquitin-associated protein 1	1.991571	7.824138	3.398922	3.752941e-03	4.599028e-03
TC1400000319.mm.2	Glt8d1	glycosyltransferase 8 domain containing 1	1.479433	6.466042	3.396900	3.768855e-03	4.608244e-03
TC0300002045.mm.2	Siah2	seven in absentia 2	1.192385	5.876700	3.395083	3.783217e-03	4.615525e-03
TC1100003566.mm.2	Rsad1	radical S-adenosyl methionine domain containing 1	-1.058684	6.298128	-3.389055	3.831245e-03	4.658200e-03
TC0200002741.mm.2	Gm14295	predicted gene 14295	1.796107	7.651822	3.388566	3.835166e-03	4.658200e-03
TC1100004183.mm.2	Sgsh	N-sulfoglucosamine sulfohydrolase (sulfamidase)	1.168436	7.157914	3.381799	3.889864e-03	4.714206e-03
TC1100004287.mm.2	Mrps24	mitochondrial ribosomal protein S24	-1.162425	5.642482	-3.366040	4.020266e-03	4.861512e-03
TC1000002571.mm.2	Glt8d2	glycosyltransferase 8 domain containing 2	1.780083	8.060796	3.362076	4.053751e-03	4.891229e-03
TC0500001528.mm.2	Tmem248	transmembrane protein 248	1.044405	8.593839	3.359500	4.075655e-03	4.906874e-03
TC0300002111.mm.2	Shox2	short stature homeobox 2	1.721853	5.598220	3.357376	4.093803e-03	4.917938e-03
TC0800001398.mm.2	Gan	giant axonal neuropathy	-1.142472	5.780132	-3.354219	4.120934e-03	4.939722e-03
TC0100003057.mm.2	Ikbke	inhibitor of kappaB kinase epsilon	1.164193	5.108907	3.352819	4.133016e-03	4.943411e-03
TC1100004177.mm.2	Tbc1d16	TBC1 domain family, member 16	-1.074129	3.588499	-3.351357	4.145680e-03	4.947779e-03
TC0800002310.mm.2	Cpe	carboxypeptidase E	1.285076	9.922676	3.339934	4.245926e-03	5.047429e-03
TC0300002828.mm.2	Ptbp2	polypyrimidine tract binding protein 2	-1.064327	7.800995	-3.339721	4.247816e-03	5.047429e-03
TC1400001077.mm.2	Ccdc122	coiled-coil domain containing 122	-1.015750	3.411236	-3.337882	4.264185e-03	5.047429e-03
TC1700001909.mm.2	Btnl4	butyrophilin-like 4	-1.004794	2.701805	-3.337684	4.265951e-03	5.047429e-03
TC1400002487.mm.2	Rgcc	regulator of cell cycle	-1.136120	3.359015	-3.329913	4.335851e-03	5.119101e-03
TC0X00002685.mm.2	Eda2r	ectodysplasin A2 receptor	-1.044789	7.388743	-3.325845	4.372888e-03	5.151750e-03
TC0500001253.mm.2	Coq5	coenzyme Q5 methyltransferase	1.031831	8.513296	3.319779	4.428701e-03	5.206332e-03
TC0400001432.mm.2	9930104L06Rik	RIKEN cDNA 9930104L06 gene	1.173240	4.616833	3.317317	4.451564e-03	5.222027e-03
TC1400000163.mm.2	Nudt13	nudix (nucleoside diphosphate linked moiety X)-type motif 13	1.284269	5.645984	3.315363	4.469782e-03	5.232218e-03
TC0300002901.mm.2	Ank2	ankyrin 2, brain	1.383090	5.784159	3.308628	4.533167e-03	5.295125e-03
TC0X00002721.mm.2	Zmym3	zinc finger, MYM-type 3	-1.058843	7.033840	-3.307260	4.546148e-03	5.299014e-03
TC1300002013.mm.2	Nfil3	nuclear factor, interleukin 3, regulated	1.079372	6.927447	3.303854	4.578631e-03	5.325569e-03
TC0200004667.mm.2	Slc23a2	solute carrier family 23 (nucleobase transporters), member 2	1.106019	7.166324	3.297974	4.635251e-03	5.372286e-03
TC0400003253.mm.2	Zfyve9	zinc finger, FYVE domain containing 9	1.315431	6.995527	3.297652	4.638367e-03	5.372286e-03
TC0500003168.mm.2	Plbd2	phospholipase B domain containing 2	1.338375	8.043330	3.293443	4.679350e-03	5.408344e-03
TC1200000813.mm.2	Lin52	lin-52 homolog (C. elegans)	1.056906	6.268150	3.292072	4.692776e-03	5.412467e-03
TC1900000055.mm.2	Cd248	CD248 antigen, endosialin	1.037784	10.256505	3.287140	4.741395e-03	5.457077e-03
TC1000002472.mm.2	Shc2	SHC (Src homology 2 domain containing) transforming protein 2	1.126637	4.139185	3.282022	4.792370e-03	5.504208e-03
TC0400002205.mm.2	Ints8	integrator complex subunit 8	1.228263	6.930049	3.273844	4.874961e-03	5.587377e-03
TC1500000087.mm.2	Amacr	alpha-methylacyl-CoA racemase	1.188185	6.807820	3.267540	4.939589e-03	5.649655e-03
TC1900001622.mm.2	Calhm2	calcium homeostasis modulator 2	1.018172	7.105011	3.265849	4.957059e-03	5.657849e-03
TC0100001752.mm.2	Susd4	sushi domain containing 4	-1.109455	2.901920	-3.257414	5.045163e-03	5.746461e-03
TC1800001412.mm.2	Cdx1	caudal type homeobox 1	1.039697	2.425961	3.250648	5.116955e-03	5.816166e-03
TC0100001177.mm.2	Rab29	RAB29, member RAS oncogene family	1.072405	4.679679	3.245315	5.174260e-03	5.869150e-03
TC0400003333.mm.2	Lurap1	leucine rich adaptor protein 1	-1.042701	5.050153	-3.243815	5.190482e-03	5.875412e-03
TC1500002353.mm.2	Olfr287	olfactory receptor 287	-1.059765	2.532571	-3.241462	5.216042e-03	5.892196e-03
TC0500003055.mm.2	Svop	SV2 related protein	-1.119951	3.255290	-3.237199	5.262669e-03	5.932660e-03
TC1100001988.mm.2	C1qtnf1	C1q and tumor necrosis factor related protein 1	-1.209179	7.093283	-3.227988	5.364835e-03	6.035440e-03
TC0900000090.mm.2	Maml2	mastermind like 2 (Drosophila)	1.185875	6.397037	3.217544	5.483037e-03	6.152989e-03
TC0800000368.mm.2	Rnf122	ring finger protein 122	-1.122997	7.742284	-3.216784	5.491739e-03	6.152989e-03
TC0500001112.mm.2	Idua	iduronidase, alpha-L-	1.118269	6.124263	3.211251	5.555506e-03	6.211757e-03
TC0800000968.mm.2	Syce2	synaptonemal complex central element protein 2	-1.151004	3.653857	-3.208686	5.585320e-03	6.232399e-03
TC1400000177.mm.2	Vcl	vinculin	1.004299	9.933183	3.202941	5.652651e-03	6.294737e-03
TC0700002477.mm.2	Fosb	FBJ osteosarcoma oncogene B	1.373529	6.602469	3.199617	5.691981e-03	6.325704e-03
TC0300001289.mm.2	Zgrf1	zinc finger, GRF-type containing 1	-1.252983	4.981095	-3.198321	5.707386e-03	6.330010e-03
TC0600000765.mm.2	Ndnf	neuron-derived neurotrophic factor	1.289510	5.400745	3.195678	5.738928e-03	6.352160e-03
TC0400003249.mm.2	Prpf38a	PRP38 pre-mRNA processing factor 38 (yeast) domain containing A	1.250006	6.842829	3.192008	5.783015e-03	6.382469e-03
TC0100000665.mm.2	Slc4a3	solute carrier family 4 (anion exchanger), member 3	1.189013	4.423337	3.191466	5.789562e-03	6.382469e-03
TC0400001451.mm.2	Oscp1	organic solute carrier partner 1	1.676359	5.246483	3.188393	5.826777e-03	6.410622e-03
TC1100001722.mm.2	Arf2	ADP-ribosylation factor 2	1.022185	7.939847	3.185697	5.859619e-03	6.433862e-03
TC0800002818.mm.2	Lrrc29	leucine rich repeat containing 29	1.024617	4.809909	3.179092	5.940860e-03	6.504265e-03
TC1700000580.mm.2	Zfp955b	zinc finger protein 955B	1.676077	6.848213	3.178561	5.947433e-03	6.504265e-03
TC1800001118.mm.2	Sft2d3	SFT2 domain containing 3	1.242549	4.335540	3.172741	6.020023e-03	6.570562e-03
TC0900002305.mm.2	Atm	ataxia telangiectasia mutated	-1.062388	5.407948	-3.164415	6.125390e-03	6.655109e-03
TC0500003169.mm.2	Tpcn1	two pore channel 1	1.372774	6.131358	3.164000	6.130680e-03	6.655109e-03
TC0200003146.mm.2	Dpp7	dipeptidylpeptidase 7	1.082813	6.685408	3.163752	6.133853e-03	6.655109e-03
TC0900000824.mm.2	Dennd4a	DENN/MADD domain containing 4A	1.065890	6.683353	3.162238	6.153234e-03	6.662970e-03
TC0X00001682.mm.2	Gpm6b	glycoprotein m6b	-1.253426	2.660553	-3.160685	6.173176e-03	6.671405e-03
TC1300002053.mm.2	Mxd3	Max dimerization protein 3	-1.014696	6.006523	-3.156552	6.226551e-03	6.706347e-03
TC1300000082.mm.2	Prl2c5	prolactin family 2, subfamily c, member 5	-2.300525	2.842199	-3.156291	6.229940e-03	6.706347e-03
TC0400002388.mm.2	Slc35a1	solute carrier family 35 (CMP-sialic acid transporter), member 1	1.110360	5.887889	3.154868	6.248433e-03	6.713091e-03
TC0500003186.mm.2	Trafd1	TRAF type zinc finger domain containing 1	1.005617	7.642284	3.152083	6.284790e-03	6.738965e-03
TC1700001017.mm.2	Dus3l	dihydrouridine synthase 3-like (S. cerevisiae)	1.083188	7.093657	3.149683	6.316281e-03	6.759529e-03
TC0300002407.mm.2	Lce1g	late cornified envelope 1G	-1.360611	4.592978	-3.147069	6.350765e-03	6.783211e-03
TC0900002106.mm.2	Ubash3b	ubiquitin associated and SH3 domain containing, B	-1.055538	5.045463	-3.141944	6.418907e-03	6.842680e-03
TC0800002698.mm.2	Ces1a	carboxylesterase 1A	-1.354550	2.809228	-3.115058	6.788353e-03	7.222492e-03
TC0300002358.mm.2	Atp8b2	ATPase, class I, type 8B, member 2	1.141791	6.460635	3.104608	6.937523e-03	7.366925e-03
TC0500001408.mm.2	Tmem120b	transmembrane protein 120B	1.121690	5.527404	3.095646	7.068030e-03	7.491020e-03
TC1000001549.mm.2	Agap2	ArfGAP with GTPase domain, ankyrin repeat and PH domain 2	-1.051874	4.282427	-3.093812	7.095039e-03	7.505157e-03
TC0400003137.mm.2	Itgb3bp	integrin beta 3 binding protein (beta3-endonexin)	1.142807	5.439894	3.090899	7.138130e-03	7.536218e-03
TC0800001511.mm.2	Dpep1	dipeptidase 1 (renal)	-1.087128	2.783477	-3.088943	7.167211e-03	7.552397e-03
TC1100001545.mm.2	Cisd3	CDGSH iron sulfur domain 3	1.373420	6.582055	3.085040	7.225587e-03	7.599324e-03
TC0200004528.mm.2	Cep152	centrosomal protein 152	1.046106	4.579402	3.058191	7.640047e-03	8.019858e-03
TC0100000497.mm.2	Pard3b	par-3 family cell polarity regulator beta	1.047002	2.802983	3.056609	7.665186e-03	8.030891e-03
TC0600001422.mm.2	C1ra	complement component 1, r subcomponent A	-1.272961	7.945022	-3.054103	7.705168e-03	8.057404e-03
TC1800000577.mm.2	Prrc1	proline-rich coiled-coil 1	1.307139	8.000798	3.048933	7.788307e-03	8.128860e-03
TC1500000008.mm.2	Oxct1	3-oxoacid CoA transferase 1	1.035433	9.663480	3.047692	7.808390e-03	8.134357e-03
TC1500001730.mm.2	Ly6c2	lymphocyte antigen 6 complex, locus C2	1.408061	5.745336	3.043976	7.868856e-03	8.181822e-03
TC0400000103.mm.2	Rbm12b2	RNA binding motif protein 12 B2	1.013478	5.708935	3.040132	7.931871e-03	8.231753e-03
TC0100000652.mm.2	Fam134a	family with sequence similarity 134, member A	1.220774	7.459619	3.034885	8.018684e-03	8.306146e-03
TC1700000278.mm.2	Zfp760	zinc finger protein 760	1.363272	4.667096	3.033878	8.035448e-03	8.307836e-03
TC1200000678.mm.2	Zbtb1	zinc finger and BTB domain containing 1	1.127322	7.262069	3.027223	8.147132e-03	8.395147e-03
TC0400000869.mm.2	Dennd4c	DENN/MADD domain containing 4C	1.090748	7.827247	3.027025	8.150479e-03	8.395147e-03
TC0400001013.mm.2	Ror1	receptor tyrosine kinase-like orphan receptor 1	1.152617	4.190172	3.002008	8.584254e-03	8.825385e-03
TC1400001680.mm.2	Mettl6	methyltransferase like 6	1.022812	6.689192	2.987902	8.838723e-03	9.070017e-03
TC0100002602.mm.2	Atg9a	autophagy related 9A	1.230956	7.821427	2.981479	8.957031e-03	9.174273e-03
TC1600001884.mm.2	Robo2	roundabout guidance receptor 2	-1.038077	2.453048	-2.973229	9.111259e-03	9.314862e-03
TC1000001479.mm.2	Tmbim4	transmembrane BAX inhibitor motif containing 4	1.047628	7.875890	2.971594	9.142138e-03	9.329059e-03
TC0900000892.mm.2	Rora	RAR-related orphan receptor alpha	-1.121313	4.014939	-2.951512	9.529782e-03	9.693589e-03
TC0700004645.mm.2	Zfp566	zinc finger protein 566	-1.204102	4.343709	-2.951240	9.535130e-03	9.693589e-03
TC0X00001372.mm.2	Tbc1d8b	TBC1 domain family, member 8B	1.106846	6.391895	2.950368	9.552335e-03	9.693589e-03
TC1800000265.mm.2	Wdr36	WD repeat domain 36	1.420009	7.898060	2.948841	9.582531e-03	9.706291e-03
TC0200004373.mm.2	Zfp770	zinc finger protein 770	1.136370	5.739170	2.922892	1.011010e-02	1.022181e-02
TC0400002251.mm.2	Ripk2	receptor (TNFRSF)-interacting serine-threonine kinase 2	1.046154	5.542505	2.921866	1.013154e-02	1.022466e-02
TC0900003317.mm.2	2010315B03Rik	RIKEN cDNA 2010315B03 gene	1.098798	6.236364	2.917416	1.022500e-02	1.030004e-02
TC0200004729.mm.2	Esf1	ESF1 nucleolar pre-rRNA processing protein homolog	1.137863	7.847727	2.915802	1.025912e-02	1.031549e-02
TC0900000412.mm.2	Vwa5a	von Willebrand factor A domain containing 5A	1.546240	5.265989	2.914307	1.029080e-02	1.032137e-02
TC1600002023.mm.2	Krtap16-3	keratin associated protein 16-3	1.112038	3.547923	2.913753	1.030257e-02	1.032137e-02
TC0800000931.mm.2	Ptger1	prostaglandin E receptor 1 (subtype EP1)	1.104251	6.122964	2.910805	1.036541e-02	1.036541e-02

## Sheet: AMPK_Nrf2_dmso_and_sfn
	Symbol	Name	logFC [DMSO]	logFC [Sfn]	AveExpr	F	P.Value	adj.P.Val
TC0100000064.mm.2	Sulf1	sulfatase 1	-6.106009	-6.126219	5.888147	1028.06688	2.382014e-15	7.431884e-13
TC0Y00000223.mm.2	Erdr1	erythroid differentiation regulator 1	-5.276021	-5.589194	8.338121	588.20210	9.592968e-14	1.034873e-11
TC1200002242.mm.2	Fbln5	fibulin 5	-3.805512	-3.750596	8.368895	584.94876	9.950697e-14	1.034873e-11
TC1500001528.mm.2	Tnfrsf11b	tumor necrosis factor receptor superfamily, member 11b (osteoprotegerin)	-4.973025	-4.340629	4.804059	516.30427	2.266951e-13	1.768222e-11
TC1200000083.mm.2	Osr1	odd-skipped related 1 (Drosophila)	-5.548659	-5.314766	6.630804	465.50663	4.484399e-13	2.798265e-11
TC0900002391.mm.2	Loxl1	lysyl oxidase-like 1	-3.336760	-3.785461	8.145524	442.17078	6.290162e-13	3.270884e-11
TC0300001268.mm.2	Arsj	arylsulfatase J	-4.119647	-3.787482	4.473416	408.48063	1.058998e-12	4.720107e-11
TC1400001914.mm.2	Bmp4	bone morphogenetic protein 4	-5.092904	-4.717916	7.157180	383.53638	1.601623e-12	6.246330e-11
TC1000000300.mm.2	Col10a1	collagen, type X, alpha 1	-5.517478	-4.770047	5.525126	376.54770	1.807009e-12	6.264299e-11
TC0400002733.mm.2	Svep1	sushi, von Willebrand factor type A, EGF and pentraxin domain containing 1	-4.609685	-4.415742	4.931235	365.15989	2.210175e-12	6.333560e-11
TC0900000573.mm.2	Cadm1	cell adhesion molecule 1	3.406916	3.661276	6.956463	364.58845	2.232986e-12	6.333560e-11
TC1300000566.mm.2	Aspn	asporin	-5.867867	-5.042125	5.782961	354.91732	2.663275e-12	6.924515e-11
TC0300000627.mm.2	Fam198b	family with sequence similarity 198, member B	-5.225729	-5.532548	7.714152	328.88049	4.386248e-12	9.342761e-11
TC1200000760.mm.2	Ttc9	tetratricopeptide repeat domain 9	-3.485771	-4.009632	4.407499	327.15459	4.539884e-12	9.342761e-11
TC0400003566.mm.2	Gjb3	gap junction protein, beta 3	-5.229870	-4.805329	5.084401	325.33735	4.708379e-12	9.342761e-11
TC0300002111.mm.2	Shox2	short stature homeobox 2	-4.828028	-4.213105	4.666891	321.57213	5.080903e-12	9.342761e-11
TC0300000408.mm.2	Postn	periostin, osteoblast specific factor	-5.079040	-5.660249	5.397072	321.47834	5.090607e-12	9.342761e-11
TC0200001894.mm.2	Fgf7	fibroblast growth factor 7	-5.042486	-4.737398	5.361077	317.94159	5.472538e-12	9.485733e-11
TC1600000746.mm.2	Abi3bp	ABI gene family, member 3 (NESH) binding protein	-5.193922	-5.264335	4.566832	312.74962	6.094501e-12	9.776802e-11
TC1500001457.mm.2	Rspo2	R-spondin 2	-4.604084	-5.115229	5.872720	311.07823	6.311744e-12	9.776802e-11
TC0400000736.mm.2	Pappa	pregnancy-associated plasma protein A	-4.915222	-4.496231	4.436510	309.09950	6.580540e-12	9.776802e-11
TC0900000791.mm.2	Itga11	integrin alpha 11	-4.491228	-3.913285	4.779053	301.25102	7.784623e-12	1.104001e-10
TC1500000565.mm.2	Gsdmd	gasdermin D	2.918877	3.013447	6.215746	298.29632	8.302208e-12	1.126213e-10
TC0100001533.mm.2	Ildr2	immunoglobulin-like domain containing receptor 2	3.619161	3.516474	4.411615	269.79071	1.598529e-11	2.078088e-10
TC1500002147.mm.2	Slc38a4	solute carrier family 38, member 4	-5.243205	-5.721825	6.354107	264.28884	1.828117e-11	2.281490e-10
TC1100004229.mm.2	Cbr2	carbonyl reductase 2	-5.014497	-4.890801	6.170355	257.14568	2.185069e-11	2.622083e-10
TC0100000364.mm.2	Tmeff2	transmembrane protein with EGF-like and two follistatin-like domains 2	-3.141888	-3.106795	7.354854	242.88343	3.166701e-11	3.659299e-10
TC0400000057.mm.2	Chd7	chromodomain helicase DNA binding protein 7	2.801850	3.047813	6.008324	236.34082	3.781252e-11	4.213395e-10
TC0600000664.mm.2	Aqp1	aquaporin 1	-2.747387	-2.488286	8.529088	233.59928	4.078790e-11	4.388216e-10
TC0200000274.mm.2	Plxdc2	plexin domain containing 2	-4.478228	-4.807875	6.822483	229.97901	4.513887e-11	4.694442e-10
TC0600002284.mm.2	Hoxa10	homeobox A10	-3.318329	-2.594349	7.031983	212.87087	7.449382e-11	7.497442e-10
TC1200001237.mm.2	Tnfaip2	tumor necrosis factor, alpha-induced protein 2	-5.731274	-5.336557	5.794426	211.41017	7.788890e-11	7.594168e-10
TC1400001012.mm.2	Gfra2	glial cell line derived neurotrophic factor family receptor alpha 2	4.587075	4.280164	5.070401	210.21289	8.080485e-11	7.639731e-10
TC1800001640.mm.2	Setbp1	SET binding protein 1	-2.858138	-3.126789	5.435263	190.16368	1.544092e-10	1.416932e-09
TC0100000343.mm.2	Col3a1	collagen, type III, alpha 1	-4.864863	-5.207173	6.191614	187.98077	1.663441e-10	1.482839e-09
TC0600003337.mm.2	Arhgdib	Rho, GDP dissociation inhibitor (GDI) beta	-3.226100	-3.489557	6.096248	186.91040	1.725818e-10	1.495709e-09
TC1700002293.mm.2	Slc5a7	solute carrier family 5 (choline transporter), member 7	-4.249810	-4.277387	4.187254	185.75219	1.796364e-10	1.514771e-09
TC1200002411.mm.2	Ckb	creatine kinase, brain	2.495977	2.444164	8.462149	181.67853	2.072213e-10	1.701396e-09
TC1100002938.mm.2	Cenpv	centromere protein V	3.473429	3.832439	7.800625	177.83091	2.378356e-10	1.869074e-09
TC0500000080.mm.2	Sema3d	sema domain, immunoglobulin domain (Ig), short basic domain, secreted, (semaphorin) 3D	-2.533667	-3.109628	6.680148	177.62389	2.396248e-10	1.869074e-09
TC0100001218.mm.2	Fmod	fibromodulin	-3.441534	-3.417940	5.075433	166.51597	3.628888e-10	2.761495e-09
TC0X00000443.mm.2	Arhgap36	Rho GTPase activating protein 36	-3.834937	-4.069933	5.148657	161.56977	4.403370e-10	3.271075e-09
TC0400001856.mm.2	Dhrs3	dehydrogenase/reductase (SDR family) member 3	-3.918405	-2.218359	4.163643	159.44682	4.792960e-10	3.477682e-09
TC1000002418.mm.2	Col18a1	collagen, type XVIII, alpha 1	2.589179	2.529748	6.353638	154.10522	5.961652e-10	4.227354e-09
TC0500002843.mm.2	Hpse	heparanase	2.258062	2.752758	5.407390	152.84628	6.282887e-10	4.316799e-09
TC0600000570.mm.2	Tmem176a	transmembrane protein 176A	2.958210	2.358243	6.608725	152.53816	6.364511e-10	4.316799e-09
TC0900002212.mm.2	Tagln	transgelin	-2.451823	-2.384354	10.050879	151.35632	6.689104e-10	4.440426e-09
TC0800000348.mm.2	Adgra2	adhesion G protein-coupled receptor A2	-2.153674	-1.829614	8.799808	149.31599	7.295352e-10	4.648045e-09
TC0900002283.mm.2	Layn	layilin	-3.756468	-4.432299	5.166538	149.30171	7.299815e-10	4.648045e-09
TC0800003068.mm.2	Cyba	cytochrome b-245, alpha polypeptide	-3.585522	-4.207675	5.921281	141.20131	1.042176e-09	6.503178e-09
TC0600003335.mm.2	Mgp	matrix Gla protein	-3.907623	-3.581205	5.146016	139.60230	1.120634e-09	6.855643e-09
TC1700001147.mm.2	Lbh	limb-bud and heart	3.368483	3.071376	5.903884	136.85138	1.272069e-09	7.632417e-09
TC1300001784.mm.2	Slc22a23	solute carrier family 22, member 23	2.338151	2.978651	7.158813	134.24462	1.437657e-09	8.463187e-09
TC1400002608.mm.2	Klf12	Kruppel-like factor 12	-2.363207	-2.311458	4.209974	132.20418	1.584691e-09	8.999235e-09
TC0400002159.mm.2	Tox	thymocyte selection-associated high mobility group box	-3.120112	-2.737894	4.891141	132.05243	1.596300e-09	8.999235e-09
TC0800001903.mm.2	Plekha2	pleckstrin homology domain-containing, family A (phosphoinositide binding specific) member 2	2.764028	2.979503	6.662930	131.80746	1.615247e-09	8.999235e-09
TC1600001154.mm.2	Ppl	periplakin	2.297806	2.477571	4.487342	131.27481	1.657344e-09	9.071778e-09
TC0X00000525.mm.2	Fhl1	four and a half LIM domains 1	-1.849005	-1.776208	10.979565	128.06564	1.939369e-09	1.039663e-08
TC0X00002207.mm.2	Gpc4	glypican 4	-2.319887	-2.007042	6.758209	127.79036	1.966030e-09	1.039663e-08
TC0800001126.mm.2	Adgrg1	adhesion G protein-coupled receptor G1	2.332274	2.823318	5.556901	126.65498	2.080540e-09	1.081881e-08
TC1100002614.mm.2	Sgcd	sarcoglycan, delta (dystrophin-associated glycoprotein)	-2.289158	-3.054300	4.316383	125.17433	2.241585e-09	1.146515e-08
TC1500000389.mm.2	Nov	nephroblastoma overexpressed gene	-2.149255	-1.951632	6.363214	124.26187	2.347959e-09	1.181553e-08
TC0200000543.mm.2	Prrx2	paired related homeobox 2	-2.617614	-2.496186	8.268100	121.06914	2.768636e-09	1.371134e-08
TC1500001450.mm.2	Angpt1	angiopoietin 1	-3.508958	-2.871680	3.935747	117.96521	3.262771e-09	1.590601e-08
TC1600001643.mm.2	Boc	biregional cell adhesion molecule-related/down-regulated by oncogenes (Cdon) binding protein	3.607557	3.243028	5.765339	117.25048	3.390479e-09	1.627430e-08
TC0700004464.mm.2	Ebf3	early B cell factor 3	-3.925947	-2.633988	4.674066	115.72302	3.683159e-09	1.718545e-08
TC0800000416.mm.2	Dusp4	dual specificity phosphatase 4	2.646539	2.216658	5.124003	115.64447	3.698979e-09	1.718545e-08
TC1500002258.mm.2	Krt80	keratin 80	2.277552	2.293327	7.143924	115.41547	3.745546e-09	1.718545e-08
TC0400002737.mm.2	Lpar1	lysophosphatidic acid receptor 1	-2.265566	-1.928471	7.550081	114.39444	3.961547e-09	1.791308e-08
TC1400001486.mm.2	Oxsm	3-oxoacyl-ACP synthase, mitochondrial	-1.936737	-2.516933	3.489817	113.66558	4.124515e-09	1.838355e-08
TC0300000521.mm.2	Kcnab1	potassium voltage-gated channel, shaker-related subfamily, beta member 1	2.281626	2.349614	4.243361	113.30601	4.207743e-09	1.849036e-08
TC1400000796.mm.2	Nynrin	NYN domain and retroviral integrase containing	-2.133081	-2.249169	4.772096	112.45020	4.413718e-09	1.891708e-08
TC0600003540.mm.2	Hoxa2	homeobox A2	2.557793	2.486810	5.435893	112.40017	4.426113e-09	1.891708e-08
TC1900001361.mm.2	Prkg1	protein kinase, cGMP-dependent, type I	-2.341357	-3.319032	3.998682	112.02168	4.521195e-09	1.906234e-08
TC1500000785.mm.2	Parvb	parvin, beta	3.394700	2.963180	6.563516	110.70889	4.869676e-09	2.025785e-08
TC1400000745.mm.2	Mmp14	matrix metallopeptidase 14 (membrane-inserted)	-2.150273	-2.103066	8.382460	109.31550	5.273797e-09	2.165032e-08
TC0200001226.mm.2	Slc43a3	solute carrier family 43, member 3	2.733931	2.136060	6.521932	107.66987	5.801686e-09	2.350813e-08
TC0900000686.mm.2	Cspg4	chondroitin sulfate proteoglycan 4	-1.644638	-1.783352	7.115977	106.45553	6.230328e-09	2.492131e-08
TC0600000765.mm.2	Ndnf	neuron-derived neurotrophic factor	-3.370531	-2.772702	4.331859	106.15721	6.341129e-09	2.504345e-08
TC0200000850.mm.2	Galnt13	UDP-N-acetyl-alpha-D-galactosamine:polypeptide N-acetylgalactosaminyltransferase 13	-3.319827	-3.393752	4.080576	104.37880	7.050667e-09	2.749760e-08
TC1400000368.mm.2	Anxa8	annexin A8	-4.001917	-3.898632	6.439334	103.96069	7.230479e-09	2.785073e-08
TC0500002458.mm.2	Arap2	ArfGAP with RhoGAP domain, ankyrin repeat and PH domain 2	3.324248	2.906897	5.462056	103.30466	7.523343e-09	2.862540e-08
TC1100000284.mm.2	Efemp1	epidermal growth factor-containing fibulin-like extracellular matrix protein 1	-2.081150	-2.067511	7.211903	101.15926	8.580841e-09	3.225569e-08
TC0X00001931.mm.2	Syn1	synapsin I	2.558530	2.433035	5.584853	99.41149	9.569931e-09	3.518383e-08
TC1500001585.mm.2	Mtss1	metastasis suppressor 1	2.794213	2.206957	4.400852	99.38593	9.585338e-09	3.518383e-08
TC1300001851.mm.2	Tfap2a	transcription factor AP-2, alpha	-1.986088	-1.948694	6.984250	97.07335	1.110522e-08	4.028869e-08
TC1500001728.mm.2	Ly6a	lymphocyte antigen 6 complex, locus A	-1.845410	-2.092525	5.355777	96.23033	1.172689e-08	4.205507e-08
TC1300000113.mm.2	Inhba	inhibin beta-A	-2.278891	-2.033618	8.263348	93.58412	1.395460e-08	4.947539e-08
TC0300002972.mm.2	Npnt	nephronectin	-3.011897	-2.852948	7.168109	93.36597	1.415901e-08	4.963609e-08
TC1800001005.mm.2	Zfp521	zinc finger protein 521	-3.329300	-2.358223	5.015511	91.35515	1.621456e-08	5.578148e-08
TC0100002965.mm.2	Steap3	STEAP family member 3	-2.042388	-2.165177	6.855477	91.30541	1.626960e-08	5.578148e-08
TC1100001490.mm.2	Gm53	predicted gene 53	1.815252	2.883406	5.179593	88.76855	1.938370e-08	6.532207e-08
TC1700002571.mm.2	Cyp1b1	cytochrome P450, family 1, subfamily b, polypeptide 1	-3.331258	-2.887872	6.450404	88.61644	1.959121e-08	6.532207e-08
TC1300001204.mm.2	Elovl7	ELOVL family member 7, elongation of long chain fatty acids (yeast)	-1.848359	-2.035568	4.610461	88.55165	1.968037e-08	6.532207e-08
TC0700000903.mm.2	Htatip2	HIV-1 Tat interactive protein 2	-2.897117	-3.448202	3.677075	88.07392	2.035240e-08	6.684157e-08
TC0800001320.mm.2	Mtss1l	metastasis suppressor 1-like	-2.405733	-2.314622	7.343958	87.70237	2.089334e-08	6.790334e-08
TC1100003345.mm.2	Myo1d	myosin ID	-1.734569	-2.010533	6.952222	86.64115	2.253176e-08	7.247329e-08
TC0100000632.mm.2	Slc11a1	solute carrier family 11 (proton-coupled divalent metal ion transporters), member 1	3.103266	3.205343	4.974719	85.69806	2.411277e-08	7.676719e-08
TC0200001624.mm.2	Bdnf	brain derived neurotrophic factor	-1.781388	-2.133079	7.049492	85.34374	2.473944e-08	7.796673e-08
TC0900000457.mm.2	Clmp	CXADR-like membrane protein	-3.246467	-3.543328	5.247134	85.07546	2.522640e-08	7.870638e-08
TC1100003222.mm.2	Serpinf1	serine (or cysteine) peptidase inhibitor, clade F, member 1	-2.072796	-2.027577	7.221365	83.82420	2.764833e-08	8.477764e-08
TC0600001834.mm.2	Dlx5	distal-less homeobox 5	-2.099707	-1.388206	5.879079	83.71343	2.787534e-08	8.477764e-08
TC0900000090.mm.2	Maml2	mastermind like 2 (Drosophila)	-1.572631	-1.542909	6.229850	83.65908	2.798749e-08	8.477764e-08
TC1600001976.mm.2	Adamts5	a disintegrin-like and metallopeptidase (reprolysin type) with thrombospondin type 1 motif, 5 (aggrecanase-2)	-2.464322	-2.404647	7.660371	83.34093	2.865455e-08	8.559459e-08
TC0700003648.mm.2	Cemip	cell migration inducing protein, hyaluronan binding	1.949639	2.629808	4.695523	83.26994	2.880587e-08	8.559459e-08
TC0200001627.mm.2	Lgr4	leucine-rich repeat-containing G protein-coupled receptor 4	-2.033634	-1.195204	8.076158	83.09689	2.917863e-08	8.588427e-08
TC0200002099.mm.2	Macrod2	MACRO domain containing 2	-1.311570	-2.115172	4.720481	82.85187	2.971592e-08	8.664829e-08
TC1400000271.mm.2	Arhgef3	Rho guanine nucleotide exchange factor (GEF) 3	3.139995	2.842015	3.904851	82.41136	3.071078e-08	8.872004e-08
TC1600001752.mm.2	Tmem45a	transmembrane protein 45a	-3.313032	-3.685541	4.479643	82.16953	3.127319e-08	8.951593e-08
TC0700001669.mm.2	Pde3b	phosphodiesterase 3B, cGMP-inhibited	2.926160	3.228620	4.170412	80.11175	3.656938e-08	1.037240e-07
TC0200001441.mm.2	Chst1	carbohydrate (keratan sulfate Gal-6) sulfotransferase 1	2.691814	3.054719	5.723292	79.56519	3.814480e-08	1.072178e-07
TC1000000402.mm.2	Cd24a	CD24a antigen	-1.516525	-1.474147	7.963093	78.52849	4.135241e-08	1.151960e-07
TC1100002324.mm.2	Ugp2	UDP-glucose pyrophosphorylase 2	-1.502207	-1.424128	7.783227	77.72422	4.405546e-08	1.211341e-07
TC1100000614.mm.2	Irf1	interferon regulatory factor 1	1.489973	1.425746	7.568251	77.66553	4.426053e-08	1.211341e-07
TC0700004431.mm.2	Adam12	a disintegrin and metallopeptidase domain 12 (meltrin alpha)	-1.354004	-1.774096	6.972141	76.59360	4.820624e-08	1.307856e-07
TC0700001186.mm.2	Adamtsl3	ADAMTS-like 3	-1.516368	-1.811163	7.364193	75.64504	5.203814e-08	1.399647e-07
TC0100003069.mm.2	Cdk18	cyclin-dependent kinase 18	1.217147	1.687462	8.232337	75.49459	5.267759e-08	1.404736e-07
TC1200001686.mm.2	Stxbp6	syntaxin binding protein 6 (amisyn)	-2.063491	-2.168146	3.345069	75.14723	5.418867e-08	1.431727e-07
TC1800001141.mm.2	Epb41l4a	erythrocyte membrane protein band 4.1 like 4a	-1.356030	-1.326822	8.484615	75.05291	5.460755e-08	1.431727e-07
TC0X00001710.mm.2	Mid1	midline 1	-1.900884	-2.013697	7.675833	74.63930	5.648897e-08	1.468713e-07
TC1200002082.mm.2	Ltbp2	latent transforming growth factor beta binding protein 2	-2.480029	-3.360805	5.412413	73.10467	6.415154e-08	1.654155e-07
TC1000001936.mm.2	Rspo3	R-spondin 3	-2.406748	-2.673339	3.648925	72.81668	6.571922e-08	1.680688e-07
TC1300000016.mm.2	Akr1c14	aldo-keto reductase family 1, member C14	-2.127898	-2.784703	3.566376	72.69830	6.637636e-08	1.683693e-07
TC1500001215.mm.2	Npr3	natriuretic peptide receptor 3	-3.650426	-2.265845	5.817064	71.55886	7.310340e-08	1.839376e-07
TC0200004525.mm.2	Fbn1	fibrillin 1	-1.161032	-1.310698	9.006756	69.63473	8.632557e-08	2.148818e-07
TC0500001590.mm.2	Hspb1	heat shock protein 1	2.000654	2.116294	8.293019	69.57485	8.677919e-08	2.148818e-07
TC0600001810.mm.2	Pdk4	pyruvate dehydrogenase kinase, isoenzyme 4	2.039063	1.685356	6.078023	68.58053	9.472692e-08	2.327150e-07
TC0200000561.mm.2	Aif1l	allograft inflammatory factor 1-like	1.416352	1.534004	6.930639	67.87676	1.008593e-07	2.440425e-07
TC0500000084.mm.2	Sema3a	sema domain, immunoglobulin domain (Ig), short basic domain, secreted, (semaphorin) 3A	-1.162937	-1.211987	8.193596	67.87201	1.009022e-07	2.440425e-07
TC0300000419.mm.2	Dclk1	doublecortin-like kinase 1	-1.763664	-1.451487	4.553321	67.71366	1.023448e-07	2.456276e-07
TC1500000688.mm.2	Apobec3	apolipoprotein B mRNA editing enzyme, catalytic polypeptide 3	1.450031	1.688470	6.685129	67.60869	1.033143e-07	2.460615e-07
TC0400003629.mm.2	Serinc2	serine incorporator 2	1.922395	2.208969	6.618474	67.36104	1.056435e-07	2.497027e-07
TC1100000526.mm.2	Gfpt2	glutamine fructose-6-phosphate transaminase 2	2.377044	1.927495	5.348844	67.15450	1.076322e-07	2.524906e-07
TC1100001853.mm.2	Sox9	SRY (sex determining region Y)-box 9	-1.756935	-1.872511	6.539593	66.11746	1.182926e-07	2.754276e-07
TC0500001896.mm.2	Fzd1	frizzled class receptor 1	-2.211901	-1.762668	6.020525	65.89176	1.207707e-07	2.791145e-07
TC0400000015.mm.2	Lyn	LYN proto-oncogene, Src family tyrosine kinase	2.759419	2.930987	5.595988	65.73659	1.225090e-07	2.810501e-07
TC0X00002241.mm.2	Cxx1a	CAAX box 1A	-2.017045	-1.974057	6.209863	65.48947	1.253372e-07	2.854394e-07
TC0200000319.mm.2	Etl4	enhancer trap locus 4	-1.867022	-2.896804	4.968081	65.17761	1.290141e-07	2.916840e-07
TC1100000334.mm.2	Mpg	N-methylpurine-DNA glycosylase	-3.019552	-1.375171	4.586658	65.00364	1.311189e-07	2.943101e-07
TC1000001993.mm.2	Fam26e	family with sequence similarity 26, member E	-2.930187	-2.355981	3.943983	64.82135	1.333670e-07	2.972180e-07
TC0500000093.mm.2	Sema3e	sema domain, immunoglobulin domain (Ig), short basic domain, secreted, (semaphorin) 3E	1.307030	1.324035	6.914774	64.41422	1.385500e-07	3.065786e-07
TC0400002480.mm.2	Ccl27a	chemokine (C-C motif) ligand 27A	2.746541	2.558893	5.328878	63.82276	1.464976e-07	3.218820e-07
TC0400002043.mm.2	Megf6	multiple EGF-like-domains 6	2.568760	2.234601	5.276680	62.80502	1.614333e-07	3.522181e-07
TC0500000173.mm.2	Lrrc17	leucine rich repeat containing 17	-2.589013	-1.395421	3.680268	62.72598	1.626646e-07	3.524400e-07
TC1900001519.mm.2	Morn4	MORN repeat containing 4	1.327992	1.154990	7.345586	62.16789	1.716734e-07	3.693937e-07
TC0100003323.mm.2	Ralgps2	Ral GEF with PH domain and SH3 binding motif 2	1.733224	2.117816	6.154783	62.06027	1.734759e-07	3.707157e-07
TC0X00002192.mm.2	Mbnl3	muscleblind-like 3 (Drosophila)	-1.433631	-1.636257	5.284488	61.18422	1.889864e-07	4.011141e-07
TC0200002399.mm.2	Myl9	myosin, light polypeptide 9, regulatory	-1.797016	-1.748503	8.344508	60.63907	1.994423e-07	4.204460e-07
TC1900000552.mm.2	Plce1	phospholipase C, epsilon 1	-2.936907	-3.096727	4.940785	60.22721	2.077839e-07	4.350912e-07
TC1900000980.mm.2	Ehbp1l1	EH domain binding protein 1-like 1	-1.215544	-1.555564	6.509901	59.78711	2.171442e-07	4.516598e-07
TC1800001384.mm.2	Fbn2	fibrillin 2	-3.495900	-2.802247	4.684086	59.48910	2.237576e-07	4.623336e-07
TC0400003137.mm.2	Itgb3bp	integrin beta 3 binding protein (beta3-endonexin)	2.080596	1.457686	5.103064	59.26648	2.288496e-07	4.697439e-07
TC1700002438.mm.2	Ptprm	protein tyrosine phosphatase, receptor type, M	-1.152788	-1.180056	7.436415	58.96142	2.360448e-07	4.813463e-07
TC0100002789.mm.2	Col6a3	collagen, type VI, alpha 3	-2.495040	-2.167046	5.455685	58.65569	2.435182e-07	4.931490e-07
TC0300003135.mm.2	Ptgfr	prostaglandin F receptor	-2.016056	-1.714167	3.548383	58.59659	2.449939e-07	4.931490e-07
TC0600000038.mm.2	Dlx6	distal-less homeobox 6	-2.005525	-1.648334	3.687404	58.15191	2.564343e-07	5.096555e-07
TC0700003714.mm.2	Prss23	protease, serine 23	-1.237420	-1.355275	9.577779	58.15089	2.564613e-07	5.096555e-07
TC0X00000122.mm.2	Sytl5	synaptotagmin-like 5	2.192252	1.518121	4.164929	57.69736	2.687681e-07	5.307320e-07
TC1000001949.mm.2	Hey2	hairy/enhancer-of-split related with YRPW motif 2	-2.696499	-2.516344	4.623688	56.98239	2.895750e-07	5.682227e-07
TC1100002227.mm.2	Grb10	growth factor receptor bound protein 10	-1.435133	-1.339161	9.369083	56.80914	2.948920e-07	5.750394e-07
TC1000001894.mm.2	Enpp1	ectonucleotide pyrophosphatase/phosphodiesterase 1	-3.119593	-2.960079	4.957688	56.59631	3.015777e-07	5.844238e-07
TC1100002001.mm.2	Slc26a11	solute carrier family 26, member 11	-2.206412	-2.501608	3.742503	55.76769	3.293229e-07	6.342515e-07
TC0800000874.mm.2	Zfp827	zinc finger protein 827	-1.371585	-1.145565	7.014139	55.08987	3.542151e-07	6.780068e-07
TC0100002278.mm.2	Col5a2	collagen, type V, alpha 2	-1.048531	-1.269099	8.729545	55.00203	3.575967e-07	6.803059e-07
TC0500000878.mm.2	Shroom3	shroom family member 3	1.762395	1.881917	4.631071	54.43148	3.804869e-07	7.194661e-07
TC0800000931.mm.2	Ptger1	prostaglandin E receptor 1 (subtype EP1)	-1.666022	-1.989417	5.819096	54.30345	3.858523e-07	7.225300e-07
TC1700001671.mm.2	Msln	mesothelin	1.830821	1.531878	5.508420	54.28249	3.867388e-07	7.225300e-07
TC1500002141.mm.2	Slc38a1	solute carrier family 38, member 1	1.120258	1.093154	9.935109	53.97992	3.998022e-07	7.391280e-07
TC1400002262.mm.2	Scara3	scavenger receptor class A, member 3	-1.596105	-1.620794	4.227571	53.96723	4.003610e-07	7.391280e-07
TC1700002244.mm.2	Rftn1	raftlin lipid raft linker 1	-1.820966	-1.400208	5.032381	53.22236	4.347965e-07	7.979794e-07
TC1100001219.mm.2	Ccl2	chemokine (C-C motif) ligand 2	1.711467	1.848996	7.281273	53.11359	4.401047e-07	8.029981e-07
TC0100001257.mm.2	Tnnt2	troponin T2, cardiac	2.120385	1.716786	4.474545	52.99581	4.459366e-07	8.089082e-07
TC1500000543.mm.2	Them6	thioesterase superfamily member 6	1.020767	1.344327	6.666652	52.94363	4.485491e-07	8.089441e-07
TC0800000286.mm.2	Plat	plasminogen activator, tissue	1.310564	1.034122	7.995610	52.74890	4.584535e-07	8.220546e-07
TC0900003024.mm.2	Mapkapk3	mitogen-activated protein kinase-activated protein kinase 3	1.840933	1.672140	5.157355	52.67860	4.620914e-07	8.238430e-07
TC0200004556.mm.2	Kcnip3	Kv channel interacting protein 3, calsenilin	-1.602193	-2.163276	3.602644	52.54856	4.689076e-07	8.312453e-07
TC1500000142.mm.2	Cdh18	cadherin 18	-2.349612	-2.064309	5.310696	51.82979	5.087343e-07	8.898657e-07
TC1600000193.mm.2	Pkp2	plakophilin 2	1.710589	1.816061	6.761435	51.81249	5.097397e-07	8.898657e-07
TC1900000467.mm.2	Papss2	3'-phosphoadenosine 5'-phosphosulfate synthase 2	-1.409512	-1.744298	6.599614	51.79889	5.105319e-07	8.898657e-07
TC1700000765.mm.2	H2-M3	histocompatibility 2, M region locus 3	1.832839	2.299099	4.497937	51.14621	5.502598e-07	9.537837e-07
TC0200004245.mm.2	Tcp11l1	t-complex 11 like 1	-1.577634	-2.020227	3.617429	50.92320	5.646407e-07	9.733033e-07
TC0500002073.mm.2	Kcnh2	potassium voltage-gated channel, subfamily H (eag-related), member 2	1.950800	1.645910	5.485161	50.62560	5.845097e-07	9.979822e-07
TC1800001535.mm.2	Rab27b	RAB27B, member RAS oncogene family	-1.357709	-1.456467	5.879715	50.61320	5.853549e-07	9.979822e-07
TC0100001692.mm.2	Kif26b	kinesin family member 26B	-2.559261	-1.814439	4.050190	50.47763	5.946877e-07	1.008384e-06
TC0100002601.mm.2	Abcb6	ATP-binding cassette, sub-family B (MDR/TAP), member 6	1.258418	1.086861	6.508933	50.40811	5.995396e-07	1.011115e-06
TC1700001484.mm.2	Thbs2	thrombospondin 2	1.950438	1.736108	6.525536	50.07972	6.230830e-07	1.045171e-06
TC1500001729.mm.2	Ly6c1	lymphocyte antigen 6 complex, locus C1	-1.528168	-2.106299	5.677611	49.32251	6.815368e-07	1.135728e-06
TC0200003320.mm.2	Ralgps1	Ral GEF with PH domain and SH3 binding motif 1	1.403995	1.936012	4.247970	49.28799	6.843489e-07	1.135728e-06
TC0100002606.mm.2	Ptprn	protein tyrosine phosphatase, receptor type, N	1.435118	1.056498	7.468073	48.17064	7.829831e-07	1.286046e-06
TC0100001112.mm.2	Gpr39	G protein-coupled receptor 39	1.136338	1.171767	5.641873	48.16868	7.831692e-07	1.286046e-06
TC1000002822.mm.2	Ptprq	protein tyrosine phosphatase, receptor type, Q	-3.691238	-3.857098	4.004610	47.64701	8.347704e-07	1.363604e-06
TC1300001326.mm.2	Emb	embigin	-1.883059	-2.157535	5.441393	47.55109	8.446782e-07	1.368048e-06
TC0X00000689.mm.2	Dusp9	dual specificity phosphatase 9	2.140052	1.862183	5.307702	47.53589	8.462603e-07	1.368048e-06
TC0300001330.mm.2	Lef1	lymphoid enhancer binding factor 1	1.940713	1.546599	6.057760	47.34779	8.661273e-07	1.392947e-06
TC1500002183.mm.2	Rnd1	Rho family GTPase 1	1.431257	1.321214	7.918651	47.27450	8.740131e-07	1.398421e-06
TC0300001624.mm.2	Tpd52	tumor protein D52	1.512366	1.220319	8.105969	47.17551	8.847957e-07	1.401654e-06
TC0200001959.mm.2	Sirpa	signal-regulatory protein alpha	1.217683	1.537137	8.121425	47.17347	8.850185e-07	1.401654e-06
TC0700001368.mm.2	Lrrc32	leucine rich repeat containing 32	-1.204610	-2.033367	4.508432	46.72771	9.355219e-07	1.474156e-06
TC0200003728.mm.2	Dlx2	distal-less homeobox 2	-1.952048	-1.952454	6.694375	46.32922	9.834914e-07	1.541956e-06
TC0900002791.mm.2	Tbx18	T-box18	-1.532507	-1.179448	6.031047	45.73863	1.059883e-06	1.653418e-06
TC0200001047.mm.2	Pdk1	pyruvate dehydrogenase kinase, isoenzyme 1	-2.015542	-2.105423	5.171055	45.57916	1.081665e-06	1.679003e-06
TC1400002103.mm.2	Ripk3	receptor-interacting serine-threonine kinase 3	2.732767	2.328927	5.726181	45.48046	1.095404e-06	1.691912e-06
TC1700001154.mm.2	Ehd3	EH-domain containing 3	1.700790	1.187689	4.730218	44.12899	1.305255e-06	2.006107e-06
TC0800001031.mm.2	Adcy7	adenylate cyclase 7	1.063343	1.249809	6.315757	43.99187	1.329019e-06	2.032617e-06
TC0200005052.mm.2	Mafb	v-maf musculoaponeurotic fibrosarcoma oncogene family, protein B (avian)	-2.315206	-1.700511	4.059076	43.94409	1.337416e-06	2.035482e-06
TC1300000351.mm.2	Foxf2	forkhead box F2	-1.567989	-1.864804	3.872837	43.85629	1.353008e-06	2.049216e-06
TC0700002837.mm.2	Kctd15	potassium channel tetramerisation domain containing 15	-2.061199	-2.484577	4.742798	43.79586	1.363860e-06	2.055673e-06
TC0500003028.mm.2	Sgsm1	small G protein signaling modulator 1	1.715922	1.531089	4.855708	43.56515	1.406222e-06	2.109333e-06
TC1700001213.mm.2	Morn2	MORN repeat containing 2	1.035238	1.377241	5.983260	42.79306	1.559400e-06	2.327909e-06
TC0600002323.mm.2	Nod1	nucleotide-binding oligomerization domain containing 1	2.088774	2.493252	3.729066	42.72802	1.573158e-06	2.337263e-06
TC1600000553.mm.2	Cd80	CD80 antigen	-1.441585	-1.995632	3.888328	42.51856	1.618421e-06	2.393115e-06
TC0400003742.mm.2	Man1c1	mannosidase, alpha, class 1C, member 1	1.609611	1.371217	6.125804	41.96568	1.745265e-06	2.568504e-06
TC1900000504.mm.2	Ifit1	interferon-induced protein with tetratricopeptide repeats 1	-1.868822	-1.675572	4.070223	41.75780	1.795890e-06	2.630600e-06
TC1400001561.mm.2	Zfp503	zinc finger protein 503	-1.677908	-1.906256	5.061953	41.69868	1.810592e-06	2.639742e-06
TC0100003138.mm.2	Pkp1	plakophilin 1	1.598552	1.528201	7.065326	41.61979	1.830432e-06	2.650889e-06
TC0700004666.mm.2	Fgfr2	fibroblast growth factor receptor 2	-1.660661	-1.304317	5.919597	41.60085	1.835231e-06	2.650889e-06
TC1900000160.mm.2	Bscl2	Berardinelli-Seip congenital lipodystrophy 2 (seipin)	1.369108	1.219207	6.118283	41.18266	1.944985e-06	2.796476e-06
TC1000000093.mm.2	Plagl1	pleiomorphic adenoma gene-like 1	-1.689178	-2.215974	5.131815	40.90517	2.021978e-06	2.887776e-06
TC0600000124.mm.2	Tes	testis derived transcript	1.189616	1.887936	7.209947	40.88751	2.026997e-06	2.887776e-06
TC0700002117.mm.2	Mrgprf	MAS-related GPR, member F	-2.211128	-1.857373	4.624098	40.53108	2.131387e-06	3.013808e-06
TC0300000500.mm.2	Mme	membrane metallo endopeptidase	-2.126057	-2.501770	4.095742	40.51983	2.134781e-06	3.013808e-06
TC0300001300.mm.2	Pitx2	paired-like homeodomain transcription factor 2	-1.896152	-1.450714	4.222305	40.40240	2.170586e-06	3.050553e-06
TC0800002310.mm.2	Cpe	carboxypeptidase E	-1.069894	-1.303822	8.673965	40.31998	2.196125e-06	3.072606e-06
TC1800001269.mm.2	Dpysl3	dihydropyrimidinase-like 3	-1.285986	-1.364362	9.726912	39.70643	2.397509e-06	3.339388e-06
TC0X00001288.mm.2	Armcx3	armadillo repeat containing, X-linked 3	-1.144254	-1.539756	5.936821	39.63912	2.420864e-06	3.356932e-06
TC1600001194.mm.2	Tvp23a	trans-golgi network vesicle protein 23A	-1.344597	-1.677639	5.378463	39.54319	2.454611e-06	3.388666e-06
TC1000001138.mm.2	Ntn4	netrin 4	1.927165	1.502207	6.055070	39.50192	2.469292e-06	3.393917e-06
TC1800000179.mm.2	Dtna	dystrobrevin alpha	1.784833	2.528333	6.195302	39.20659	2.577364e-06	3.526919e-06
TC0100001381.mm.2	Rgs16	regulator of G-protein signaling 16	2.178319	1.672984	6.816843	38.67983	2.783915e-06	3.792932e-06
TC1100001545.mm.2	Cisd3	CDGSH iron sulfur domain 3	-1.100067	-1.276601	7.177499	38.61287	2.811510e-06	3.813874e-06
TC1100002648.mm.2	9930111J21Rik2	RIKEN cDNA 9930111J21 gene 2	-1.539377	-1.481296	5.647889	38.32240	2.934915e-06	3.964041e-06
TC0600000131.mm.2	Met	met proto-oncogene	1.520565	1.288795	7.112967	38.10700	3.030456e-06	4.075440e-06
TC0600000935.mm.2	Vax2	ventral anterior homeobox 2	-1.959975	-1.002588	5.688421	37.98945	3.084103e-06	4.129786e-06
TC1900001622.mm.2	Calhm2	calcium homeostasis modulator 2	-2.222414	-2.298255	4.659247	37.68153	3.229884e-06	4.306512e-06
TC1500000002.mm.2	Selenop	selenoprotein P	1.218589	2.321014	5.871442	37.39815	3.371083e-06	4.475650e-06
TC0700002503.mm.2	Bcl3	B cell leukemia/lymphoma 3	1.847530	1.902178	5.487819	37.12155	3.515789e-06	4.647992e-06
TC0400002101.mm.2	Fam132a	family with sequence similarity 132, member A	-2.422661	-2.431433	6.003241	35.61200	4.443450e-06	5.849604e-06
TC1000002240.mm.2	Adamts14	a disintegrin-like and metallopeptidase (reprolysin type) with thrombospondin type 1 motif, 14	1.664259	1.618793	5.912529	35.26175	4.697152e-06	6.157610e-06
TC1900000536.mm.2	Exoc6	exocyst complex component 6	1.185405	1.472817	5.566516	34.76016	5.090055e-06	6.644758e-06
TC0100001985.mm.2	Eya1	EYA transcriptional coactivator and phosphatase 1	1.098980	1.479513	7.194743	34.68742	5.150113e-06	6.695146e-06
TC0200003654.mm.2	Grb14	growth factor receptor bound protein 14	-1.590061	-1.484501	2.874376	34.17335	5.598569e-06	7.247940e-06
TC0200004363.mm.2	Grem1	gremlin 1, DAN family BMP antagonist	1.942420	1.569155	8.092925	33.91145	5.844222e-06	7.534700e-06
TC0X00001082.mm.2	Lpar4	lysophosphatidic acid receptor 4	-1.046139	-1.072859	5.486880	32.74019	7.106063e-06	9.123834e-06
TC0X00001372.mm.2	Tbc1d8b	TBC1 domain family, member 8B	-1.011630	-1.237623	5.996383	32.29494	7.665989e-06	9.802412e-06
TC1600000834.mm.2	Robo1	roundabout guidance receptor 1	-1.348570	-1.553634	5.778202	32.14425	7.866859e-06	1.001820e-05
TC0600002861.mm.2	Pdzrn3	PDZ domain containing RING finger 3	1.369237	1.616881	4.481056	31.75711	8.411267e-06	1.066795e-05
TC1300000876.mm.2	Irx2	Iroquois related homeobox 2 (Drosophila)	1.002755	1.229112	7.587176	31.39091	8.966459e-06	1.132605e-05
TC0400001130.mm.2	Glis1	GLIS family zinc finger 1	-1.207522	-1.733209	6.480947	30.97213	9.653732e-06	1.214502e-05
TC0200005438.mm.2	Helz2	helicase with zinc finger 2, transcriptional coactivator	-1.480567	-1.861947	5.067864	30.40132	1.069036e-05	1.339515e-05
TC1900001163.mm.2	Dtx4	deltex 4, E3 ubiquitin ligase	1.822705	1.252151	5.435389	30.18489	1.111647e-05	1.387335e-05
TC0400001701.mm.2	Wnt4	wingless-type MMTV integration site family, member 4	1.248849	1.557016	5.633838	29.91957	1.166573e-05	1.450083e-05
TC1100003063.mm.2	Chrnb1	cholinergic receptor, nicotinic, beta polypeptide 1 (muscle)	1.715143	1.367781	5.221255	29.73775	1.206016e-05	1.493163e-05
TC1500000217.mm.2	Sema5a	sema domain, seven thrombospondin repeats (type 1 and type 1-like), transmembrane domain (TM) and short cytoplasmic domain, (semaphorin) 5A	1.263620	1.068187	4.658490	29.63428	1.229146e-05	1.515785e-05
TC1900000046.mm.2	Ctsf	cathepsin F	1.020462	1.483525	4.281198	29.32365	1.301713e-05	1.598954e-05
TC0700004404.mm.2	Chst15	carbohydrate (N-acetylgalactosamine 4-sulfate 6-O) sulfotransferase 15	1.036165	1.396779	4.208619	29.15495	1.343181e-05	1.643422e-05
TC1000003052.mm.2	Srgap1	SLIT-ROBO Rho GTPase activating protein 1	-1.075273	-1.883789	4.149080	28.24612	1.594505e-05	1.943303e-05
TC0500003576.mm.2	Baiap2l1	BAI1-associated protein 2-like 1	-1.148076	-1.115000	2.901155	28.04409	1.657482e-05	2.012196e-05
TC1200002296.mm.2	Clmn	calmin	-1.768566	-1.575035	3.066045	27.61998	1.799218e-05	2.175583e-05
TC0400002139.mm.2	Penk	preproenkephalin	-2.346373	-1.889839	3.345609	27.60062	1.806012e-05	2.175583e-05
TC0700000236.mm.2	Slc1a5	solute carrier family 1 (neutral amino acid transporter), member 5	-1.343608	-1.103244	7.331943	27.53699	1.828557e-05	2.194269e-05
TC0900002040.mm.2	Pknox2	Pbx/knotted 1 homeobox 2	1.183924	1.083260	5.795468	27.15064	1.972588e-05	2.358036e-05
TC1000002405.mm.2	Col6a2	collagen, type VI, alpha 2	-1.542826	-1.613979	6.737168	27.12287	1.983434e-05	2.361951e-05
TC1500001167.mm.2	Osmr	oncostatin M receptor	-1.729542	-1.207865	5.320020	26.96346	2.047033e-05	2.428420e-05
TC1100004285.mm.2	Sfi1	Sfi1 homolog, spindle assembly associated (yeast)	1.214960	1.062027	3.819502	26.85335	2.092337e-05	2.472762e-05
TC0100003142.mm.2	5730559C18Rik	RIKEN cDNA 5730559C18 gene	2.085378	1.713478	4.926597	26.80463	2.112748e-05	2.487462e-05
TC1200000797.mm.2	Acot2	acyl-CoA thioesterase 2	-1.158239	-1.587517	7.137186	26.66633	2.171946e-05	2.547546e-05
TC0200002945.mm.2	Itih2	inter-alpha trypsin inhibitor, heavy chain 2	-1.316425	-1.162911	5.167955	26.47450	2.257247e-05	2.637681e-05
TC0600000007.mm.2	Gng11	guanine nucleotide binding protein (G protein), gamma 11	1.942407	1.448464	3.606738	26.30459	2.336026e-05	2.719553e-05
TC1700001197.mm.2	Rmdn2	regulator of microtubule dynamics 2	1.016530	1.062832	6.433822	26.15809	2.406500e-05	2.784604e-05
TC1000002076.mm.2	Sobp	sine oculis-binding protein homolog (Drosophila)	-1.883136	-1.684045	3.450950	26.15145	2.409754e-05	2.784604e-05
TC0800002146.mm.2	Tlr3	toll-like receptor 3	1.264833	1.058168	5.367980	26.00495	2.482795e-05	2.858421e-05
TC1300002188.mm.2	Ptch1	patched 1	-1.266119	-1.134626	6.682246	25.22079	2.919844e-05	3.349233e-05
TC1200001692.mm.2	Nova1	neuro-oncological ventral antigen 1	-1.214293	-1.246328	3.626888	25.11639	2.984456e-05	3.410807e-05
TC0100000427.mm.2	Aox1	aldehyde oxidase 1	1.118782	2.058478	4.552461	24.59266	3.334472e-05	3.796917e-05
TC1000001207.mm.2	Dusp6	dual specificity phosphatase 6	1.624746	1.232661	6.430377	24.42572	3.455794e-05	3.920756e-05
TC1000000794.mm.2	Slc1a6	solute carrier family 1 (high affinity aspartate/glutamate transporter), member 6	-2.812378	-2.699655	4.349623	24.32684	3.530050e-05	3.990491e-05
TC0900000259.mm.2	Igsf9b	immunoglobulin superfamily, member 9B	-1.006684	-1.505805	4.152804	24.20443	3.624533e-05	4.082506e-05
TC1100002512.mm.2	Wwc1	WW, C2 and coiled-coil domain containing 1	1.012247	1.090070	6.800516	24.06671	3.734322e-05	4.176378e-05
TC0700004571.mm.2	Igf2	insulin-like growth factor 2	-2.106678	-1.915209	4.814110	24.06631	3.734645e-05	4.176378e-05
TC0300001431.mm.2	Unc5c	unc-5 netrin receptor C	-1.554737	-1.031517	5.065077	23.86962	3.898157e-05	4.340087e-05
TC1000002571.mm.2	Glt8d2	glycosyltransferase 8 domain containing 2	-1.879363	-1.161622	4.144545	23.85708	3.908860e-05	4.340087e-05
TC0200004251.mm.2	Prrg4	proline rich Gla (G-carboxyglutamic acid) 4 (transmembrane)	1.009501	1.730042	3.907605	23.82880	3.933118e-05	4.351535e-05
TC0800000968.mm.2	Syce2	synaptonemal complex central element protein 2	1.281393	1.916865	6.433221	23.80122	3.956942e-05	4.362424e-05
TC0800000482.mm.2	Slc7a2	solute carrier family 7 (cationic amino acid transporter, y+ system), member 2	-1.508903	-1.446185	3.362574	22.41778	5.395770e-05	5.927747e-05
TC0X00003204.mm.2	Mageh1	melanoma antigen, family H, 1	-1.409376	-1.217111	4.344284	22.31323	5.527033e-05	6.050646e-05
TC0300000711.mm.2	Nes	nestin	1.898278	1.137127	7.779667	22.28058	5.568769e-05	6.075021e-05
TC0600000948.mm.2	Dysf	dysferlin	-1.429513	-1.126820	6.410464	21.86645	6.130927e-05	6.664980e-05
TC1500001823.mm.2	Foxred2	FAD-dependent oxidoreductase domain containing 2	1.109805	1.114194	4.207245	21.79667	6.231930e-05	6.751258e-05
TC0900001726.mm.2	Cep126	centrosomal protein 126	1.342916	1.342254	4.048358	20.93287	7.655051e-05	8.264276e-05
TC0800002431.mm.2	Bst2	bone marrow stromal cell antigen 2	-1.512500	-1.663531	6.575672	20.89034	7.734248e-05	8.304707e-05
TC1600001414.mm.2	P3h2	prolyl 3-hydroxylase 2	1.257443	1.347540	6.671460	20.88421	7.745737e-05	8.304707e-05
TC1400002834.mm.2	Irf9	interferon regulatory factor 9	-1.174405	-1.008344	5.967800	20.47411	8.561124e-05	9.147502e-05
TC1100001592.mm.2	Igfbp4	insulin-like growth factor binding protein 4	-1.764780	-1.482732	5.793795	20.01435	9.595114e-05	1.021732e-04
TC0400003234.mm.2	Scp2	sterol carrier protein 2, liver	1.331794	1.033687	5.775834	19.82985	1.004993e-04	1.066523e-04
TC1900001437.mm.2	Ankrd1	ankyrin repeat domain 1 (cardiac muscle)	1.977247	1.929402	8.487369	19.69002	1.041117e-04	1.101114e-04
TC0200004930.mm.2	Nol4l	nucleolar protein 4-like	1.473921	1.567360	4.804657	19.39861	1.121304e-04	1.181915e-04
TC1900001774.mm.2	Lipo3	lipase, member O3	1.324312	1.654792	3.026514	19.22925	1.171164e-04	1.230314e-04
TC0500001327.mm.2	Tbx3	T-box 3	-1.119467	-1.416975	3.253165	18.95122	1.258648e-04	1.317780e-04
TC1100000859.mm.2	Gas7	growth arrest specific 7	-2.399735	-1.200485	3.891565	18.71847	1.337696e-04	1.395857e-04
TC1500000542.mm.2	Psca	prostate stem cell antigen	1.274753	1.439241	3.624761	17.92461	1.653652e-04	1.719798e-04
TC1900001726.mm.2	Hspa12a	heat shock protein 12A	1.328855	1.259791	3.325216	17.35995	1.930954e-04	2.001520e-04
TC1200001450.mm.2	Trib2	tribbles pseudokinase 2	-1.641237	-1.190260	3.797811	17.11925	2.065158e-04	2.133540e-04
TC1500002243.mm.2	Pou6f1	POU domain, class 6, transcription factor 1	1.486947	1.606819	4.603433	16.75646	2.288227e-04	2.356194e-04
TC0400003680.mm.2	Smpdl3b	sphingomyelin phosphodiesterase, acid-like 3B	1.015858	1.176211	6.142391	16.51667	2.450883e-04	2.515380e-04
TC1100000374.mm.2	Slit3	slit homolog 3 (Drosophila)	-1.456275	-1.345737	5.202127	15.66917	3.142376e-04	3.214496e-04
TC1400001441.mm.2	4930452B06Rik	RIKEN cDNA 4930452B06 gene	-1.995918	-1.299688	3.738185	14.03383	5.219388e-04	5.321729e-04
TC0200000651.mm.2	Ptgs1	prostaglandin-endoperoxide synthase 1	1.866173	1.267663	4.388337	12.89252	7.620402e-04	7.744512e-04
TC0500002280.mm.2	Nsg1	neuron specific gene family member 1	-1.025322	-1.079735	5.534940	12.83013	7.784604e-04	7.885703e-04
TC0400002713.mm.2	Epb41l4b	erythrocyte membrane protein band 4.1 like 4b	-1.742786	-1.164919	4.149511	12.73152	8.052504e-04	8.130684e-04
TC1000001744.mm.2	Rab32	RAB32, member RAS oncogene family	-1.154048	-1.604990	4.784841	11.48410	1.254733e-03	1.262828e-03
TC1200001742.mm.2	Egln3	egl-9 family hypoxia-inducible factor 3	1.377524	1.204683	5.837687	10.86049	1.584405e-03	1.589500e-03
TC1500001548.mm.2	Has2	hyaluronan synthase 2	-1.316838	-1.766045	4.927876	10.48503	1.830700e-03	1.830700e-03

## Sheet: AMPK_Nrf2_dmso only
	Symbol	Name	logFC [DMSO]	AveExpr	t	P.Value	adj.P.Val
TC1900000067.mm.2	Fosl1	fos-like antigen 1	1.260676	9.034001	8.126760	1.571876e-06	5.897785e-05
TC0400003097.mm.2	Cyp2j6	cytochrome P450, family 2, subfamily j, polypeptide 6	-1.479461	3.919079	-7.959234	1.985439e-06	5.897785e-05
TC1800001312.mm.2	Sema6a	sema domain, transmembrane domain (TM), and cytoplasmic domain, (semaphorin) 6A	-2.024457	3.228633	-7.949444	2.012933e-06	5.897785e-05
TC1700001938.mm.2	D17H6S56E-5	DNA segment, Chr 17, human D6S56E 5	1.206035	8.874250	7.864738	2.268379e-06	5.897785e-05
TC0400001990.mm.2	Errfi1	ERBB receptor feedback inhibitor 1	1.569139	7.620513	7.372722	4.620156e-06	9.166310e-05
TC1600001742.mm.2	Nfkbiz	nuclear factor of kappa light polypeptide gene enhancer in B cells inhibitor, zeta	1.257819	6.316923	7.281614	5.288256e-06	9.166310e-05
TC0400003386.mm.2	Ptprf	protein tyrosine phosphatase, receptor type, F	-1.180855	8.062161	-6.952380	8.692886e-06	1.291514e-04
TC1100003638.mm.2	Tbkbp1	TBK1 binding protein 1	1.525022	4.174239	6.750946	1.186551e-05	1.299715e-04
TC1900000756.mm.2	Dusp5	dual specificity phosphatase 5	1.230849	8.585406	6.728576	1.228676e-05	1.299715e-04
TC1900000432.mm.2	Rcl1	RNA terminal phosphate cyclase-like 1	1.236752	8.400521	6.688193	1.308770e-05	1.299715e-04
TC0200002589.mm.2	Snai1	snail family zinc finger 1	-1.378175	5.643291	-6.630444	1.433007e-05	1.299715e-04
TC1000002725.mm.2	Socs2	suppressor of cytokine signaling 2	-1.409909	5.903882	-6.570499	1.575213e-05	1.299715e-04
TC0900001921.mm.2	Dpy19l1	dpy-19-like 1 (C. elegans)	-1.096649	6.646488	-6.533984	1.669066e-05	1.299715e-04
TC0800001728.mm.2	Grtp1	GH regulated TBC protein 1	1.655298	2.922634	6.503372	1.752289e-05	1.299715e-04
TC0400000234.mm.2	Epha7	Eph receptor A7	-1.203553	5.430887	-6.461059	1.874588e-05	1.299715e-04
TC1100001748.mm.2	Mrc2	mannose receptor, C type 2	-1.207308	8.154548	-6.303320	2.415882e-05	1.541726e-04
TC0600002773.mm.2	Lrig1	leucine-rich repeats and immunoglobulin-like domains 1	1.083876	7.389527	6.218839	2.771351e-05	1.541726e-04
TC0900000824.mm.2	Dennd4a	DENN/MADD domain containing 4A	-1.238927	6.123637	-6.190118	2.904405e-05	1.541726e-04
TC1400002267.mm.2	Ptk2b	PTK2 protein tyrosine kinase 2 beta	-1.271746	4.025148	-6.185264	2.927547e-05	1.541726e-04
TC0600002487.mm.2	Vamp5	vesicle-associated membrane protein 5	1.210981	4.820730	6.177523	2.964857e-05	1.541726e-04
TC0300000413.mm.2	Smad9	SMAD family member 9	-1.160091	5.863346	-5.980757	4.102158e-05	1.883033e-04
TC1100004159.mm.2	Lgals3bp	lectin, galactoside-binding, soluble, 3 binding protein	-1.569948	5.398665	-5.964212	4.216725e-05	1.883033e-04
TC1800000577.mm.2	Prrc1	proline-rich coiled-coil 1	-1.104421	7.616762	-5.929834	4.465668e-05	1.883033e-04
TC0200002298.mm.2	Id1	inhibitor of DNA binding 1	-1.129604	8.342428	-5.923987	4.509519e-05	1.883033e-04
TC0200002759.mm.2	Fam217b	family with sequence similarity 217, member B	1.207090	2.965478	5.921736	4.526521e-05	1.883033e-04
TC0200001045.mm.2	Itga6	integrin alpha 6	-1.088412	7.628897	-5.883756	4.823775e-05	1.929510e-04
TC1000000851.mm.2	Apc2	adenomatosis polyposis coli 2	1.678414	4.158748	5.851886	5.089009e-05	1.960211e-04
TC0300002357.mm.2	Il6ra	interleukin 6 receptor, alpha	1.199688	4.398808	5.788010	5.667738e-05	2.105160e-04
TC0500002805.mm.2	Antxr2	anthrax toxin receptor 2	1.084760	6.566282	5.697646	6.607012e-05	2.310235e-04
TC0X00002242.mm.2	Cxx1b	CAAX box 1B	-1.245830	6.546729	-5.692592	6.664140e-05	2.310235e-04
TC0400000535.mm.2	Tmeff1	transmembrane protein with EGF-like and two follistatin-like domains 1	-1.074348	7.637454	-5.648604	7.183798e-05	2.410048e-04
TC0700000458.mm.2	Blvrb	biliverdin reductase B (flavin reductase (NADPH))	1.093656	7.415117	5.618789	7.560030e-05	2.457010e-04
TC1000001708.mm.2	Ust	uronyl-2-sulfotransferase	1.106098	5.502566	5.558365	8.387182e-05	2.595733e-04
TC0300001871.mm.2	Nudt6	nudix (nucleoside diphosphate linked moiety X)-type motif 6	-1.341054	4.436202	-5.551564	8.486051e-05	2.595733e-04
TC0900001725.mm.2	9230110C19Rik	RIKEN cDNA 9230110C19 gene	1.328449	5.016219	5.353859	1.196353e-04	3.424715e-04
TC1700000047.mm.2	Synj2	synaptojanin 2	1.029747	7.354636	5.343020	1.219283e-04	3.424715e-04
TC0800001522.mm.2	Tubb3	tubulin, beta 3 class III	1.040469	8.085711	5.333116	1.240633e-04	3.424715e-04
TC0100000942.mm.2	Bok	BCL2-related ovarian killer	-1.026869	6.759657	-5.328218	1.251338e-04	3.424715e-04
TC1000001807.mm.2	Hebp2	heme binding protein 2	1.192352	5.212727	5.267607	1.392065e-04	3.611056e-04
TC1000002472.mm.2	Shc2	SHC (Src homology 2 domain containing) transforming protein 2	1.234952	3.516118	5.253521	1.427076e-04	3.611056e-04
TC1300000362.mm.2	Serpinb6b	serine (or cysteine) peptidase inhibitor, clade B, member 6b	1.520620	2.782161	5.241891	1.456677e-04	3.611056e-04
TC0X00002803.mm.2	Zdhhc15	zinc finger, DHHC domain containing 15	1.166672	4.471320	5.235364	1.473569e-04	3.611056e-04
TC0900001297.mm.2	Slco2a1	solute carrier organic anion transporter family, member 2a1	-1.332615	5.050896	-5.227939	1.493033e-04	3.611056e-04
TC1000001301.mm.2	Phlda1	pleckstrin homology like domain, family A, member 1	1.032963	8.037432	5.193926	1.585686e-04	3.747985e-04
TC0500001112.mm.2	Idua	iduronidase, alpha-L-	-1.286493	4.786461	-5.167618	1.661454e-04	3.839804e-04
TC1200002525.mm.2	Serpina3g	serine (or cysteine) peptidase inhibitor, clade A, member 3G	-1.745908	4.145944	-5.130286	1.775510e-04	3.966106e-04
TC1500000851.mm.2	Zbed4	zinc finger, BED type containing 4	1.045066	5.045460	5.124978	1.792375e-04	3.966106e-04
TC1900000312.mm.2	Prune2	prune homolog 2	1.308155	6.379722	5.070570	1.975214e-04	4.247097e-04
TC1300000691.mm.2	Tgfbi	transforming growth factor, beta induced	-1.285469	6.898728	-5.063312	2.001036e-04	4.247097e-04
TC1200000820.mm.2	D030025P21Rik	RIKEN cDNA D030025P21 gene	-1.553302	4.070743	-4.998517	2.247722e-04	4.675262e-04
TC0800001074.mm.2	Irx5	Iroquois related homeobox 5 (Drosophila)	-1.110079	4.835901	-4.960312	2.407822e-04	4.910068e-04
TC0400004216.mm.2	Podn	podocan	-1.494539	3.426287	-4.909684	2.638452e-04	5.276903e-04
TC0800000845.mm.2	Hmox1	heme oxygenase 1	-1.132963	10.992706	-4.872272	2.823554e-04	5.540560e-04
TC0X00000888.mm.2	Pcyt1b	phosphate cytidylyltransferase 1, choline, beta isoform	1.174753	4.900560	4.848850	2.946264e-04	5.674287e-04
TC1000000322.mm.2	Lama4	laminin, alpha 4	-1.064729	4.334212	-4.835948	3.016211e-04	5.703381e-04
TC0300002797.mm.2	S1pr1	sphingosine-1-phosphate receptor 1	-1.018278	6.064013	-4.749798	3.529695e-04	6.555149e-04
TC1700001390.mm.2	Ezr	ezrin	1.167974	9.502264	4.717441	3.745285e-04	6.725753e-04
TC0300000680.mm.2	Lrba	LPS-responsive beige-like anchor	1.154877	6.526441	4.716625	3.750900e-04	6.725753e-04
TSUnmapped00000040.mm.2	Rorb	RAR-related orphan receptor beta	1.566948	2.473506	4.677968	4.026907e-04	6.982271e-04
TC1100001354.mm.2	Mks1	Meckel syndrome, type 1	1.096519	5.131228	4.677789	4.028233e-04	6.982271e-04
TC0800001566.mm.2	Ntpcr	nucleoside-triphosphatase, cancer-related	-1.135753	5.803687	-4.653628	4.211408e-04	7.180106e-04
TC0600002248.mm.2	Dfna5	deafness, autosomal dominant 5 (human)	1.098429	4.499742	4.537795	5.217265e-04	8.652377e-04
TC0200005030.mm.2	Tgm2	transglutaminase 2, C polypeptide	1.136854	4.397297	4.535314	5.241344e-04	8.652377e-04
TC0700004119.mm.2	Dkk3	dickkopf WNT signaling pathway inhibitor 3	1.296224	6.338863	4.520333	5.389197e-04	8.757445e-04
TC1100004228.mm.2	Dcxr	dicarbonyl L-xylulose reductase	-1.019347	6.006577	-4.442464	6.230252e-04	9.968403e-04
TC1000001145.mm.2	Fgd6	FYVE, RhoGEF and PH domain containing 6	1.271161	5.174864	4.421782	6.475653e-04	1.020406e-03
TC0500003329.mm.2	Auts2	autism susceptibility candidate 2	-1.497309	4.933915	-4.373952	7.082121e-04	1.099314e-03
TC0800002807.mm.2	Rrad	Ras-related associated with diabetes	1.160748	6.278154	4.360021	7.269564e-04	1.111816e-03
TC0900001722.mm.2	Birc3	baculoviral IAP repeat-containing 3	1.059998	6.319853	4.343306	7.501228e-04	1.130620e-03
TC1300000522.mm.2	Mylip	myosin regulatory light chain interacting protein	-1.050668	5.954227	-4.317501	7.873919e-04	1.169839e-03
TC1500001712.mm.2	Arc	activity regulated cytoskeletal-associated protein	1.198947	4.991423	4.274778	8.533416e-04	1.249965e-03
TC1900000399.mm.2	Dock8	dedicator of cytokinesis 8	1.329359	3.654073	4.242033	9.077201e-04	1.311151e-03
TC0400002717.mm.2	Ptpn3	protein tyrosine phosphatase, non-receptor type 3	1.397933	4.129822	4.191064	9.995563e-04	1.424025e-03
TC0200004776.mm.2	Ralgapa2	Ral GTPase activating protein, alpha subunit 2 (catalytic)	1.003678	4.577411	4.181624	1.017588e-03	1.430123e-03
TC0500002592.mm.2	Ociad2	OCIA domain containing 2	1.407583	4.673839	4.173986	1.032421e-03	1.431624e-03
TC0600002296.mm.2	Jazf1	JAZF zinc finger 1	-1.421148	3.334110	-4.045052	1.319213e-03	1.805238e-03
TC0700002217.mm.2	Peg3	paternally expressed 3	1.144116	2.606893	4.024060	1.373125e-03	1.854610e-03
TC0400003917.mm.2	Pdpn	podoplanin	-1.190736	6.094623	-3.941846	1.606925e-03	2.142567e-03
TC1900000415.mm.2	Vldlr	very low density lipoprotein receptor	-1.156628	6.480898	-3.932417	1.636225e-03	2.154018e-03
TC0X00002865.mm.2	Rps6ka6	ribosomal protein S6 kinase polypeptide 6	-1.015232	3.152908	-3.910064	1.707884e-03	2.209704e-03
TC0400002694.mm.2	Klf4	Kruppel-like factor 4 (gut)	-1.138037	5.713399	-3.906071	1.721019e-03	2.209704e-03
TC0300003142.mm.2	Miga1	mitoguardin 1	1.086698	5.966420	3.864689	1.863365e-03	2.363293e-03
TC0500000842.mm.2	Ppbp	pro-platelet basic protein	-1.128446	3.168810	-3.562124	3.343062e-03	4.117295e-03
TC1100002975.mm.2	Arhgap44	Rho GTPase activating protein 44	-1.022102	4.993687	-3.556593	3.379134e-03	4.117295e-03
TC1000001549.mm.2	Agap2	ArfGAP with GTPase domain, ankyrin repeat and PH domain 2	1.081043	2.647885	3.553440	3.399868e-03	4.117295e-03
TC1200000348.mm.2	Etv1	ets variant 1	1.100472	2.525523	3.552711	3.404686e-03	4.117295e-03
TC1800000575.mm.2	Megf10	multiple EGF-like-domains 10	-1.510909	4.000362	-3.537024	3.509940e-03	4.195790e-03
TC1000003095.mm.2	March9	membrane-associated ring finger (C3HC4) 9	1.129444	3.471581	3.517926	3.642541e-03	4.288128e-03
TC0700002047.mm.2	Eps8l2	EPS8-like 2	-1.298223	3.060302	-3.514109	3.669648e-03	4.288128e-03
TC0400004016.mm.2	Fbxo44	F-box protein 44	-1.099500	5.092059	-3.453541	4.128024e-03	4.770161e-03
TC1900001217.mm.2	Gcnt1	glucosaminyl (N-acetyl) transferase 1, core 2	1.222626	6.043706	3.439800	4.239818e-03	4.845506e-03
TC1100003397.mm.2	Ccl9	chemokine (C-C motif) ligand 9	1.185614	3.790750	3.425900	4.356003e-03	4.924177e-03
TC0X00002867.mm.2	Hdx	highly divergent homeobox	1.044432	2.816239	3.406384	4.524574e-03	5.059738e-03
TC0800001429.mm.2	Klhl36	kelch-like 36	1.079437	3.693896	3.345067	5.098131e-03	5.640485e-03
TC0200000382.mm.2	Il1rn	interleukin 1 receptor antagonist	-2.290227	3.310126	-3.305912	5.502064e-03	6.023313e-03
TC0100001180.mm.2	Slc45a3	solute carrier family 45, member 3	1.098689	3.154484	3.294812	5.622323e-03	6.090850e-03
TC1100000161.mm.2	Egfr	epidermal growth factor receptor	1.023151	5.042992	3.208038	6.657802e-03	7.138262e-03
TC1000000524.mm.2	Sh3rf3	SH3 domain containing ring finger 3	-1.375400	4.779069	-3.012867	9.735693e-03	1.033176e-02
TC0200004217.mm.2	Fjx1	four jointed box 1 (Drosophila)	1.148281	4.236162	2.909191	1.190820e-02	1.250963e-02
TC0500000527.mm.2	Sod3	superoxide dismutase 3, extracellular	-1.469843	2.842913	-2.886749	1.243809e-02	1.282855e-02
TC0500001995.mm.2	Gnai1	guanine nucleotide binding protein (G protein), alpha inhibiting 1	-1.145218	5.060647	-2.885904	1.245850e-02	1.282855e-02
TC1300001173.mm.2	Adamts6	a disintegrin-like and metallopeptidase (reprolysin type) with thrombospondin type 1 motif, 6	-1.073131	4.785837	-2.866830	1.292783e-02	1.318132e-02
TC0300000802.mm.2	S100a16	S100 calcium binding protein A16	-1.511196	3.690122	-2.684288	1.839335e-02	1.857192e-02
TC1500000960.mm.2	Pced1b	PC-esterase domain containing 1B	1.032276	3.117620	2.664577	1.910393e-02	1.910393e-02

## Sheet: AMPK_Nrf2_sfn_only
	Symbol	Name	logFC [Sfn]	AveExpr	t	P.Value	adj.P.Val
TC1300002351.mm.2	Nr2f1	nuclear receptor subfamily 2, group F, member 1	1.656183	5.209693	8.584828	8.438609e-07	5.737331e-05
TC1500001968.mm.2	A4galt	alpha 1,4-galactosyltransferase	1.481146	5.659726	8.136594	1.550630e-06	5.737331e-05
TC0200005514.mm.2	Zhx3	zinc fingers and homeoboxes 3	-1.332659	4.559547	-7.558310	3.520369e-06	5.926310e-05
TC0100000450.mm.2	Fzd7	frizzled class receptor 7	-1.191052	7.716352	-7.386716	4.525718e-06	5.926310e-05
TC0100003264.mm.2	Rgl1	ral guanine nucleotide dissociation stimulator,-like 1	-1.702655	5.518142	-7.332058	4.906587e-06	5.926310e-05
TC1900000373.mm.2	Klf9	Kruppel-like factor 9	-1.287750	7.531888	-7.323566	4.968741e-06	5.926310e-05
TC1500000297.mm.2	Baalc	brain and acute leukemia, cytoplasmic	1.418798	5.760806	7.242478	5.605969e-06	5.926310e-05
TC0700001631.mm.2	Ampd3	adenosine monophosphate deaminase 3	1.590597	6.098207	7.093384	7.014033e-06	6.382066e-05
TC0500002738.mm.2	Btc	betacellulin, epidermal growth factor family member	1.528176	4.329803	7.015836	7.890094e-06	6.382066e-05
TC1400000833.mm.2	Rcbtb1	regulator of chromosome condensation (RCC1) and BTB (POZ) domain containing protein 1	-1.623705	6.155230	-6.915578	9.197632e-06	6.382066e-05
TC0500002814.mm.2	Prkg2	protein kinase, cGMP-dependent, type II	-1.379957	6.878317	-6.895439	9.486855e-06	6.382066e-05
TC0200005291.mm.2	Pmepa1	prostate transmembrane protein, androgen induced 1	-1.241420	9.084541	-6.736584	1.213418e-05	7.381979e-05
TC1800001186.mm.2	Nrg2	neuregulin 2	1.392950	4.395858	6.690141	1.304782e-05	7.381979e-05
TC1100003799.mm.2	Coa3	cytochrome C oxidase assembly factor 3	1.156979	6.919250	6.646807	1.396591e-05	7.381979e-05
TC1100002550.mm.2	Ccng1	cyclin G1	-1.285867	8.541239	-6.551917	1.622259e-05	8.003143e-05
TC0700004353.mm.2	Armcx3	armadillo repeat containing, X-linked 3	-1.305093	5.143506	-6.436625	1.949281e-05	9.015424e-05
TC0300001247.mm.2	Bcar3	breast cancer anti-estrogen resistance 3	-1.350984	5.473462	-6.398547	2.071995e-05	9.019271e-05
TC0100001338.mm.2	Ptgs2	prostaglandin-endoperoxide synthase 2	-1.022827	9.438920	-6.246539	2.649093e-05	1.034035e-04
TC1100004222.mm.2	Pycr1	pyrroline-5-carboxylate reductase 1	-1.174219	6.843927	-6.245181	2.654955e-05	1.034035e-04
TC1100000081.mm.2	Aebp1	AE binding protein 1	-1.088273	9.753266	-6.100122	3.366609e-05	1.245646e-04
TC0200004898.mm.2	Sox12	SRY (sex determining region Y)-box 12	1.474126	4.888029	6.005707	3.935529e-05	1.386805e-04
TC0100001356.mm.2	Fam129a	family with sequence similarity 129, member A	1.981251	3.974879	5.875667	4.889691e-05	1.445113e-04
TC1100002457.mm.2	Stc2	stanniocalcin 2	-1.621137	3.555072	-5.863620	4.989617e-05	1.445113e-04
TC1400001031.mm.2	Rcbtb2	regulator of chromosome condensation (RCC1) and BTB (POZ) domain containing protein 2	-1.281839	5.954213	-5.863122	4.993795e-05	1.445113e-04
TC1500001657.mm.2	Ndrg1	N-myc downstream regulated gene 1	1.091344	8.222133	5.863082	4.994134e-05	1.445113e-04
TC1400000177.mm.2	Vcl	vinculin	-1.006446	10.114421	-5.853241	5.077424e-05	1.445113e-04
TC1100000343.mm.2	Stk10	serine/threonine kinase 10	-1.287208	6.308288	-5.765367	5.889123e-05	1.614056e-04
TC0700001910.mm.2	Plekha1	pleckstrin homology domain containing, family A (phosphoinositide binding specific) member 1	1.073107	7.143882	5.742081	6.126269e-05	1.619085e-04
TC1100003758.mm.2	Krt19	keratin 19	-1.135549	6.419928	-5.714831	6.416559e-05	1.637329e-04
TC1700000389.mm.2	Fbxl16	F-box and leucine-rich repeat protein 16	1.748073	4.887464	5.676759	6.846501e-05	1.688804e-04
TC1300001781.mm.2	Tubb2b	tubulin, beta 2B class IIB	1.058453	8.255378	5.617383	7.578263e-05	1.809005e-04
TC0700001264.mm.2	Fzd4	frizzled class receptor 4	-1.158374	4.968043	-5.587186	7.981430e-05	1.845706e-04
TC0900002401.mm.2	Neo1	neogenin	-1.168666	8.036947	-5.410057	1.084488e-04	2.431882e-04
TC1400002757.mm.2	Tmtc4	transmembrane and tetratricopeptide repeat containing 4	-1.019729	7.227192	-5.391598	1.119974e-04	2.437590e-04
TC0X00003168.mm.2	Maged2	melanoma antigen, family D, 2	-1.151232	7.397177	-5.240329	1.460700e-04	3.088337e-04
TC1700001634.mm.2	Slc9a3r2	solute carrier family 9 (sodium/hydrogen exchanger), member 3 regulator 2	1.008064	8.829648	5.209341	1.542972e-04	3.167734e-04
TC0100002921.mm.2	Dsel	dermatan sulfate epimerase-like	-1.014354	6.262936	-5.194574	1.583867e-04	3.167734e-04
TC0400001451.mm.2	Oscp1	organic solute carrier partner 1	1.014840	5.452121	5.019200	2.165710e-04	4.217436e-04
TC1300002725.mm.2	Parp8	poly (ADP-ribose) polymerase family, member 8	-1.263029	6.169237	-4.955668	2.428075e-04	4.595833e-04
TC1500001018.mm.2	Aqp5	aquaporin 5	1.229245	5.879014	4.942999	2.484234e-04	4.595833e-04
TC0600000277.mm.2	Mest	mesoderm specific transcript	1.045738	5.770683	4.889204	2.738164e-04	4.942051e-04
TC0300000322.mm.2	Jade1	jade family PHD finger 1	1.336038	6.988094	4.730946	3.653690e-04	6.437454e-04
TC1700002819.mm.2	H2-T23	histocompatibility 2, T region locus 23	1.362069	5.172061	4.679519	4.015436e-04	6.910286e-04
TC1100003146.mm.2	Spns2	spinster homolog 2	1.193269	4.892679	4.640314	4.316022e-04	7.258764e-04
TC1200001638.mm.2	Ahr	aryl-hydrocarbon receptor	1.215092	6.660630	4.622961	4.456413e-04	7.328324e-04
TC0100001031.mm.2	Serpinb8	serine (or cysteine) peptidase inhibitor, clade B, member 8	-1.425153	3.443841	-4.583355	4.794846e-04	7.593619e-04
TC1500000825.mm.2	Ttc38	tetratricopeptide repeat domain 38	-1.264168	3.752634	-4.580195	4.822974e-04	7.593619e-04
TC0500000856.mm.2	Ereg	epiregulin	-1.661455	5.959437	-4.544892	5.149014e-04	7.938063e-04
TC0X00000934.mm.2	Efnb1	ephrin B1	-1.127751	6.366970	-4.457339	6.059697e-04	9.151380e-04
TC1300000829.mm.2	Zfp493	zinc finger protein 493	-1.172567	4.462107	-4.439363	6.266421e-04	9.274303e-04
TC0100001308.mm.2	Kcnt2	potassium channel, subfamily T, member 2	1.159383	3.463707	4.235782	9.185005e-04	1.332726e-03
TC0400000961.mm.2	Fggy	FGGY carbohydrate kinase domain containing	1.028206	4.582755	4.162487	1.055173e-03	1.501593e-03
TC1300001096.mm.2	Gcnt4	glucosaminyl (N-acetyl) transferase 4, core 2 (beta-1,6-N-acetylglucosaminyltransferase)	-1.426708	6.605749	-4.014424	1.398622e-03	1.952793e-03
TC0200005452.mm.2	Samd10	sterile alpha motif domain containing 10	1.187565	4.676334	3.966263	1.533522e-03	2.101493e-03
TC0900000666.mm.2	Hykk	hydroxylysine kinase 1	-1.182896	3.899042	-3.900188	1.740557e-03	2.341841e-03
TC1400002080.mm.2	Ap1g2	adaptor protein complex AP-1, gamma 2 subunit	1.167849	5.513660	3.883170	1.798367e-03	2.376413e-03
TC1900001109.mm.2	Tkfc	triokinase, FMN cyclase	1.063471	5.517591	3.854482	1.900290e-03	2.467043e-03
TC1900000719.mm.2	Neurl1a	neuralized E3 ubiquitin protein ligase 1A	1.138132	4.161005	3.832094	1.983910e-03	2.531195e-03
TC1000002846.mm.2	Nav3	neuron navigator 3	1.073970	4.017138	3.682407	2.648169e-03	3.321432e-03
TC0300001137.mm.2	Sort1	sortilin 1	1.157103	6.187543	3.560501	3.353602e-03	4.136109e-03
TC1700000276.mm.2	Zfp983	zinc finger protein 983	1.223795	3.935138	3.545116	3.455240e-03	4.191602e-03
TC0X00003429.mm.2	L1cam	L1 cell adhesion molecule	-1.010451	4.434528	-3.511641	3.687282e-03	4.400950e-03
TC0500000499.mm.2	Slit2	slit homolog 2 (Drosophila)	-1.007772	5.799387	-3.443432	4.209978e-03	4.945053e-03
TC0500000841.mm.2	Cxcl5	chemokine (C-X-C motif) ligand 5	-1.134483	3.586529	-3.376636	4.794241e-03	5.543342e-03
TC0X00001286.mm.2	Armcx1	armadillo repeat containing, X-linked 1	-1.054652	4.725110	-3.367203	4.883092e-03	5.559212e-03
TC0300000228.mm.2	Usp13	ubiquitin specific peptidase 13 (isopeptidase T-3)	-1.286440	3.916528	-3.230177	6.376740e-03	7.149678e-03
TC1200000718.mm.2	Rdh12	retinol dehydrogenase 12	-1.067317	3.691271	-3.142098	7.570383e-03	8.361319e-03
TC0500000361.mm.2	Fgfr3	fibroblast growth factor receptor 3	-1.041869	4.784964	-3.103556	8.160488e-03	8.880531e-03
TC0800001143.mm.2	Ndrg4	N-myc downstream regulated gene 4	-1.168359	4.926750	-3.017920	9.640489e-03	1.033908e-02
TC0X00003287.mm.2	Nhs	NHS actin remodeling regulator	-1.136470	3.076818	-3.005610	9.874074e-03	1.043831e-02
TC0200003630.mm.2	Ifih1	interferon induced with helicase C domain 1	-1.016316	5.707911	-2.961777	1.075226e-02	1.120659e-02
TC1700001187.mm.2	Vit	vitrin	-1.409198	3.052607	-2.883052	1.252759e-02	1.287558e-02
TC0200001552.mm.2	Cd59a	CD59a antigen	-1.114672	3.815264	-2.793205	1.490812e-02	1.511234e-02
TC0300003208.mm.2	Fgf2	fibroblast growth factor 2	-1.261631	3.566159	-2.707472	1.759045e-02	1.759045e-02
